# Supplementary material for: mRNA-encoded Cas13 treatment of Influenza via site-specific degradation of genomic RNA
Source: PLoS Pathog. 2024 Jul 5;20(7):e1012345. doi: 10.1371/journal.ppat.1012345 (PMC11253931; doi:10.1371/journal.ppat.1012345)
Supplement: S1 Data — (XLSX) [file ppat.1012345.s001.xlsx]

## Sheet: Figure 1C
	NTCR						PB2_m4						PB2_g1
Set 1	1.14449	0.908408	1.10525	0.968774	1.04357	0.861102	0.473269	0.406779	0.340729	0.369456	0.39303	0.574065	0.457059	0.371843	0.325895	0.422419	0.359485	0.376381
Set 2	1.16091	0.883472	1.03796	1.01788	1.08449	0.849435	0.48076	0.403509	0.359508	0.39829	0.405803	0.569172	0.442847	0.380985	0.339754	0.377522	0.344656	0.362175
Set 3	1.11181	0.879771	1.04627	1.06359	1.11384	0.824271	0.466947	0.372931	0.372674	0.416149	0.388804	0.617391	0.428029	0.333446	0.316498	0.338891	0.32679	0.373898
Set 4	1.20489	0.900401	1.06825	0.944931	1.1102	0.82175	0.50391	0.425339	0.35002	0.369976	0.463134	0.640918	0.463545	0.366194	0.351544	0.364778	0.353099	0.35915
Set 5	1.32148	0.923342	1.13476	0.72222	1.02165	0.979414	0.507175	0.403184	0.389408	0.338895	0.380032	0.672824	0.0660523	0.0423607	0.0497577	0.0517587	0.050473	0.055219
Tukey's multiple comparisons test	Mean Diff.	95.00% CI of diff.	Below threshold?	Summary	Adjusted P Value
Set 1
NTCR vs. PB2_m4	0.579	0.4370 to 0.7211	Yes	****	<0.0001
NTCR vs. PB2_g1	0.6198	0.4777 to 0.7618	Yes	****	<0.0001
PB2_m4 vs. PB2_g1	0.04071	-0.1014 to 0.1828	No	ns	0.7729
Set 2
NTCR vs. PB2_m4	0.5695	0.4274 to 0.7116	Yes	****	<0.0001
NTCR vs. PB2_g1	0.631	0.4890 to 0.7731	Yes	****	<0.0001
PB2_m4 vs. PB2_g1	0.06152	-0.08056 to 0.2036	No	ns	0.5571
Set 3
NTCR vs. PB2_m4	0.5674	0.4254 to 0.7095	Yes	****	<0.0001
NTCR vs. PB2_g1	0.6537	0.5116 to 0.7957	Yes	****	<0.0001
PB2_m4 vs. PB2_g1	0.08622	-0.05586 to 0.2283	No	ns	0.3203
Set 4
NTCR vs. PB2_m4	0.5495	0.4074 to 0.6916	Yes	****	<0.0001
NTCR vs. PB2_g1	0.632	0.4899 to 0.7741	Yes	****	<0.0001
PB2_m4 vs. PB2_g1	0.0825	-0.05958 to 0.2246	No	ns	0.3521
Set 5
NTCR vs. PB2_m4	0.5686	0.4265 to 0.7106	Yes	****	<0.0001
NTCR vs. PB2_g1	0.9645	0.8225 to 1.107	Yes	****	<0.0001
PB2_m4 vs. PB2_g1	0.396	0.2539 to 0.5381	Yes	****	<0.0001
								0

## Sheet: Figure 1D
NTCR	PB2_m4	PB2_g1	Cal04/09
5.08209	4.67038	3.97669	5.13493
5.1467	4.81394	4.08564	5.3954
5.06579	4.80101	3.98182	5.3595
5.08441	4.82914	4.01706	5.32695
5.2526	4.77023	3.71864	5.13937
5.15811	4.5161	4.0401	5.12715
Tukey's multiple comparisons test	Mean Diff.	95.00% CI of diff.	Below threshold?	Summary	Adjusted P Value
NTCR vs. PB2_m4	0.3982	0.2136 to 0.5827	Yes	****	<0.0001	A-B
NTCR vs. PB2_g1	1.162	0.9771 to 1.346	Yes	****	<0.0001	A-C
NTCR vs. Cal04/09	-0.1156	-0.3001 to 0.06893	No	ns	0.3239	A-D
PB2_m4 vs. PB2_g1	0.7635	0.5789 to 0.9480	Yes	****	<0.0001	B-C
PB2_m4 vs. Cal04/09	-0.5138	-0.6983 to -0.3292	Yes	****	<0.0001	B-D
PB2_g1 vs. Cal04/09	-1.277	-1.462 to -1.093	Yes	****	<0.0001	C-D

## Sheet: Figure 1E
NTCR	PB2_m4	PB2_g1	Cal04/09
0.867601	0.45097	0.091263	0.825154
1.091	0.643956	0.171522	1.30197
1.01423	0.67688	0.107752	1.1885
0.863053	0.650817	0.100358	1.12049
1.15438	0.534286	0.130724	0.846288
1.04539	0.579625	0.139219	0.865137
Tukey's multiple comparisons test	Mean Diff.	95.00% CI of diff.	Below threshold?	Summary	Adjusted P Value
NTCR vs. PB2_m4	0.4165	0.2113 to 0.6217	Yes	**	0.0026	A-B
NTCR vs. PB2_g1	0.8825	0.7348 to 1.030	Yes	****	<0.0001	A-C
NTCR vs. Cal04/09	-0.01865	-0.3676 to 0.3303	No	ns	0.9969	A-D
PB2_m4 vs. PB2_g1	0.4659	0.3423 to 0.5896	Yes	***	0.0001	B-C
PB2_m4 vs. Cal04/09	-0.4352	-0.6460 to -0.2243	Yes	**	0.0024	B-D
PB2_g1 vs. Cal04/09	-0.9011	-1.196 to -0.6058	Yes	***	0.0004	C-D

## Sheet: Figure 1H
	NTCR			PB2_m4			PB2_g1			IAV only
PB2	0.53897	0.631503	0.710359	0.30226	0.458466	0.308303	0.216379	0.300991	0.29198	1.16416	0.95499	0.880852
PB1	0.574634	0.668849	0.709183	0.364469	0.510642	0.339752	0.241654	0.321534	0.356927	1.15189	0.973411	0.874703
HA	0.632443	0.674184	0.727936	0.391343	0.476304	0.360063	0.25174	0.359429	0.383356	1.10553	1.07037	0.824103
PA	0.58145	0.668939	0.648565	0.391601	0.508716	0.364334	0.267298	0.377876	0.372622	1.10135	1.02983	0.868819
M1	0.563325	0.577315	0.5202	0.379141	0.440869	0.342385	0.249672	0.320524	0.33587	1.13387	0.970046	0.896083
M2	0.551658	0.594162	0.523746	0.397756	0.436709	0.353476	0.236627	0.324296	0.340535	1.14316	0.977838	0.879003
NP	0.642438	0.698251	0.709055	0.395185	0.496016	0.404335	0.308975	0.395041	0.369618	1.14068	0.939381	0.919938
NA	0.528605	0.624492	0.697489	0.356595	0.459881	0.375247	0.289885	0.315572	0.424954	1.10377	1.01343	0.882802
NEP	0.639618	0.718824	0.699663	0.383289	0.478939	0.341875	0.263722	0.335311	0.395886	1.06078	1.08212	0.8571
NS1	0.681611	0.772608	0.716697	0.405332	0.542144	0.394664	0.302907	0.393087	0.415745	1.11092	1.00913	0.879954
Dunnett's multiple comparisons test	Mean Diff.	95.00% CI of diff.	Below threshold?	Summary	Adjusted P Value
PB2
IAV only vs. NTCR	0.3731	0.2082 to 0.5379	Yes	****	<0.0001
IAV only vs. PB2_m4	0.6437	0.4788 to 0.8085	Yes	****	<0.0001
IAV only vs. PB2_g1	0.7302	0.5654 to 0.8951	Yes	****	<0.0001
PB1
IAV only vs. NTCR	0.3491	0.1842 to 0.5140	Yes	****	<0.0001
IAV only vs. PB2_m4	0.595	0.4302 to 0.7599	Yes	****	<0.0001
IAV only vs. PB2_g1	0.6933	0.5284 to 0.8582	Yes	****	<0.0001
HA
IAV only vs. NTCR	0.3218	0.1569 to 0.4867	Yes	****	<0.0001
IAV only vs. PB2_m4	0.5908	0.4259 to 0.7556	Yes	****	<0.0001
IAV only vs. PB2_g1	0.6685	0.5036 to 0.8334	Yes	****	<0.0001
PA
IAV only vs. NTCR	0.367	0.2021 to 0.5319	Yes	****	<0.0001
IAV only vs. PB2_m4	0.5784	0.4136 to 0.7433	Yes	****	<0.0001
IAV only vs. PB2_g1	0.6607	0.4959 to 0.8256	Yes	****	<0.0001
M1
IAV only vs. NTCR	0.4464	0.2815 to 0.6113	Yes	****	<0.0001
IAV only vs. PB2_m4	0.6125	0.4477 to 0.7774	Yes	****	<0.0001
IAV only vs. PB2_g1	0.698	0.5331 to 0.8628	Yes	****	<0.0001
M2
IAV only vs. NTCR	0.4435	0.2786 to 0.6083	Yes	****	<0.0001
IAV only vs. PB2_m4	0.604	0.4392 to 0.7689	Yes	****	<0.0001
IAV only vs. PB2_g1	0.6995	0.5346 to 0.8644	Yes	****	<0.0001
NP
IAV only vs. NTCR	0.3168	0.1519 to 0.4816	Yes	****	<0.0001
IAV only vs. PB2_m4	0.5682	0.4033 to 0.7330	Yes	****	<0.0001
IAV only vs. PB2_g1	0.6421	0.4773 to 0.8070	Yes	****	<0.0001
NA
IAV only vs. NTCR	0.3831	0.2183 to 0.5480	Yes	****	<0.0001
IAV only vs. PB2_m4	0.6028	0.4379 to 0.7676	Yes	****	<0.0001
IAV only vs. PB2_g1	0.6565	0.4917 to 0.8214	Yes	****	<0.0001
NS1
IAV only vs. NTCR	0.2764	0.1115 to 0.4412	Yes	***	0.0004
IAV only vs. PB2_m4	0.5526	0.3878 to 0.7175	Yes	****	<0.0001
IAV only vs. PB2_g1	0.6294	0.4646 to 0.7943	Yes	****	<0.0001

## Sheet: Figure 2C
PB2_g1	g_2254	g_2255	g_2256	g_2257	g_2258	g_2259	g_2260	g_2261	g_2262	g_2263	g_2264	g_2265	g_2266
9.004	28.13	13.58	11.57	14.73	27.76	12.37	9.17	10.92	31.41	12.02	9.879	8.879	12.3
9.357	29.29	14.28	12.34	14.88	31.27	11.89	9.94	11.62	37.61	12.02	10.03	9.236	12.41
8.336	24.67	12.17	10.31	12.48	23.75	11.59	9.38	11.01	35.92	11.82	9.221	8.415	10.72
Dunnett's multiple comparisons test	Mean Diff.	95.00% CI of diff.	Below threshold?	Summary	Adjusted P Value	A-?
PB2_g1 vs. g_2254	-18.46	-22.39 to -14.54	Yes	****	<0.0001	B	g_2254
PB2_g1 vs. g_2255	-4.444	-8.368 to -0.5210	Yes	*	0.0199	C	g_2255
PB2_g1 vs. g_2256	-2.508	-6.431 to 1.416	No	ns	0.3946	D	g_2256
PB2_g1 vs. g_2257	-5.131	-9.054 to -1.208	Yes	**	0.0055	E	g_2257
PB2_g1 vs. g_2258	-18.69	-22.62 to -14.77	Yes	****	<0.0001	F	g_2258
PB2_g1 vs. g_2259	-3.051	-6.974 to 0.8723	No	ns	0.1959	G	g_2259
PB2_g1 vs. g_2260	-0.5977	-4.521 to 3.326	No	ns	>0.9999	H	g_2260
PB2_g1 vs. g_2261	-2.284	-6.208 to 1.639	No	ns	0.5037	I	g_2261
PB2_g1 vs. g_2262	-26.08	-30.00 to -22.16	Yes	****	<0.0001	J	g_2262
PB2_g1 vs. g_2263	-3.054	-6.978 to 0.8690	No	ns	0.195	K	g_2263
PB2_g1 vs. g_2264	-0.811	-4.734 to 3.112	No	ns	0.999	L	g_2264
PB2_g1 vs. g_2265	0.05567	-3.868 to 3.979	No	ns	>0.9999	M	g_2265
PB2_g1 vs. g_2266	-2.911	-6.834 to 1.012	No	ns	0.2377	N	g_2266

## Sheet: Figure 2D
NTCR	PB2_g1	g_2260	g_2262	g_2264	g_2265	Cal04/09
5.84169	3.96759	4.27154	5.14492	4.90937	5.08926	6.50145
5.76449	4.4128	4.76648	5.38374	5.26693	5.17978	6.6214
5.68178	4.75068	5.20167	4.72627	5.40254	5.03892	6.67881
6.10393	4.36821	5.07721	5.13333	5.05286	5.3866	6.44494
6.0112	4.45112	5.32566	5.5646	5.2261	5.40227	6.72114
5.83884	4.63983	5.56123	5.7834		5.16871	6.751
Dunnett's multiple comparisons test	Mean Diff.	95.00% CI of diff.	Below threshold?	Summary	Adjusted P Value	A-?
NTCR vs. PB2_g1	1.442	1.013 to 1.871	Yes	****	<0.0001	B	PB2_g1
NTCR vs. g_2260	0.8397	0.4110 to 1.268	Yes	****	<0.0001	C	g_2260
NTCR vs. g_2262	0.5843	0.1556 to 1.013	Yes	**	0.0042	D	g_2262
NTCR vs. g_2264	0.7021	0.2525 to 1.152	Yes	***	0.0009	E	g_2264
NTCR vs. g_2265	0.6627	0.2341 to 1.091	Yes	**	0.0011	F	g_2265
NTCR vs. Cal04/09	-0.7461	-1.175 to -0.3175	Yes	***	0.0002	G	Cal04/09

## Sheet: Figure 2E
NTCR	PB2_g1	g_2260	g_2262	g_2264	g_2265	Cal04/09
0.944337	0.0198252	0.0386019	0.260006	0.120699	0.192155	2.51905
0.768414	0.047039	0.103261	0.346096	0.232649	0.219808	2.72868
0.677711	0.0803867	0.278552	0.0978428	0.403885	0.181435	2.78034
1.40599	0.0402232	0.208087	0.234387	0.169361	0.289299	2.33162
1.34268	0.0489307	0.332453	0.566485	0.289781	0.387301	4.13926
1.07927	0.0790765	0.536801	0.7644		0.22931	3.86144
Dunnett's multiple comparisons test	Mean Diff.	95.00% CI of diff.	Below threshold?	Summary	Adjusted P Value	A-?
NTCR vs. PB2_g1	0.9838	0.4621 to 1.506	Yes	****	<0.0001	B	PB2_g1
NTCR vs. g_2260	0.7868	0.2651 to 1.308	Yes	**	0.0014	C	g_2260
NTCR vs. g_2262	0.6582	0.1365 to 1.180	Yes	**	0.0087	D	g_2262
NTCR vs. g_2264	0.7931	0.2460 to 1.340	Yes	**	0.0022	E	g_2264
NTCR vs. g_2265	0.7865	0.2648 to 1.308	Yes	**	0.0014	F	g_2265
NTCR vs. Cal04/09	-2.024	-2.545 to -1.502	Yes	****	<0.0001	G	Cal04/09

## Sheet: Figure 3A
	NTCR						PB2_m4
0.001	7.12696	7.14241	7.17256	7.11863	6.98863	7.04255	6.89627	6.87061	6.96659	6.96164	6.92013	6.91545
0.01	8.16275	7.99397	8.0527	8.10341	8.0991	8.00961	7.83457	7.93285	7.93846	7.94093	7.85397	7.89887
0.1	8.80868	8.83945	8.72492	8.81317	8.90913	8.67776	8.64296	8.71338	8.73299	8.73093	8.78471	8.81333
Šídák's multiple comparisons test	Mean Diff.	95.00% CI of diff.	Below threshold?	Summary	Adjusted P Value
NTCR - PB2_m4
0.001	0.1768	0.08709 to 0.2666	Yes	****	<0.0001
0.01	0.1703	0.08056 to 0.2601	Yes	***	0.0001
0.1	0.05913	-0.03062 to 0.1489	No	ns	0.2858

## Sheet: Figure 3B
	NTCR						PB2_m4
0.001	1.07877	1.07262	1.0993	0.909421	1.00535	0.859864	0.473598	0.445517	0.567828	0.5062	0.540899	0.393897
0.01	1.04896	1.01684	0.972633	0.981333	0.983901	0.998344	0.472037	0.514027	0.558378	0.559444	0.485166	0.489913
0.1	1.00104	1.06051	1.2174	1.03821	1.15358		0.686884	0.677269	0.905048	0.783314	0.774963	0.571926
Šídák's multiple comparisons test	Predicted (LS) mean diff.	95.00% CI of diff.	Below threshold?	Summary	Adjusted P Value
NTCR - PB2_m4
0.001	0.5162	0.4018 to 0.6306	Yes	****	<0.0001
0.01	0.4872	0.3728 to 0.6016	Yes	****	<0.0001
0.1	0.3609	0.2409 to 0.4809	Yes	****	<0.0001

## Sheet: Figure 3C
NTCR	PB2_m4
88.8889	22.2222
111.111	22.2222
100	22.2222
Unpaired t test
P value	0.0003
P value summary	***
Significantly different (P < 0.05)?	Yes
One- or two-tailed P value?	Two-tailed
t, df	t=12.12, df=4

[truncated: 27 more sheets: Figure 3D, Figure 3E, Figure 3F, Figure 4A, Figure 4B, Figure 4E, Figure 4F, Figure 5A, Figure 5B, Figure 6B, Figure 6C, Figure 6D, Figure 6E, Figure 7B, Figure 7C, Figure 7E, Figure 7F, Figure 7H, Figure 7I, S1 Fig …]
