# Supplementary material for: mRNA-encoded Cas13 treatment of Influenza via site-specific degradation of genomic RNA
Source: PLoS Pathog. 2024 Jul 5;20(7):e1012345. doi: 10.1371/journal.ppat.1012345 (PMC11253931; doi:10.1371/journal.ppat.1012345)
Supplement: S1 Table — (XLSX) [file ppat.1012345.s013.xlsx]

## Sheet: crRNA
crRNA	Sequence 5'-3'	Target
Cas13 direct repeat sequence	GGACCACCCCAAAAAUGAAGGGGACUAAAAC
PB2_m4	GGACCACCCCAAAAAUGAAGGGGACUAAAACCCGAAUUCUUUUGGUCGCUGUCUGGCU	mRNA
PB2_g1	GGACCACCCCAAAAAUGAAGGGGACUAAAACGACAGCCAGACAGCGACCAAAAGAAUUC	genome
PB2_RC_g1	GGACCACCCCAAAAAUGAAGGGGACUAAAACGAAUUCUUUUGGUCGCUGUCUGGCUGUC	mRNA
PB2_g_2254	GGACCACCCCAAAAAUGAAGGGGACUAAAACAGCCAGACAGCGACCAAAAGAAUUCGG	genome
PB2_g_2255	GGACCACCCCAAAAAUGAAGGGGACUAAAACCAGCCAGACAGCGACCAAAAGAAUUCG	genome
PB2_g_2256	GGACCACCCCAAAAAUGAAGGGGACUAAAACACAGCCAGACAGCGACCAAAAGAAUUC	genome
PB2_g_2257	GGACCACCCCAAAAAUGAAGGGGACUAAAACGACAGCCAGACAGCGACCAAAAGAAUU	genome
PB2_g_2258	GGACCACCCCAAAAAUGAAGGGGACUAAAACUGACAGCCAGACAGCGACCAAAAGAAU	genome
PB2_g_2259	GGACCACCCCAAAAAUGAAGGGGACUAAAACCUGACAGCCAGACAGCGACCAAAAGAA	genome
PB2_g_2260	GGACCACCCCAAAAAUGAAGGGGACUAAAACACUGACAGCCAGACAGCGACCAAAAGA	genome
PB2_g_2261	GGACCACCCCAAAAAUGAAGGGGACUAAAACUACUGACAGCCAGACAGCGACCAAAAG	genome
PB2_g_2262	GGACCACCCCAAAAAUGAAGGGGACUAAAACUUACUGACAGCCAGACAGCGACCAAAA	genome
PB2_g_2263	GGACCACCCCAAAAAUGAAGGGGACUAAAACCUUACUGACAGCCAGACAGCGACCAAA	genome
PB2_g_2264	GGACCACCCCAAAAAUGAAGGGGACUAAAACACUUACUGACAGCCAGACAGCGACCAA	genome
PB2_g_2265	GGACCACCCCAAAAAUGAAGGGGACUAAAACUACUUACUGACAGCCAGACAGCGACCA	genome
PB2_g_2266	GGACCACCCCAAAAAUGAAGGGGACUAAAACAUACUUACUGACAGCCAGACAGCGACC	genome
NTCR	GGACCACCCCAAAAUGAAGGGGACUAAAACACAAAUCUAUCUGAAUAAACUCUUCUUC	untargeted
TMEM41b	GGACCACCCCAAAAAUGAAGGGGACUAAAACAUAUACCAAAAACAUAACAAAAGCUGC	mRNA
PB2_ g1_ENDMOD	mG*mG*mA*CCACCCCAAAAAUGAAGGGGACUAAAACGACAGCCAGACAGCGACCAAAAGAAmU*mU*mC	genome
PB2_ g1_ PTB	G*G*A*CCACCCCAAAAAUGAAGGGGACUAAAACG*AC*AG*CC*AG*AC*AG*CG*AC*CA*AA*AG*AA*U*U*C	genome
PB2_ g1_MOD_D	G*GACCACCCCAAAAAUGAAGGGGACUAAAACGACAGCCAGACAGCGACCAAAAGAAU*U*C	genome
PB2_ g1_MOD_E	GGACCACCCCAAAAAUGAAGGGGACUAAAACGACAGCCAGACAGCGACCAAAAGAAU*U*C	genome
PB2_ g1_MOD_F	G*ACCACCCCAAAAAUGAAGGGGACUAAAACGACAGCCAGACAGCGACCAAAAGAAU*U*C	genome
	m=2’-O-methyl, *=phosphorothioate.
Cell free assay
trRNA	GAAUUCUUUUGGUCGCUGUCUGGCUGUCAGUAAGUAU
Reporter	5'AlexaFluor-UUUUUUUUUU-3'Black-Hole Quencher
