# Supplementary material for: mRNA-encoded Cas13 treatment of Influenza via site-specific degradation of genomic RNA
Source: PLoS Pathog. 2024 Jul 5;20(7):e1012345. doi: 10.1371/journal.ppat.1012345 (PMC11253931; doi:10.1371/journal.ppat.1012345)
Supplement: S2 Table — (XLSX) [file ppat.1012345.s014.xlsx]

## Sheet: qPCR reagents
Primer/probes	Sequence 5'-3'
A/H1N1/California/04/09 and A/H1N1/California/07/09
Set 1 Forward	CCAGGAGGAGAAGTGAGAAATG
Set 1 Reverse	CACATTTCCAAGAGAGATGCTAATG
Set 1 Probe	AAGAAGAGCAGCAGTGTCAGCAGA (FAM/MGB probe)
Set 2 Forward	TGTCGCTGAGAGGGATAAGA
Set 2 Reverse	CTGACTTCTTCGGGAGACAATAG
Set 2 Probe	AGCACGGAGAGAGTGGTAGTGAGT (FAM/MGB probe)
Set 3 Forward	TGGATAATCAGGAACTGGGAAAT
Set 3 Reverse	GGGACAAGAGACTGAAATGGT
Set 3 Probe	TCAATGGTCACAAGATCCCACAATGT (FAM/MGB probe)
Set 4 Forward	TGCTTGGGACATTTGACACT
Set 4 Reverse	CAACCCTGATCCTCTCACATTC
Set 4 Probe	CCCACCAGAACAGAGTAGGATGCAA (FAM/MGB probe)
Set 5 Forward	GGGACGTAGTGTTGGTAATG
Set 5 Reverse	ATGGCCATCCGAATTCTTT
Set 5 Probe	ACTTACTGACAGCCAGACAGCGAC (FAM/MGB probe)
hsGAPDH	Hs02786624_g1 (VIC/MGB probe) Thermo Fisher Scientific
18S	4319413E (VIC/MGB probe) Thermo Fisher Scientific
CgGAPDH	Cg04424038_gH (VIC/MGB probe) Thermo Fisher Scientific
CgTMEM41b	Cg04435757_m1 (FAM/MGB probe) Thermo Fisher Scientific
A/H3N2/Hong Kong/267/2019 and A/H1N1/Puerto Rico/1934
Foward	GAGACGTGGTGTTGGTAATG
Reverse	ATGGCCATCCGAATTCTTT
Probe	TACTTACTGATAGCCAGACAGCGACCA (FAM/MGB probe)
A/WSN/33
Foward	GTCAGTGAAACACAGGGAACA
Reverse	CCAACACTGATTCAGGACCATTA
Probe	ACTTACTCATCGTCAATGATGTGGGAGA (FAM/MGB probe)
Influenza A panels in Figure 4
Foward	GAGACGTGGTGTTGGTAATG
Reverse	ATGGCCATCCGAATTCTTT
Probe	ACTTACTGACAGCCAGACAGCGAC (FAM/MGB probe)
Standards
A/H1N1/California/04/09 and A/H1N1/California/07/09	GCAAAGAAGACAAGAGATATGGCCCAGCATTAAGCATCAATGAACTGAGCAATCTTGCAAAAGGAGAGAAGGCTAATGTGCTAATTGGGCAAGGGGACGTAGTGTTGGTAATGAAACGAAAACGGGACTCTAGCATACTTACTGACAGCCAGACAGCGACCAAAAGAATTCGGATGGCCATCAATTAG
A/Hong Kong/267/2019 and A/H1N1/Puerto Rico/1934	GCATTAAGCATCAATGAACTGAGTAACCTTGCAAAAGGGGAAAAGGCTAATGTGCTAATTGGGCAAGGAGACGTGGTGTTGGTAATGAAACGGAAACGGGACTCTAGTATACTTACTGATAGCCAGACAGCGACCAAAAGAATTCGGATGGCCATCAATT
A/WSN/33	GCATTAAGCATCAATGAACTGAGTAACCTTGCAAAAGGGGAAAAGGCTAATGTGCTAATTGGGCAAGGAGACGTGGTGTTGGTAATGAAACGGAAACGGGACTCTAGTATACTTACTGATAGCCAGACAGCGACCAAAAGAATTCGGATGGCCATCAATT
