# Supplementary material for: mRNA-encoded Cas13 treatment of Influenza via site-specific degradation of genomic RNA
Source: PLoS Pathog. 2024 Jul 5;20(7):e1012345. doi: 10.1371/journal.ppat.1012345 (PMC11253931; doi:10.1371/journal.ppat.1012345)
Supplement: S3 Table — (XLSX) [file ppat.1012345.s015.xlsx]

## Sheet: GAPDH CT
Set 1	Mean CT NTCR	Mean CT exp	Mean Delta CT	Fold change
NTCR vs. PB2_m4	21.82	21.62	0.1997	0.870732
NTCR vs. PB2_g1	21.82	21.65	0.1715	0.887919
Set 2	Mean CT NTCR	Mean CT exp	Mean Delta CT	Fold change
NTCR vs. PB2_m4	21.83	21.58	0.2513	0.840139
NTCR vs. PB2_g1	21.83	21.51	0.3198	0.801181
Set 3	Mean CT NTCR	Mean CT exp	Mean Delta CT	Fold change
NTCR vs. PB2_m4	21.67	21.43	0.2385	0.847626
NTCR vs. PB2_g1	21.67	21.55	0.1267	0.915924
Set 4	Mean CT NTCR	Mean CT exp	Mean Delta CT	Fold change
NTCR vs. PB2_m4	21.65	21.9	-0.251	1.19003
NTCR vs. PB2_g1	21.65	21.43	0.2263	0.854824
Set 5	Mean CT NTCR	Mean CT exp	Mean Delta CT	Fold change
NTCR vs. PB2_m4	21.43	21.35	0.078	0.94737
NTCR vs. PB2_g1	21.43	21.3	0.1327	0.912123
