# Supplementary material for: mRNA-encoded Cas13 treatment of Influenza via site-specific degradation of genomic RNA
Source: PLoS Pathog. 2024 Jul 5;20(7):e1012345. doi: 10.1371/journal.ppat.1012345 (PMC11253931; doi:10.1371/journal.ppat.1012345)
Supplement: S4 Table — (XLSX) [file ppat.1012345.s016.xlsx]

## Sheet: Stats Figure 1E
Tukey's multiple comparisons test	Summary	Adjusted P Value
NTCR vs. PB2_m4	**	0.0026
NTCR vs. PB2_g1	****	<0.0001
NTCR vs. Cal04/09	ns	0.9969
PB2_m4 vs. PB2_g1	***	0.0001
PB2_m4 vs. Cal04/09	**	0.0024
PB2_g1 vs. Cal04/09	***	0.0004
