# Supplementary material for: mRNA-encoded Cas13 treatment of Influenza via site-specific degradation of genomic RNA
Source: PLoS Pathog. 2024 Jul 5;20(7):e1012345. doi: 10.1371/journal.ppat.1012345 (PMC11253931; doi:10.1371/journal.ppat.1012345)
Supplement: S5 Table — (XLSX) [file ppat.1012345.s017.xlsx]

## Sheet: Sheet1
Absolute counts
	NTCR			PB2_m4			PB2_g1			Cal04/09
PB2	751.84	880.92	990.92	421.64	639.54	430.07	301.84	419.87	407.3	1623.95	1332.17	1228.75
PB1	1679.29	1954.62	2072.49	1065.11	1492.28	992.88	706.2	939.64	1043.07	3366.23	2844.66	2556.2
HA	1578.04	1682.19	1816.31	976.46	1188.45	898.41	628.13	896.83	956.53	2758.47	2670.72	2056.26
PA	670.64	771.55	748.05	451.67	586.75	420.22	308.3	435.84	429.78	1270.29	1187.8	1002.09
M1	1110.08	1137.65	1025.1	747.13	868.77	674.7	492	631.62	661.86	2234.39	1911.56	1765.81
M2	1109.18	1194.64	1053.06	799.74	878.06	710.71	475.77	652.04	684.69	2298.47	1966.07	1767.35
NP	893.79	971.44	986.47	549.8	690.08	562.53	429.86	549.6	514.23	1586.97	1306.91	1279.86
NA	304.36	359.57	401.6	205.32	264.79	216.06	166.91	181.7	244.68	635.53	583.51	508.3
NS	1227.39	1391.25	1290.57	729.89	976.25	710.68	545.45	707.84	748.64	2000.45	1817.16	1584.55
Normalized counts
	NTCR			PB2_m4			PB2_g1			Cal04/09
PB2	0.53897	0.631503	0.710359	0.30226	0.458466	0.308303	0.216379	0.300991	0.29198	1.16416	0.95499	0.880852
PB1	0.574634	0.668849	0.709183	0.364469	0.510642	0.339752	0.241654	0.321534	0.356927	1.15189	0.973411	0.874703
HA	0.632443	0.674184	0.727936	0.391343	0.476304	0.360063	0.25174	0.359429	0.383356	1.10553	1.07036	0.824103
PA	0.58145	0.668939	0.648565	0.391601	0.508716	0.364334	0.267298	0.377876	0.372622	1.10135	1.02983	0.868819
M1	0.563325	0.577315	0.5202	0.379141	0.440869	0.342385	0.249672	0.320524	0.33587	1.13387	0.970046	0.896083
M2	0.551658	0.594162	0.523746	0.397756	0.436709	0.353476	0.236627	0.324296	0.340535	1.14316	0.977838	0.879003
NP	0.642438	0.698251	0.709055	0.395185	0.496016	0.404335	0.308975	0.395041	0.369618	1.14068	0.939381	0.919938
NA	0.528605	0.624492	0.697489	0.356595	0.459881	0.375247	0.289885	0.315572	0.424954	1.10377	1.01343	0.882802
NS	0.681611	0.772608	0.716697	0.405332	0.542144	0.394664	0.302907	0.393087	0.415745	1.11092	1.00913	0.879954
