# Supplementary material for: mRNA-encoded Cas13 treatment of Influenza via site-specific degradation of genomic RNA
Source: PLoS Pathog. 2024 Jul 5;20(7):e1012345. doi: 10.1371/journal.ppat.1012345 (PMC11253931; doi:10.1371/journal.ppat.1012345)
Supplement: S6 Table — (XLSX) [file ppat.1012345.s018.xlsx]

## Sheet: PB2 Abs
Position	NTCR			PB2_m4			PB2_g1			Cal04/09
1	107	100	124	58	53	56	43	58	45	139	114	90
2	111	104	125	60	54	59	46	61	45	154	126	106
3	114	109	131	63	54	60	46	61	52	155	130	108
4	120	110	132	63	58	60	46	63	54	166	134	114
5	134	119	137	67	63	65	51	70	58	174	139	119
6	136	119	139	67	65	65	51	71	58	174	142	123
7	136	119	139	67	65	65	51	72	58	174	142	126
8	144	121	145	71	68	66	51	74	59	190	151	128
9	146	126	145	71	68	66	51	74	59	191	153	130
10	152	126	145	81	68	69	53	75	62	203	156	136
11	156	131	149	81	69	70	53	75	62	204	157	139
12	170	140	164	83	82	88	61	83	70	242	171	154
13	178	149	177	87	93	92	64	87	80	265	187	174
14	180	151	180	91	93	92	64	89	80	267	191	178
15	183	152	181	92	93	94	64	91	80	267	193	182
16	191	157	184	92	94	94	64	91	82	268	194	182
17	191	157	184	92	94	94	64	91	82	268	195	183
18	191	157	184	92	94	94	65	91	82	268	198	184
19	196	158	184	93	96	96	65	91	82	274	200	189
20	197	158	185	93	96	96	65	91	82	277	203	189
21	201	163	189	93	98	96	69	93	84	286	214	189
22	201	163	190	93	98	99	69	93	84	289	214	190
23	203	164	190	93	99	99	74	95	84	291	214	195
24	203	162	190	94	99	99	74	95	84	291	214	197
25	203	162	190	95	99	100	74	95	84	291	216	197
26	212	166	200	99	99	108	74	101	88	307	229	203
27	212	166	201	99	99	108	74	101	88	308	229	203
28	213	170	201	101	101	111	79	108	90	309	235	208
29	213	170	201	102	103	116	79	109	90	310	237	208
30	213	173	201	102	103	116	79	109	90	310	238	208
31	213	173	201	102	104	116	81	109	90	310	239	208
32	214	174	201	104	104	116	81	112	90	315	240	208
33	218	175	203	105	106	119	82	112	90	320	246	209
34	220	175	206	105	108	120	82	113	90	321	247	210
35	222	176	206	106	110	122	82	113	90	325	247	215
36	222	178	206	108	115	125	82	114	95	334	253	221
37	222	181	206	108	115	127	83	114	96	337	253	221
38	222	183	206	108	115	127	83	114	96	337	253	221
39	222	184	212	111	116	127	83	116	96	337	257	221
40	225	184	212	111	116	127	83	116	96	337	257	221
41	225	186	215	111	118	129	83	118	98	345	258	224
42	227	187	215	111	119	132	84	119	101	348	265	225
43	230	190	227	113	119	133	84	123	105	355	267	227
44	234	194	227	113	119	135	84	125	110	356	268	228
45	234	194	227	113	119	136	84	125	110	356	268	228
46	235	194	231	115	119	136	84	127	111	359	270	230
47	235	195	233	115	119	137	84	127	112	359	272	230
48	235	195	236	115	120	137	84	127	112	359	272	230
49	236	196	241	118	122	138	86	128	112	364	280	232
50	238	199	250	119	123	139	87	131	117	370	282	244
51	239	202	250	119	123	139	87	134	117	377	282	244
52	240	204	250	119	123	139	87	135	117	377	283	244
53	241	204	250	119	123	139	87	135	117	377	283	244
54	241	204	251	119	123	139	88	135	119	379	284	244
55	242	204	251	119	123	139	88	136	119	379	284	247
56	251	212	258	122	128	141	88	138	122	381	293	250
57	253	212	259	123	128	141	88	138	122	382	294	250
58	253	213	263	123	128	141	88	144	124	382	297	251
59	253	213	263	123	128	141	88	144	124	382	297	252
60	253	213	263	123	128	141	88	144	124	381	297	253
61	253	213	266	123	128	141	88	144	124	381	298	256
62	253	213	266	123	128	141	88	144	124	381	298	256
63	255	213	268	124	129	141	88	144	127	381	298	256
64	255	214	268	124	130	141	88	144	127	381	298	257
65	255	215	268	124	130	141	88	144	127	383	298	257
66	255	215	268	124	130	141	88	144	127	383	298	257
67	255	215	268	124	132	137	88	144	126	383	298	257
68	255	215	273	124	138	140	88	144	129	383	305	257
69	255	218	274	126	139	140	89	144	129	383	306	257
70	257	218	274	126	139	140	89	144	129	383	306	257
71	258	224	279	127	142	144	89	149	131	391	309	262
72	261	229	280	129	145	144	89	150	132	393	310	262
73	261	231	282	131	145	144	89	151	134	398	313	264
74	262	232	283	133	147	148	91	154	134	403	314	266
75	267	247	288	140	153	150	95	158	147	431	340	284
76	271	249	293	144	156	151	95	158	150	439	346	285
77	271	252	299	145	158	151	95	158	150	444	348	289
78	271	254	299	147	158	152	95	158	150	450	351	290
79	271	257	308	147	160	154	97	161	150	452	358	292
80	271	260	313	147	161	155	97	163	150	452	358	294
81	273	262	313	147	163	156	97	165	150	455	359	294
82	279	262	314	147	166	156	97	165	150	459	362	295
83	283	263	322	148	167	158	103	166	161	464	365	305
84	284	268	323	148	167	160	105	166	162	470	365	311
85	296	276	335	164	182	167	114	170	167	510	388	319
86	355	307	383	173	212	195	129	181	177	599	429	377
87	367	321	402	180	218	198	130	185	184	625	448	393
88	371	321	408	184	221	201	130	185	184	631	453	393
89	371	321	408	185	221	201	130	186	184	633	456	402
90	371	321	411	185	221	201	130	186	184	635	459	404
91	373	322	419	185	224	204	130	187	187	639	465	406
92	382	322	423	187	226	205	130	188	188	642	470	418
93	383	328	442	193	232	215	130	210	198	664	482	427
94	385	328	449	193	232	220	130	211	198	665	483	428
95	386	328	449	193	232	225	130	211	199	666	483	431
96	386	328	449	193	232	225	130	212	199	668	483	431
97	387	331	456	191	235	229	130	216	200	682	489	434
98	383	335	448	189	235	229	128	215	199	677	489	433
99	375	334	449	189	234	229	128	218	199	678	485	428
100	373	330	441	187	234	226	126	208	197	672	477	427
101	373	331	441	187	234	227	127	208	197	672	481	427
102	375	332	441	187	234	227	128	208	197	676	482	430
103	377	330	441	187	234	229	128	212	197	674	481	430
104	380	332	442	191	234	230	131	214	197	675	481	434
105	381	333	446	192	234	232	132	217	198	681	487	436
106	381	335	447	192	234	232	133	217	198	682	487	436
107	384	336	449	192	234	232	133	217	198	687	491	438
108	384	336	449	192	234	232	133	217	198	687	491	438
109	384	336	449	192	233	234	133	217	198	689	491	438
110	382	336	450	190	231	233	133	216	196	689	489	435
111	376	336	450	186	231	229	133	216	196	689	489	435
112	381	337	457	187	230	229	131	218	199	690	487	446
113	375	335	460	183	230	225	131	218	199	693	487	446
114	375	335	460	183	230	225	131	218	199	693	487	446
115	375	335	460	183	232	225	132	218	199	694	489	446
116	379	341	467	191	234	227	134	218	200	704	493	454
117	379	341	469	191	235	227	135	218	200	707	493	454
118	383	343	472	192	235	229	135	218	201	712	494	453
119	379	343	472	192	235	229	135	218	201	715	495	454
120	380	344	472	192	235	229	135	218	201	716	499	455
121	386	329	479	193	238	231	141	219	201	723	502	459
122	388	329	479	193	242	231	142	219	202	723	502	459
123	388	330	479	193	242	231	142	219	202	723	502	459
124	386	326	479	191	242	228	140	219	199	721	498	455
125	387	323	479	191	242	228	140	220	199	720	497	455
126	389	322	479	195	242	228	140	220	199	721	498	453
127	390	323	480	191	243	228	138	223	199	719	496	448
128	390	327	482	193	243	229	139	224	198	724	497	452
129	392	328	478	193	243	229	139	224	198	723	494	452
130	390	326	474	192	243	230	140	224	195	720	487	448
131	377	323	463	187	234	223	137	219	194	693	479	427
132	377	322	459	188	230	218	137	219	194	689	477	430
133	383	328	461	189	234	218	147	219	193	700	482	431
134	385	328	458	187	234	217	147	218	190	703	482	432
135	383	326	448	182	228	214	141	214	188	701	485	430
136	387	328	446	184	230	217	141	217	194	703	490	431
137	361	284	415	172	213	208	131	200	184	677	466	414
138	357	283	411	173	213	209	131	197	184	676	458	412
139	355	279	409	177	210	207	130	195	183	671	450	410
140	353	281	407	177	209	207	130	195	177	665	450	408
141	355	280	408	176	209	207	126	197	177	667	452	408
142	355	280	407	176	209	206	126	197	178	668	453	408
143	356	280	407	176	209	207	126	197	178	671	457	408
144	355	285	407	175	217	204	125	197	179	674	460	407
145	350	285	399	176	214	206	124	191	179	668	452	400
146	366	302	410	181	225	213	135	192	199	688	470	421
147	367	304	415	182	230	217	139	195	201	704	483	424
148	375	306	418	182	238	217	139	195	201	704	484	434
149	374	306	420	182	242	219	139	194	202	703	501	444
150	370	310	418	181	240	219	135	194	202	700	496	441
151	384	337	424	190	247	230	141	202	207	715	523	455
152	421	393	474	221	279	251	159	211	225	818	613	519
153	425	395	474	225	285	255	166	211	225	845	629	540
154	422	398	475	227	288	258	166	210	229	845	630	538
155	462	445	541	247	320	298	182	219	250	915	724	636
156	464	456	549	248	324	299	182	219	255	931	740	647
157	468	459	560	251	325	302	186	222	260	957	749	659
158	463	461	556	247	324	301	187	220	259	950	744	659
159	469	462	574	253	331	308	194	229	264	975	757	672
160	465	465	577	243	331	299	192	228	264	970	759	669
161	463	462	578	244	330	298	193	229	265	973	761	675
162	452	453	566	243	319	292	185	230	258	938	753	657
163	444	444	554	239	314	288	182	227	254	930	741	641
164	446	442	551	235	314	288	182	224	255	932	739	640
165	445	441	561	242	315	287	183	230	256	946	741	642
166	445	438	560	242	315	287	183	231	255	944	741	646
167	445	438	560	242	315	287	183	231	255	944	741	650
168	445	438	560	242	315	288	182	229	255	944	738	649
169	444	439	562	241	313	286	183	230	255	941	739	650
170	444	440	561	241	313	287	183	230	258	940	737	650
171	444	437	558	243	311	287	181	229	256	940	732	662
172	445	438	557	244	316	284	181	229	256	939	735	663
173	446	437	557	244	316	285	176	227	256	937	737	658
174	450	436	557	243	317	285	176	230	258	941	737	657
175	456	441	560	242	319	285	177	231	258	957	739	664
176	450	438	551	252	319	281	177	231	255	950	729	664
177	455	440	550	253	320	281	177	231	256	951	731	664
178	454	436	550	253	318	278	176	223	256	950	727	661
179	456	436	553	252	318	273	176	223	256	951	727	662
180	456	434	553	252	318	273	176	223	257	953	726	666
181	456	436	555	252	320	273	174	223	257	958	726	669
182	455	436	555	250	320	272	173	224	257	956	729	675
183	451	435	553	251	317	272	173	224	257	955	724	674
184	450	435	551	251	318	271	173	223	257	958	725	673
185	448	434	551	250	316	269	173	229	259	958	726	668
186	449	432	551	249	313	266	173	228	254	950	729	664
187	450	430	552	249	313	266	172	229	253	947	731	664
188	450	428	552	248	313	266	172	229	253	947	732	666
189	453	427	547	246	312	266	172	232	253	948	730	668
190	454	429	552	246	316	268	177	237	254	950	737	674
191	455	433	554	248	315	265	177	235	252	952	739	678
192	454	435	560	249	318	264	176	236	251	968	740	686
193	451	432	548	248	319	264	177	231	247	962	744	687
194	443	429	548	248	324	261	177	224	240	957	743	684
195	447	433	550	253	335	262	177	224	245	977	748	697
196	444	436	546	251	335	262	177	222	244	978	747	697
197	444	438	545	251	337	261	179	222	244	986	753	702
198	444	438	542	251	337	262	179	222	244	986	755	702
199	444	439	543	248	339	263	177	222	244	996	756	702
200	443	436	536	247	340	262	176	219	240	991	755	697
201	445	444	550	253	343	269	177	215	247	1011	769	708
202	444	442	550	253	343	269	179	216	247	1011	769	710
203	443	442	551	253	343	269	179	216	247	1011	770	710
204	443	442	550	253	343	269	178	216	247	1010	770	710
205	434	442	550	253	347	269	178	215	248	1012	770	706
206	425	433	530	249	342	270	172	216	245	1003	761	700
207	423	434	529	249	342	270	172	216	245	1006	761	700
208	423	427	530	249	342	270	172	216	243	1007	758	700
209	424	427	537	250	342	272	172	218	243	1007	760	701
210	424	428	538	251	342	270	166	219	243	1008	760	700
211	427	428	541	254	342	274	166	217	243	1010	761	701
212	432	430	546	255	348	277	166	218	247	1015	767	708
213	431	430	544	254	347	277	166	219	244	1015	770	719
214	433	431	550	255	346	277	166	219	244	1021	773	720
215	433	430	551	255	346	277	169	219	244	1021	773	729
216	433	430	547	255	346	277	171	219	244	1023	773	729
217	434	434	552	256	344	277	171	219	244	1023	775	729
218	430	434	546	254	345	274	171	219	239	1023	768	729
219	431	432	547	252	344	278	170	219	239	1023	767	731
220	429	432	547	252	343	278	172	219	239	1017	767	734
221	417	427	542	253	341	274	172	219	238	999	766	733
222	416	427	548	254	342	274	172	225	240	1005	767	737
223	419	425	548	252	342	276	172	226	238	1000	765	737
224	416	424	537	246	339	272	170	223	234	995	759	734
225	411	416	527	244	334	270	166	219	225	972	735	725
226	411	414	524	250	331	269	166	220	222	966	735	728
227	411	412	522	249	334	269	166	220	222	962	738	726
228	412	415	526	254	339	270	163	221	224	963	745	730
229	415	416	521	255	345	267	161	218	224	978	747	731
230	424	433	536	259	347	274	165	221	229	1004	779	759
231	426	436	546	264	353	274	165	223	229	1008	787	762
232	427	432	545	264	349	274	165	223	225	1006	787	759
233	438	437	552	266	356	273	168	237	219	1016	796	771
234	444	437	562	266	358	277	169	240	219	1027	810	782
235	439	431	551	252	347	269	168	239	217	997	793	778
236	401	424	539	247	326	249	159	243	214	945	775	750
237	399	413	528	242	331	253	156	239	212	932	775	744
238	398	413	532	239	332	252	156	239	213	933	771	746
239	410	418	538	239	335	255	159	240	215	936	773	743
240	411	419	536	239	338	256	159	242	217	936	775	745
241	410	418	527	243	335	253	159	243	213	936	771	748
242	402	424	524	244	336	253	160	242	217	941	777	743
243	404	418	512	239	334	242	161	224	213	927	765	744
244	410	433	518	248	337	244	166	224	219	950	781	762
245	411	437	526	249	339	242	167	227	222	956	783	762
246	416	438	531	252	339	245	168	228	225	965	784	767
247	415	435	522	252	336	239	168	223	225	953	777	764
248	419	433	530	255	340	243	168	223	227	965	785	774
249	431	447	543	262	345	247	174	223	234	1002	808	795
250	503	504	623	298	387	297	192	246	264	1136	931	897
251	574	579	726	350	447	338	217	288	310	1345	1053	1024
252	574	584	727	351	448	338	217	289	311	1348	1055	1028
253	581	594	735	356	452	342	217	287	311	1365	1067	1050
254	580	594	735	351	453	347	214	286	311	1370	1070	1049
255	590	602	762	353	464	354	215	286	316	1384	1093	1093
256	590	601	765	354	467	354	215	287	316	1385	1095	1094
257	598	605	778	355	468	359	219	296	318	1408	1099	1098
258	611	611	783	363	478	364	228	300	321	1420	1115	1106
259	611	618	786	364	480	365	231	304	324	1439	1130	1111
260	619	623	787	364	483	366	232	304	327	1456	1140	1121
261	634	627	797	366	490	378	237	305	330	1459	1151	1129
262	628	626	794	364	492	379	241	304	327	1459	1152	1134
263	631	632	799	364	495	381	245	305	329	1469	1162	1150
264	633	633	812	367	498	384	245	307	330	1474	1167	1154
265	635	636	823	368	499	387	248	308	332	1484	1173	1169
266	652	645	829	368	502	401	255	311	337	1499	1174	1186
267	656	654	835	371	505	402	256	314	338	1508	1184	1185
268	654	660	834	373	508	400	260	315	338	1505	1185	1188
269	657	661	838	375	509	402	263	315	338	1508	1188	1193
270	657	664	839	379	517	402	264	317	338	1516	1192	1195
271	663	671	842	381	524	406	265	319	344	1526	1196	1207
272	667	673	846	382	527	409	265	322	344	1535	1205	1214
273	668	678	848	389	533	415	266	326	346	1549	1221	1229
274	668	678	851	389	533	415	266	326	346	1550	1217	1228
275	665	681	854	390	534	415	266	325	348	1555	1218	1231
276	665	683	860	388	535	415	266	327	348	1559	1221	1234
277	664	678	860	388	535	416	268	324	349	1558	1220	1237
278	664	672	862	389	536	415	267	323	350	1553	1221	1237
279	662	677	860	389	541	416	268	324	350	1555	1221	1239
280	667	685	880	392	561	415	269	328	352	1566	1231	1241
281	670	693	884	392	563	415	269	331	354	1571	1235	1243
282	677	699	885	399	567	417	271	339	356	1582	1241	1248
283	694	703	899	408	584	422	256	353	352	1613	1265	1276
284	729	745	919	420	603	432	264	361	364	1666	1304	1306
285	728	742	915	416	597	432	267	366	366	1666	1312	1306
286	740	744	923	410	595	429	269	370	368	1676	1322	1324
287	752	756	936	408	605	435	268	387	372	1669	1333	1346
288	757	755	938	407	607	437	273	381	372	1672	1338	1353
289	763	759	942	400	611	441	274	379	369	1680	1347	1359
290	766	756	943	400	611	441	274	379	369	1674	1347	1360
291	764	753	942	400	616	442	274	377	373	1673	1349	1354
292	771	755	950	400	624	448	275	382	376	1689	1366	1373
293	775	760	968	403	632	451	278	384	378	1695	1378	1398
294	811	781	1018	428	657	471	288	408	400	1766	1434	1465
295	824	785	1042	435	657	477	294	409	405	1784	1442	1484
296	817	799	1049	438	667	476	295	413	402	1794	1454	1503
297	822	809	1049	441	668	477	291	416	400	1798	1450	1500
298	817	818	1050	438	666	482	290	423	400	1798	1451	1495
299	843	847	1105	454	694	498	302	433	418	1864	1491	1535
300	853	869	1126	470	711	509	316	440	422	1899	1519	1575
301	842	850	1118	462	705	501	314	445	419	1885	1500	1562
302	825	820	1090	444	686	496	303	442	408	1815	1439	1499
303	824	818	1093	437	688	496	302	443	410	1801	1424	1500
304	821	809	1086	436	683	491	301	442	409	1797	1420	1499
305	778	759	1032	418	657	444	284	427	386	1729	1349	1415
306	779	762	1028	422	657	448	285	428	384	1720	1333	1406
307	779	765	1030	423	656	454	282	430	387	1698	1330	1409
308	792	789	1037	429	671	458	287	443	390	1709	1353	1440
309	794	790	1037	429	665	449	282	440	388	1700	1351	1432
310	812	797	1049	430	675	461	287	454	392	1718	1369	1442
311	830	818	1066	439	693	470	299	469	403	1742	1397	1461
312	832	818	1067	439	696	468	300	475	404	1742	1400	1464
313	831	818	1072	439	696	471	300	477	404	1744	1399	1466
314	841	829	1083	447	702	474	304	479	404	1753	1408	1483
315	857	842	1092	448	707	477	306	473	408	1765	1424	1501
316	855	840	1091	449	706	477	306	473	407	1766	1422	1499
317	857	845	1093	449	710	479	307	473	409	1775	1427	1495
318	857	847	1093	449	710	479	308	471	409	1775	1428	1494
319	859	844	1092	449	710	479	307	470	409	1775	1425	1488
320	860	847	1094	449	711	480	307	471	407	1780	1428	1490
321	863	848	1095	448	711	480	307	471	409	1777	1424	1479
322	865	855	1097	454	711	483	310	471	415	1783	1432	1487
323	864	856	1098	456	714	482	310	471	418	1789	1432	1493
324	860	854	1098	457	715	482	310	469	416	1786	1433	1490
325	858	858	1099	458	716	485	311	471	418	1778	1436	1483
326	858	857	1096	458	715	485	311	471	417	1775	1434	1479
327	853	859	1097	460	715	485	311	471	419	1774	1435	1483
328	853	860	1097	458	717	485	311	471	420	1779	1439	1489
329	852	860	1096	459	717	486	312	471	421	1780	1447	1491
330	853	860	1103	459	718	486	312	471	422	1779	1450	1491
331	854	862	1104	462	722	486	312	471	422	1778	1458	1490
332	868	862	1114	465	722	488	318	473	426	1789	1468	1492
333	869	864	1115	464	726	489	318	475	426	1790	1469	1497
334	872	868	1116	466	726	491	322	475	427	1802	1469	1497
335	873	870	1118	469	729	494	327	469	425	1799	1470	1498
336	875	870	1121	469	730	494	328	472	425	1800	1470	1497
337	877	877	1122	472	733	497	330	473	425	1805	1481	1506
338	879	877	1122	472	736	497	333	472	426	1806	1481	1509
339	886	889	1135	482	743	503	336	474	430	1835	1499	1516
340	883	888	1134	482	739	502	331	471	429	1835	1498	1511
341	883	886	1131	479	740	502	331	471	430	1828	1499	1503
342	884	885	1129	479	735	505	331	470	429	1814	1495	1499
343	884	889	1131	479	737	506	333	471	431	1827	1496	1507
344	887	893	1133	482	737	513	333	478	430	1831	1502	1516
345	886	892	1131	479	726	512	334	478	425	1825	1501	1508
346	890	887	1134	479	731	512	334	479	425	1829	1498	1512
347	895	885	1133	481	732	512	332	480	429	1828	1496	1508
348	897	884	1133	481	730	511	332	480	429	1828	1494	1508
349	896	886	1133	481	727	509	332	479	429	1818	1486	1506
350	901	896	1132	484	725	512	332	487	430	1833	1498	1511
351	899	887	1121	478	722	508	331	485	424	1805	1484	1501
352	900	887	1122	478	722	508	329	484	424	1807	1487	1501
353	914	899	1136	479	724	509	330	485	424	1825	1494	1503
354	915	906	1148	482	725	511	332	485	422	1832	1498	1509
355	916	906	1150	485	721	511	332	485	421	1834	1499	1509
356	921	910	1159	489	726	511	332	482	421	1843	1502	1510
357	942	921	1184	494	740	518	343	494	424	1859	1523	1526
358	945	922	1189	497	745	527	344	500	426	1863	1536	1528
359	946	923	1184	496	746	525	344	500	429	1863	1533	1531
360	945	922	1183	495	746	524	344	499	429	1863	1533	1531
361	943	923	1180	491	747	521	342	502	430	1864	1537	1520
362	938	922	1176	491	741	518	343	501	426	1860	1532	1518
363	937	923	1176	491	739	518	343	500	426	1861	1529	1514
364	935	921	1176	492	740	517	344	500	427	1854	1532	1515
365	952	938	1196	494	744	526	343	500	436	1882	1548	1518
366	953	939	1196	495	744	526	343	504	436	1881	1550	1520
367	953	937	1191	495	744	526	343	504	436	1888	1549	1522
368	954	938	1193	495	738	526	343	504	436	1888	1550	1523
369	953	937	1195	497	738	523	343	504	440	1891	1548	1523
370	961	941	1202	499	740	525	348	505	439	1900	1560	1529
371	960	939	1201	497	735	526	348	501	438	1897	1553	1527
372	960	937	1199	494	737	526	348	494	438	1890	1554	1523
373	957	937	1199	494	737	525	348	492	439	1891	1550	1521
374	957	938	1199	494	737	527	348	492	439	1891	1549	1521
375	969	945	1219	498	754	534	353	496	444	1917	1563	1529
376	970	949	1218	491	751	534	352	496	445	1922	1566	1533
377	972	952	1216	493	747	537	352	496	441	1928	1564	1538
378	968	943	1211	489	740	537	353	499	430	1921	1553	1528
379	966	940	1203	488	735	535	353	497	430	1900	1545	1522
380	955	924	1187	481	732	527	349	491	425	1877	1518	1478
381	956	922	1177	480	727	529	349	487	424	1874	1513	1479
382	967	934	1182	486	732	531	350	487	429	1883	1519	1492
383	944	925	1167	482	722	528	346	475	426	1848	1504	1470
384	940	924	1164	483	717	525	343	476	425	1830	1497	1455
385	943	926	1164	486	716	526	343	470	426	1833	1491	1454
386	937	915	1151	480	717	524	341	463	419	1812	1480	1436
387	934	912	1144	482	710	515	338	461	415	1802	1467	1429
388	932	912	1143	481	704	518	338	463	415	1795	1467	1428
389	926	912	1145	484	703	520	340	475	415	1800	1475	1439
390	932	916	1151	487	710	515	341	476	415	1812	1481	1449
391	967	938	1203	510	741	533	345	499	423	1881	1525	1499
392	971	934	1200	509	736	534	344	499	416	1875	1509	1490
393	969	934	1198	508	735	534	343	498	415	1862	1509	1485
394	952	903	1174	498	725	522	334	498	404	1818	1478	1449
395	960	912	1174	502	737	525	341	499	414	1839	1494	1458
396	964	913	1181	505	752	523	343	497	413	1852	1500	1467
397	978	924	1187	506	753	528	346	508	415	1863	1512	1481
398	979	922	1178	503	746	523	346	508	415	1842	1496	1472
399	970	918	1171	500	750	518	342	505	409	1813	1473	1451
400	907	864	1101	466	715	473	324	483	380	1694	1377	1364
401	849	817	1007	424	677	436	306	442	353	1543	1274	1266
402	869	827	1026	437	698	444	322	445	367	1589	1314	1295
403	860	819	1015	433	699	442	320	444	369	1574	1308	1279
404	857	818	1012	433	697	435	319	444	367	1574	1306	1276
405	843	818	992	434	690	433	318	445	367	1564	1291	1256
406	842	819	989	434	687	433	319	444	366	1567	1291	1263
407	834	814	982	433	686	429	317	436	365	1547	1283	1261
408	824	808	967	425	677	424	308	432	364	1533	1259	1253
409	823	800	963	423	675	423	305	428	361	1512	1244	1249
410	816	796	959	423	672	421	306	428	359	1502	1233	1236
411	803	789	950	422	662	410	305	427	356	1497	1225	1231
412	803	790	950	423	661	409	301	426	358	1507	1226	1227
413	800	785	944	423	659	407	297	425	356	1499	1219	1211
414	798	784	930	420	652	404	294	418	355	1494	1215	1209
415	797	786	927	419	652	401	293	418	356	1483	1210	1198
416	773	762	914	411	641	386	280	413	348	1448	1191	1157
417	772	756	912	407	637	387	279	411	347	1438	1183	1155
418	770	754	917	405	638	392	277	414	348	1438	1191	1161
419	769	754	913	403	636	390	274	414	348	1430	1190	1155
420	768	755	914	399	626	389	273	412	347	1422	1182	1151
421	753	745	904	396	618	384	265	409	342	1410	1169	1152
422	779	761	921	402	627	392	269	415	346	1426	1194	1184
423	784	760	929	397	625	390	267	416	348	1417	1188	1173
424	792	769	932	409	632	395	269	422	355	1436	1205	1188
425	820	797	982	440	660	426	277	440	370	1503	1264	1253
426	833	803	983	444	664	427	279	433	371	1511	1271	1257
427	849	810	997	452	684	435	282	437	376	1530	1304	1267
428	909	875	1054	470	715	460	308	496	409	1657	1399	1356
429	918	884	1071	480	715	466	325	506	419	1682	1424	1382
430	918	878	1056	480	702	466	326	502	417	1694	1428	1384
431	925	868	1057	483	702	466	326	498	415	1700	1429	1385
432	941	886	1071	488	719	468	330	493	426	1735	1478	1428
433	933	916	1091	496	726	483	334	494	451	1792	1532	1449
434	899	879	1080	492	715	472	336	490	445	1751	1500	1417
435	891	882	1075	491	716	472	335	488	442	1753	1488	1418
436	880	877	1069	491	717	469	329	484	436	1739	1482	1407
437	871	863	1059	486	705	467	324	465	424	1715	1462	1379
438	871	872	1072	488	714	473	328	469	430	1722	1476	1389
439	863	863	1050	487	700	473	327	460	425	1702	1461	1375
440	864	866	1052	490	704	473	328	459	422	1709	1469	1388
441	869	871	1055	493	698	480	333	459	425	1721	1470	1399
442	862	872	1046	496	693	476	332	457	422	1710	1459	1378
443	858	872	1040	493	687	470	328	457	418	1703	1447	1358
444	827	849	1006	470	669	454	321	440	401	1662	1393	1319
445	808	847	988	462	671	444	309	438	401	1645	1385	1294
446	805	832	982	455	665	442	313	437	401	1635	1367	1272
447	817	837	993	456	666	452	323	440	407	1645	1377	1286
448	817	828	992	455	661	451	323	431	409	1642	1377	1288
449	800	808	963	439	642	437	318	416	398	1602	1354	1252
450	789	787	945	423	628	426	304	411	391	1573	1333	1223
451	785	784	946	423	629	424	298	398	387	1577	1329	1234
452	768	767	932	417	620	407	293	393	381	1546	1304	1233
453	801	786	947	429	632	420	292	399	386	1575	1321	1247
454	819	808	970	443	644	424	296	410	390	1620	1355	1275
455	817	812	975	439	647	427	298	418	395	1624	1351	1277
456	814	808	974	438	644	423	298	416	396	1628	1349	1278
457	814	803	969	436	642	415	297	412	388	1622	1348	1276
458	801	787	960	430	633	411	293	403	388	1609	1325	1249
459	794	784	955	424	630	411	290	405	385	1599	1316	1241
460	780	781	956	419	630	399	286	399	384	1592	1309	1243
461	773	764	948	411	622	401	282	390	378	1588	1294	1237
462	774	767	957	414	622	404	281	397	379	1598	1298	1240
463	781	776	973	414	637	407	288	401	386	1607	1320	1252
464	772	767	962	408	634	406	291	399	387	1599	1317	1237
465	750	754	949	404	629	402	289	399	384	1577	1301	1215
466	755	760	950	406	631	403	290	400	389	1590	1306	1223
467	754	758	948	406	627	408	289	400	387	1582	1302	1222
468	754	760	951	408	630	411	288	406	392	1586	1310	1226
469	752	761	952	408	632	411	288	407	392	1588	1310	1226
470	750	760	950	408	632	408	288	406	391	1579	1308	1223
471	746	758	946	406	630	407	288	405	390	1575	1305	1221
472	743	748	946	399	626	405	285	405	383	1567	1294	1215
473	748	748	951	400	628	407	285	407	391	1569	1302	1222
474	749	748	951	400	628	407	286	407	391	1568	1301	1228
475	748	740	948	399	626	406	286	403	388	1563	1297	1232
476	750	743	954	403	626	409	287	403	392	1568	1301	1235
477	763	758	964	401	638	414	288	408	393	1590	1317	1251
478	769	759	967	404	636	418	296	408	393	1602	1314	1248
479	783	774	979	405	648	419	300	415	398	1617	1332	1269
480	787	785	985	411	647	425	300	421	409	1644	1350	1284
481	790	782	984	415	644	443	301	424	412	1650	1348	1284
482	776	783	974	413	646	443	295	419	411	1636	1335	1280
483	778	780	976	415	642	443	295	417	413	1635	1336	1278
484	781	778	981	416	642	444	291	417	415	1645	1346	1284
485	783	777	986	417	640	443	288	420	417	1651	1348	1291
486	783	781	984	417	640	444	287	418	425	1651	1349	1303
487	789	783	989	417	639	441	293	418	426	1662	1353	1307
488	787	784	994	415	636	441	290	418	426	1659	1353	1306
489	782	776	984	408	631	436	287	411	423	1638	1333	1300
490	785	776	988	408	631	436	287	410	425	1638	1328	1306
491	785	774	990	409	637	436	287	410	428	1638	1328	1324
492	785	776	991	414	639	433	288	411	429	1639	1333	1322
493	787	773	992	414	638	432	285	411	427	1631	1325	1317
494	784	769	992	410	633	425	285	404	427	1628	1319	1302
495	783	771	1001	411	642	426	287	406	430	1631	1332	1313
496	780	771	1000	412	638	426	287	407	430	1622	1332	1314
497	774	770	995	411	635	426	287	407	426	1615	1328	1316
498	784	778	1006	419	639	432	287	408	428	1637	1342	1331
499	784	776	1009	418	644	434	290	410	432	1653	1344	1337
500	778	767	1005	416	644	430	290	402	430	1636	1332	1330
501	777	766	1005	416	644	428	290	402	429	1635	1330	1329
502	781	766	1004	416	646	428	292	402	429	1633	1326	1333
503	768	756	991	421	647	429	292	404	430	1619	1331	1332
504	768	751	985	422	646	428	291	404	435	1619	1337	1329
505	772	762	988	421	654	429	296	407	440	1625	1350	1342
506	767	768	982	417	657	427	302	409	445	1624	1353	1353
507	751	760	961	415	643	424	293	396	446	1613	1334	1351
508	748	759	955	414	638	416	293	391	444	1612	1323	1351
509	753	762	962	417	643	418	297	393	441	1634	1338	1357
510	752	763	964	417	644	419	298	394	444	1636	1340	1357
511	751	760	962	418	643	419	299	391	443	1632	1340	1356
512	751	758	959	419	643	419	298	392	443	1637	1342	1353
513	756	759	959	419	645	419	298	392	446	1639	1346	1353
514	760	761	953	418	644	418	297	394	444	1638	1347	1357
515	748	751	937	415	642	413	296	399	439	1612	1344	1349
516	752	760	947	415	644	413	295	398	442	1618	1349	1351
517	756	758	951	414	648	413	297	400	442	1622	1356	1363
518	759	759	952	415	654	422	299	404	447	1637	1364	1365
519	775	774	969	424	662	429	299	413	452	1673	1403	1383
520	770	778	974	425	664	427	295	415	454	1665	1396	1392
521	818	818	999	429	703	441	304	430	474	1734	1454	1422
522	821	823	1014	430	701	448	306	436	482	1754	1461	1428
523	829	829	1020	433	701	453	315	438	484	1773	1463	1444
524	829	832	1020	434	700	451	317	438	485	1774	1468	1444
525	821	827	1001	425	684	446	311	434	483	1756	1450	1428
526	818	834	1009	425	689	449	318	439	484	1758	1448	1435
527	818	834	1009	424	689	446	318	440	484	1758	1449	1433
528	818	833	1005	429	691	447	316	437	485	1758	1447	1443
529	832	848	1007	432	700	447	318	443	499	1769	1464	1451
530	836	841	1012	431	699	447	316	443	497	1771	1456	1453
531	834	839	1013	431	696	446	316	444	497	1769	1454	1451
532	822	826	1007	425	688	443	315	444	492	1758	1445	1437
533	823	826	1010	426	688	443	315	443	493	1766	1444	1436
534	826	822	1002	424	687	445	315	444	494	1772	1443	1440
535	822	820	1001	425	689	444	316	443	492	1768	1444	1434
536	822	825	1000	426	694	446	316	444	493	1777	1450	1437
537	822	825	1000	424	694	446	316	445	492	1778	1449	1433
538	818	822	999	424	694	443	316	446	491	1777	1449	1429
539	815	818	987	419	691	438	311	431	488	1765	1434	1415
540	805	813	978	416	682	437	311	428	487	1749	1425	1401
541	764	786	923	390	641	417	307	403	473	1676	1375	1345
542	769	790	933	391	641	419	308	407	478	1692	1389	1354
543	768	789	933	391	640	419	308	406	477	1693	1389	1352
544	768	785	931	391	639	417	307	406	477	1691	1387	1350
545	759	777	925	386	629	410	299	402	467	1665	1368	1334
546	755	780	920	380	617	411	302	403	469	1653	1374	1329
547	856	875	1059	452	688	441	351	438	505	1841	1544	1448
548	875	891	1092	465	691	450	360	454	514	1875	1568	1467
549	883	897	1109	469	687	454	359	461	518	1899	1581	1479
550	890	898	1113	472	688	457	363	469	517	1905	1595	1484
551	921	910	1127	480	695	469	365	482	523	1911	1607	1487
552	900	893	1107	467	673	461	346	479	510	1864	1563	1458
553	899	892	1109	469	674	463	346	480	508	1865	1566	1454
554	899	894	1113	469	675	463	346	480	508	1868	1570	1454
555	910	893	1118	466	680	460	346	478	506	1871	1568	1451
556	914	893	1121	467	680	460	350	478	509	1874	1571	1445
557	926	895	1130	471	681	464	355	478	511	1898	1582	1455
558	932	900	1131	471	682	467	363	486	510	1919	1590	1467
559	938	901	1138	471	689	467	366	490	513	1920	1593	1465
560	958	909	1153	476	701	471	366	493	516	1940	1602	1471
561	958	913	1161	479	701	477	367	494	517	1945	1605	1478
562	959	915	1158	479	701	476	367	494	519	1937	1601	1477
563	957	914	1156	479	700	476	367	492	521	1935	1597	1479
564	960	913	1157	479	701	479	367	492	523	1944	1598	1485
565	961	913	1152	478	700	481	369	493	524	1949	1601	1491
566	964	915	1153	479	703	481	371	494	525	1959	1608	1498
567	969	922	1153	480	704	479	373	498	525	1962	1609	1508
568	966	915	1149	480	702	476	372	495	524	1964	1600	1500
569	966	916	1150	480	702	478	372	495	524	1964	1603	1502
570	966	916	1160	483	703	478	372	498	525	1971	1610	1503
571	969	916	1158	483	701	476	370	497	531	1977	1611	1481
572	936	893	1122	471	672	463	362	481	519	1946	1561	1429
573	931	884	1115	469	657	453	361	477	515	1935	1553	1426
574	916	882	1107	459	653	451	358	454	503	1931	1547	1412
575	868	840	1053	425	614	417	336	430	484	1828	1454	1335
576	858	832	1049	420	615	417	335	431	478	1819	1448	1326
577	850	818	1040	419	603	411	327	430	469	1796	1419	1329
578	808	770	998	400	583	390	305	398	452	1681	1343	1253
579	805	765	991	396	582	386	293	400	447	1672	1337	1240
580	805	769	989	393	581	387	293	401	449	1656	1331	1240
581	798	769	984	387	579	387	293	401	448	1648	1323	1238
582	773	744	964	376	564	378	284	397	434	1606	1278	1183
583	758	716	928	358	538	359	282	388	413	1515	1205	1132
584	756	722	921	355	536	364	274	386	409	1511	1200	1122
585	756	718	920	357	533	362	272	381	409	1505	1197	1118
586	753	716	918	357	533	362	273	381	409	1506	1192	1119
587	751	714	918	356	534	357	273	381	409	1505	1192	1118
588	751	701	912	353	525	352	268	377	404	1495	1175	1104
589	751	700	912	354	525	350	268	378	404	1495	1175	1104
590	757	701	912	354	524	351	267	379	407	1496	1176	1101
591	752	696	907	351	522	342	262	378	405	1481	1164	1089
592	750	695	906	346	515	342	262	377	403	1469	1160	1086
593	753	689	902	348	515	340	262	370	402	1464	1155	1075
594	746	683	893	349	503	334	260	363	398	1452	1143	1056
595	746	680	889	349	497	334	260	360	395	1447	1140	1052
596	741	665	884	347	495	336	256	359	381	1425	1130	1044
597	727	653	868	342	487	324	250	355	374	1403	1119	1028
598	722	650	865	342	483	320	250	355	370	1394	1112	1019
599	715	640	845	339	481	318	249	353	367	1374	1092	1008
600	714	640	844	339	481	318	249	353	366	1373	1093	1006
601	714	634	836	339	470	316	249	349	365	1370	1087	995
602	714	634	833	338	467	313	249	347	364	1364	1084	993
603	699	625	821	330	460	303	247	345	359	1337	1064	966
604	692	614	805	320	455	298	249	337	362	1301	1041	936
605	693	615	797	321	458	299	250	342	358	1307	1044	940
606	696	616	797	319	460	298	250	344	358	1308	1046	937
607	701	616	792	318	464	298	255	346	358	1314	1050	935
608	702	618	792	319	464	299	255	346	355	1321	1053	935
609	706	617	796	322	473	300	260	346	357	1330	1054	937
610	710	623	792	318	472	300	261	348	357	1339	1057	942
611	713	625	792	319	464	295	257	349	357	1327	1054	935
612	710	622	785	318	464	291	256	343	354	1313	1050	929
613	705	614	769	318	448	287	249	337	347	1304	1020	915
614	704	611	770	316	447	288	246	337	346	1303	1025	910
615	704	611	766	315	448	288	246	337	346	1302	1023	906
616	698	606	764	313	447	288	245	337	343	1292	1019	898
617	701	607	764	320	447	284	245	337	345	1297	1021	897
618	702	606	762	318	443	281	245	332	342	1297	1014	892
619	702	605	763	318	442	283	248	332	342	1294	1015	894
620	704	603	765	319	442	283	250	332	342	1297	1016	896
621	704	603	766	319	441	285	250	332	342	1300	1016	894
622	704	603	765	320	441	284	250	332	342	1301	1016	893
623	700	602	759	316	434	282	250	330	332	1292	1006	880
624	704	604	761	322	435	282	249	331	332	1298	1011	877
625	701	604	762	324	435	279	249	331	333	1296	1015	873
626	700	601	756	321	436	277	248	332	328	1291	1012	871
627	688	582	744	319	423	272	241	327	325	1264	995	846
628	697	594	754	320	432	279	234	336	332	1260	1012	851
629	678	575	736	315	420	279	231	327	323	1238	986	822
630	673	564	723	309	419	272	232	321	311	1204	963	808
631	671	563	721	300	418	253	231	319	309	1196	956	804
632	670	562	721	299	417	253	230	318	306	1195	955	803
633	667	562	720	298	417	252	230	318	303	1194	953	803
634	661	560	718	297	415	249	230	318	303	1176	946	798
635	664	567	731	297	426	251	229	320	305	1190	949	810
636	663	567	734	302	424	250	230	321	298	1197	953	805
637	655	553	726	300	422	246	229	320	298	1181	942	786
638	652	554	721	301	422	248	231	323	296	1190	943	788
639	648	551	716	301	417	247	231	323	296	1184	937	784
640	647	551	710	301	417	247	231	323	297	1184	944	780
641	647	549	710	300	414	247	231	323	294	1182	942	764
642	643	549	705	293	413	246	226	321	292	1178	938	761
643	642	548	703	294	412	246	226	320	292	1173	930	755
644	643	548	706	294	414	246	226	321	293	1172	934	756
645	641	546	695	292	405	239	223	317	288	1161	916	745
646	641	547	703	293	413	240	230	318	292	1168	920	748
647	641	547	706	294	413	240	230	317	292	1166	917	747
648	610	539	691	286	409	232	230	316	290	1141	900	732
649	608	536	690	286	403	231	229	316	289	1133	901	728
650	608	536	690	286	404	231	229	316	289	1133	901	729
651	610	541	690	286	404	231	229	316	290	1137	903	735
652	620	542	704	290	418	235	231	322	292	1151	923	737
653	622	536	701	284	415	233	233	317	293	1144	913	735
654	622	536	696	281	415	237	232	320	292	1138	907	737
655	619	524	689	272	405	236	224	317	286	1129	893	720
656	622	508	686	272	396	235	218	316	277	1127	894	705
657	619	505	683	268	398	234	216	318	275	1119	892	691
658	620	509	682	268	398	234	216	318	275	1116	892	690
659	610	510	670	262	387	231	211	313	265	1080	868	679
660	616	520	677	268	392	231	211	314	261	1093	875	684
661	629	535	690	269	395	238	212	324	264	1121	894	697
662	633	541	697	270	404	241	214	327	268	1143	899	706
663	665	568	751	288	431	268	230	345	301	1247	965	777
664	727	651	825	326	494	330	263	377	348	1379	1123	899
665	757	707	894	346	523	372	283	395	372	1462	1200	986
666	766	709	892	349	535	375	273	393	373	1462	1206	991
667	786	742	928	366	550	384	273	401	397	1504	1244	1016
668	786	750	940	368	546	377	274	401	394	1524	1243	1031
669	773	741	929	363	537	375	274	392	385	1474	1199	1013
670	776	728	924	362	530	375	278	386	381	1469	1190	1004
671	759	722	922	360	514	377	275	385	375	1452	1169	996
672	767	737	922	362	526	380	276	384	373	1455	1176	1001
673	777	753	937	371	554	385	277	388	374	1497	1208	1023
674	809	782	972	375	578	404	284	400	390	1542	1244	1069
675	810	789	973	377	588	406	284	400	389	1538	1258	1072
676	806	774	971	379	586	411	279	398	393	1537	1263	1068
677	812	789	978	378	592	415	279	395	398	1547	1266	1083
678	818	808	1005	372	601	417	282	403	400	1560	1289	1111
679	889	901	1108	416	661	474	315	425	420	1716	1397	1201
680	922	921	1133	438	687	484	323	439	446	1757	1454	1239
681	934	931	1147	454	687	484	324	443	451	1768	1463	1249
682	929	938	1153	456	689	484	325	446	452	1768	1473	1256
683	927	944	1152	457	690	488	324	446	455	1772	1479	1250
684	924	949	1147	442	689	487	323	442	451	1756	1465	1252
685	928	960	1153	445	697	489	326	447	455	1779	1472	1252
686	941	963	1158	450	703	491	327	452	455	1769	1475	1258
687	945	963	1158	451	705	491	327	454	456	1776	1481	1260
688	946	968	1158	452	705	491	327	452	456	1775	1493	1262
689	946	972	1160	452	706	492	327	453	456	1777	1492	1261
690	946	972	1162	452	706	492	326	453	456	1777	1493	1260
691	948	974	1162	456	706	491	328	451	458	1782	1492	1261
692	929	961	1137	447	706	485	327	443	453	1755	1465	1250
693	936	970	1152	448	714	486	331	444	472	1767	1478	1260
694	936	966	1154	447	715	486	331	444	472	1765	1484	1263
695	942	966	1155	447	717	490	331	444	471	1765	1484	1264
696	934	958	1143	441	714	489	328	442	468	1755	1473	1253
697	839	860	1018	384	642	453	294	395	429	1601	1330	1143
698	817	851	995	373	639	447	284	380	421	1574	1312	1124
699	809	840	981	365	641	445	285	375	422	1558	1299	1117
700	814	840	972	363	638	442	281	368	422	1548	1282	1097
701	788	831	956	359	628	434	277	364	416	1528	1265	1087
702	803	833	969	360	633	434	279	365	420	1549	1273	1100
703	799	831	966	362	636	434	279	362	421	1558	1275	1102
704	815	836	974	369	643	437	285	366	422	1567	1291	1110
705	812	826	971	369	644	436	284	364	420	1562	1291	1103
706	817	834	972	371	644	437	281	367	418	1567	1291	1104
707	806	837	966	367	646	439	275	366	416	1565	1287	1096
708	807	839	965	368	648	439	269	364	417	1545	1293	1097
709	811	865	984	370	649	444	269	374	419	1563	1314	1111
710	800	865	971	366	640	438	266	372	412	1547	1312	1115
711	804	862	969	365	642	436	267	371	414	1547	1306	1113
712	802	859	965	363	641	437	267	372	410	1543	1306	1113
713	802	861	967	363	642	437	268	376	410	1547	1309	1113
714	801	864	966	363	641	434	269	377	408	1544	1306	1109
715	803	860	967	363	647	432	264	376	404	1539	1310	1103
716	815	876	986	370	654	434	266	391	414	1562	1329	1119
717	843	907	1017	390	681	458	276	402	435	1615	1366	1157
718	849	924	1040	408	689	465	278	407	438	1640	1391	1171
719	856	940	1047	409	703	464	281	416	440	1674	1405	1177
720	862	941	1052	415	702	467	281	417	442	1677	1405	1182
721	869	941	1052	415	702	474	282	417	440	1674	1408	1187
722	917	1016	1126	442	759	503	293	440	461	1739	1478	1271
723	924	1024	1131	447	768	510	293	448	468	1757	1492	1281
724	942	1044	1151	461	802	520	297	458	474	1785	1516	1307
725	943	1044	1150	463	800	521	297	460	475	1782	1515	1307
726	946	1046	1151	463	798	526	298	462	477	1782	1517	1309
727	938	1042	1142	456	796	525	296	458	477	1773	1509	1298
728	935	1049	1143	455	799	524	297	457	475	1776	1505	1301
729	940	1054	1166	453	803	529	294	456	477	1775	1503	1301
730	944	1060	1174	457	808	531	296	455	481	1782	1512	1305
731	944	1060	1179	462	809	532	296	461	481	1782	1513	1304
732	946	1063	1184	462	810	535	295	463	486	1785	1512	1308
733	957	1061	1190	462	813	537	295	464	486	1788	1514	1313
734	957	1054	1186	462	809	526	293	465	484	1779	1504	1313
735	959	1063	1188	463	811	528	294	468	485	1788	1506	1319
736	963	1075	1203	471	826	531	296	473	486	1799	1518	1332
737	969	1077	1209	473	828	538	298	478	487	1818	1526	1344
738	967	1073	1204	472	829	537	298	478	487	1818	1529	1342
739	971	1076	1206	473	834	542	302	478	489	1829	1542	1347
740	967	1078	1204	472	833	544	302	476	486	1822	1536	1346
741	969	1077	1200	473	835	546	303	478	486	1821	1537	1350
742	1005	1098	1232	492	853	560	313	502	509	1903	1593	1388
743	1003	1099	1233	489	855	564	314	505	515	1920	1602	1391
744	1011	1110	1242	492	865	569	314	507	519	1924	1613	1402
745	1010	1109	1242	492	868	569	315	507	522	1925	1614	1402
746	1023	1115	1249	492	868	569	316	513	523	1937	1617	1408
747	1028	1122	1257	499	877	575	316	514	524	1943	1630	1410
748	1049	1134	1265	503	885	577	323	519	533	1973	1662	1432
749	1051	1139	1272	516	888	580	325	525	533	1992	1680	1439
750	1063	1144	1277	517	898	584	326	529	534	2007	1702	1447
751	1064	1144	1279	517	899	584	327	529	534	2007	1703	1455
752	1065	1161	1291	522	909	588	331	531	548	2034	1732	1475
753	1058	1160	1288	523	903	589	331	530	546	2042	1734	1482
754	1057	1167	1297	524	902	587	330	536	545	2053	1731	1489
755	1056	1165	1298	523	898	585	328	527	545	2045	1727	1484
756	1061	1176	1305	530	904	587	328	529	553	2053	1733	1494
757	1052	1179	1304	530	900	591	324	529	555	2046	1730	1486
758	1052	1177	1309	531	909	591	325	529	555	2051	1739	1494
759	1064	1210	1316	534	918	595	328	533	562	2065	1770	1514
760	1057	1204	1312	536	910	595	326	528	557	2043	1762	1500
761	1047	1201	1303	533	910	595	325	524	555	2037	1755	1492
762	1049	1208	1305	532	911	595	326	523	559	2046	1763	1499
763	1058	1226	1314	539	912	596	327	531	566	2062	1775	1522
764	1067	1226	1319	540	914	596	328	531	566	2071	1775	1526
765	1066	1227	1324	541	913	596	328	532	565	2072	1779	1528
766	1071	1228	1326	543	916	595	328	533	565	2073	1782	1532
767	1068	1237	1334	537	916	592	330	533	563	2071	1784	1544
768	1070	1243	1341	541	921	595	338	534	563	2084	1794	1554
769	1101	1267	1387	554	935	605	344	553	575	2131	1835	1591
770	1101	1273	1394	554	937	610	346	560	578	2140	1850	1599
771	1108	1276	1404	554	942	609	350	562	581	2141	1854	1601
772	1111	1281	1408	553	945	610	350	563	583	2147	1858	1602
773	1127	1300	1426	563	957	620	351	572	591	2182	1871	1624
774	1122	1303	1424	559	962	622	351	571	593	2188	1871	1630
775	1122	1303	1428	558	962	622	353	573	592	2197	1871	1634
776	1126	1307	1438	562	968	623	354	572	596	2204	1879	1639
777	1129	1310	1437	566	971	623	354	572	599	2209	1881	1640
778	1114	1294	1416	566	949	618	345	564	592	2216	1880	1635
779	1114	1295	1416	566	949	616	345	565	593	2216	1879	1635
780	1111	1300	1417	566	946	614	344	566	593	2215	1879	1634
781	1110	1300	1419	569	947	615	345	566	593	2217	1882	1634
782	1111	1304	1420	569	948	615	347	566	593	2220	1883	1639
783	1114	1311	1427	575	956	624	350	571	598	2240	1906	1656
784	1115	1313	1429	576	956	625	350	571	596	2243	1909	1660
785	1112	1308	1411	572	941	621	350	560	587	2226	1903	1651
786	1108	1304	1408	565	936	623	349	557	586	2221	1894	1647
787	1116	1314	1422	572	941	625	351	563	590	2237	1895	1651
788	1116	1316	1434	573	944	620	351	562	591	2240	1901	1668
789	1135	1327	1440	576	948	627	357	565	595	2265	1927	1685
790	1137	1327	1441	577	949	627	358	565	595	2267	1920	1684
791	1150	1360	1451	579	961	632	363	575	612	2287	1938	1706
792	1155	1368	1454	580	963	629	367	577	610	2291	1944	1708
793	1156	1370	1466	582	965	631	367	579	612	2299	1946	1716
794	1155	1373	1463	582	963	631	367	580	611	2299	1943	1712
795	1157	1374	1466	582	962	630	367	580	611	2298	1944	1712
796	1153	1369	1457	579	957	632	360	580	606	2290	1933	1707
797	1153	1373	1457	582	957	632	360	581	606	2296	1937	1709
798	1153	1375	1463	582	957	633	360	581	608	2299	1938	1716
799	1153	1382	1467	582	954	635	361	581	611	2300	1936	1714
800	1153	1380	1467	582	955	635	361	581	611	2300	1936	1711
801	1150	1379	1467	587	955	635	361	580	611	2297	1934	1708
802	1145	1380	1451	585	947	631	361	576	610	2285	1917	1711
803	1141	1380	1451	585	948	631	358	577	609	2287	1915	1711
804	1147	1383	1458	589	952	629	358	577	610	2298	1913	1708
805	1155	1387	1463	594	960	635	367	578	612	2321	1927	1717
806	1152	1387	1461	594	964	636	367	578	614	2314	1918	1717
807	1146	1386	1460	594	962	636	367	573	612	2317	1917	1718
808	1146	1386	1465	594	962	637	367	574	612	2316	1921	1718
809	1149	1387	1468	594	969	640	369	579	614	2327	1930	1726
810	1147	1391	1478	594	974	646	375	587	619	2341	1940	1742
811	1134	1387	1472	594	970	647	374	580	619	2325	1929	1736
812	1131	1386	1457	589	968	642	370	574	615	2286	1910	1722
813	1095	1362	1408	574	946	623	357	564	583	2200	1848	1659
814	1045	1280	1341	535	883	559	322	531	540	2072	1698	1530
815	1010	1222	1280	517	859	518	300	508	513	1982	1604	1441
816	1004	1212	1279	515	852	514	296	505	511	1973	1594	1438
817	982	1190	1241	501	842	509	292	497	487	1917	1544	1398
818	980	1182	1227	499	848	513	289	496	487	1909	1539	1388
819	983	1187	1230	502	848	515	290	495	486	1912	1547	1391
820	979	1192	1225	502	847	520	284	501	490	1915	1545	1388
821	986	1184	1224	503	849	516	289	496	486	1910	1551	1386
822	980	1182	1232	510	830	519	289	495	482	1894	1554	1378
823	967	1159	1209	502	800	505	287	490	478	1834	1518	1352
824	935	1126	1175	496	778	488	279	478	463	1793	1481	1309
825	932	1121	1178	495	772	484	279	481	460	1796	1468	1308
826	927	1115	1165	493	761	478	280	475	455	1780	1461	1298
827	937	1112	1173	499	769	481	283	477	456	1795	1482	1308
828	964	1125	1186	510	782	500	287	487	476	1816	1484	1309
829	884	1024	1084	462	718	443	255	458	450	1660	1369	1210
830	848	1007	1053	438	700	430	249	446	431	1614	1318	1171
831	839	996	1038	424	700	430	250	442	426	1607	1318	1161
832	844	995	1038	424	700	430	248	442	426	1603	1313	1162
833	844	988	1036	424	703	427	247	441	423	1597	1319	1156
834	847	989	1035	426	701	427	248	441	422	1585	1319	1149
835	839	982	1035	421	693	425	244	438	421	1568	1315	1149
836	829	979	1029	416	684	420	245	433	419	1569	1306	1148
837	828	986	1033	415	685	422	246	434	418	1571	1308	1151
838	833	994	1048	419	685	429	246	438	420	1581	1313	1161
839	834	994	1047	422	685	428	246	437	422	1582	1313	1166
840	835	996	1051	422	687	435	246	437	422	1583	1313	1171
841	834	996	1054	418	689	435	244	437	420	1582	1312	1175
842	838	998	1053	418	692	435	243	438	423	1583	1309	1175
843	835	994	1044	414	686	438	242	437	404	1579	1302	1176
844	838	996	1047	413	690	438	242	440	404	1588	1298	1182
845	841	1000	1048	416	688	434	245	440	404	1598	1300	1188
846	841	1004	1051	417	693	441	246	441	407	1606	1304	1192
847	846	1004	1048	416	694	440	246	441	409	1606	1304	1195
848	844	1003	1048	411	694	439	246	441	409	1602	1305	1193
849	867	1012	1064	415	700	448	247	446	408	1604	1327	1199
850	862	1011	1061	417	701	451	247	446	411	1606	1328	1200
851	863	1012	1059	417	705	456	247	449	413	1617	1331	1201
852	854	1021	1058	416	714	465	246	451	410	1611	1341	1204
853	858	1028	1055	413	716	465	248	452	409	1606	1338	1207
854	848	1030	1062	411	714	465	247	451	423	1632	1330	1230
855	849	1049	1064	412	728	470	248	452	424	1651	1341	1241
856	852	1048	1068	410	731	479	250	453	431	1656	1342	1249
857	852	1048	1069	416	736	491	252	458	440	1663	1352	1258
858	848	1043	1070	419	736	489	253	454	442	1668	1338	1256
859	838	1024	1050	418	729	485	250	443	440	1656	1310	1249
860	844	1024	1051	419	733	486	250	445	442	1660	1303	1239
861	841	1025	1047	418	732	487	249	447	440	1659	1307	1232
862	850	1031	1067	433	742	491	250	456	445	1695	1323	1243
863	850	1037	1065	433	741	492	249	453	444	1697	1321	1243
864	850	1034	1069	433	741	492	248	454	443	1693	1322	1242
865	845	1033	1066	432	733	492	248	453	437	1693	1312	1241
866	827	1010	1042	421	720	489	245	437	423	1665	1293	1223
867	802	986	1008	401	694	465	232	423	406	1611	1267	1184
868	801	977	996	390	690	464	234	420	404	1607	1253	1180
869	797	965	991	389	681	464	231	413	401	1581	1239	1174
870	791	963	975	379	680	463	231	409	399	1571	1229	1168
871	777	962	973	379	680	458	230	406	395	1564	1231	1164
872	735	886	901	355	627	430	219	387	376	1503	1165	1085
873	730	879	898	352	619	426	218	382	368	1485	1155	1077
874	716	856	873	340	587	417	216	371	362	1458	1119	1058
875	724	872	908	341	596	420	217	375	363	1480	1138	1076
876	720	870	909	341	595	416	217	372	362	1479	1136	1077
877	723	870	912	343	593	416	217	372	365	1479	1141	1083
878	731	871	913	345	599	425	221	372	369	1482	1150	1093
879	723	865	891	342	589	418	220	371	367	1476	1141	1085
880	717	861	881	339	585	412	223	374	368	1478	1134	1077
881	720	863	875	334	585	412	224	368	368	1482	1137	1079
882	718	865	870	335	584	411	225	367	363	1486	1136	1073
883	706	866	861	335	584	407	225	364	365	1482	1131	1069
884	704	871	865	335	585	407	224	363	366	1493	1130	1075
885	704	865	864	332	583	405	224	360	365	1487	1127	1065
886	700	858	856	324	574	404	221	356	366	1472	1122	1058
887	695	855	850	322	570	397	219	352	366	1455	1117	1045
888	706	856	856	327	578	402	219	352	371	1465	1121	1060
889	704	856	853	327	578	398	216	351	372	1457	1112	1057
890	706	853	854	327	580	395	216	351	373	1455	1112	1055
891	705	855	872	331	582	399	218	354	380	1469	1130	1055
892	677	839	856	317	575	390	209	334	359	1402	1094	1037
893	677	843	858	318	572	390	208	333	355	1392	1088	1037
894	669	827	848	315	562	386	208	331	351	1388	1078	1030
895	673	834	849	318	565	390	213	337	354	1405	1086	1036
896	664	829	844	318	565	389	212	331	353	1394	1083	1029
897	659	821	836	311	556	382	212	330	350	1387	1074	1028
898	639	810	831	308	550	381	205	325	341	1362	1044	1008
899	631	808	831	294	544	381	203	319	341	1349	1028	999
900	624	803	827	295	537	379	202	315	343	1337	1010	991
901	623	803	825	295	537	380	201	315	343	1338	1010	983
902	620	789	817	288	527	376	196	313	329	1312	983	961
903	623	787	823	289	532	376	192	314	329	1300	999	959
904	616	778	811	289	531	376	190	310	323	1282	991	951
905	616	774	809	287	530	376	190	309	323	1284	991	951
906	615	765	801	282	524	373	190	305	315	1270	982	941
907	615	760	800	281	524	371	190	304	314	1269	981	940
908	613	759	796	279	513	370	190	304	314	1262	966	929
909	591	720	783	272	495	365	184	297	304	1239	932	913
910	591	723	783	273	497	365	184	298	304	1242	931	915
911	592	721	783	273	496	365	185	298	305	1244	929	915
912	590	722	777	272	493	365	184	301	302	1234	919	907
913	577	701	768	265	492	363	184	293	297	1221	907	883
914	568	705	761	264	489	362	183	293	298	1212	903	879
915	582	728	778	268	499	365	184	304	309	1221	907	897
916	579	728	777	266	499	365	184	303	309	1221	910	894
917	584	720	777	266	503	377	189	305	312	1223	909	890
918	579	710	762	261	494	373	184	304	309	1203	902	882
919	549	691	724	250	483	360	175	282	300	1159	858	847
920	550	684	719	249	482	357	172	277	297	1156	846	841
921	546	682	711	251	478	359	171	275	293	1159	846	848
922	543	679	710	252	476	359	172	276	293	1153	843	848
923	527	666	693	242	463	349	171	267	285	1121	830	823
924	525	660	693	239	457	347	169	266	283	1108	823	817
925	526	660	691	239	457	348	167	264	283	1099	822	815
926	521	657	682	238	451	346	166	263	279	1095	814	812
927	519	660	688	234	450	348	168	265	279	1094	816	815
928	518	656	686	232	447	347	168	265	278	1079	797	809
929	518	656	686	233	447	347	168	265	277	1079	800	809
930	523	653	686	237	446	346	170	264	278	1082	802	805
931	525	658	691	235	452	348	172	276	281	1090	808	812
932	524	663	705	244	456	358	173	277	281	1101	818	821
933	521	665	705	238	456	354	172	276	279	1100	806	816
934	524	670	707	239	460	358	172	276	285	1106	812	818
935	528	677	710	242	462	363	173	278	287	1116	825	824
936	545	694	724	243	469	368	174	282	298	1137	845	838
937	541	684	718	238	476	367	175	277	293	1126	851	840
938	552	694	732	250	502	374	178	283	302	1140	874	852
939	530	684	728	247	499	367	174	280	297	1117	853	835
940	530	682	731	246	499	369	173	287	301	1122	853	837
941	519	651	721	246	494	364	170	275	292	1105	836	818
942	524	652	733	250	498	373	160	284	303	1106	849	824
943	523	653	722	253	497	373	161	282	303	1108	853	820
944	523	649	722	253	497	373	161	280	303	1108	852	822
945	521	649	722	253	496	373	161	280	303	1110	856	822
946	521	649	722	253	494	371	164	279	303	1109	857	818
947	521	642	722	250	494	371	164	279	303	1102	853	815
948	533	644	723	259	497	370	166	279	302	1120	873	820
949	531	639	719	259	497	368	164	279	299	1119	871	816
950	539	650	727	260	503	370	166	285	307	1140	884	843
951	539	652	734	259	504	373	168	285	308	1145	884	848
952	542	654	737	259	505	374	169	285	307	1140	884	848
953	556	659	742	263	509	380	169	288	310	1143	888	854
954	551	657	743	266	510	380	168	290	311	1160	895	865
955	536	651	741	266	505	374	170	289	309	1148	886	859
956	537	651	740	266	502	373	170	289	310	1146	886	858
957	538	664	749	271	505	370	171	291	314	1157	894	869
958	544	666	742	272	505	368	171	289	316	1159	893	871
959	546	660	736	279	499	365	169	285	318	1151	883	874
960	544	655	722	274	496	364	166	279	313	1136	874	864
961	544	647	716	272	499	357	165	275	309	1138	870	862
962	542	642	720	272	498	354	164	278	305	1139	866	860
963	543	643	724	277	499	354	166	277	307	1145	870	866
964	552	644	736	277	506	356	168	277	309	1151	890	883
965	551	644	731	279	502	356	168	278	308	1147	890	876
966	547	644	729	278	501	358	169	278	308	1149	885	874
967	542	635	729	279	491	352	169	275	307	1147	886	866
968	540	637	731	278	488	347	169	275	307	1150	886	867
969	535	632	726	274	485	342	168	274	308	1147	876	861
970	525	625	724	266	487	335	168	269	304	1132	879	855
971	514	618	707	264	482	332	160	263	303	1119	865	844
972	507	602	694	257	485	324	157	263	304	1105	847	837
973	508	603	693	257	488	324	157	267	305	1104	848	833
974	518	615	704	262	490	328	157	275	306	1111	867	839
975	529	631	718	265	493	338	162	279	319	1138	905	856
976	615	755	819	326	592	379	204	323	362	1310	1111	977
977	621	772	849	337	611	389	213	331	368	1340	1129	993
978	589	745	820	331	580	367	203	305	344	1306	1112	966
979	607	781	835	341	595	376	205	311	354	1348	1138	994
980	621	792	850	348	604	393	207	318	366	1380	1172	1013
981	677	863	922	378	663	435	237	344	400	1537	1286	1100
982	735	952	1014	414	726	472	269	387	429	1664	1419	1205
983	745	962	1024	414	730	478	272	393	435	1680	1429	1221
984	759	994	1039	420	736	485	271	397	439	1696	1443	1249
985	761	996	1040	423	737	488	273	397	440	1704	1440	1246
986	769	1014	1057	432	749	504	272	397	441	1725	1451	1251
987	779	1023	1066	441	753	508	273	403	448	1734	1476	1270
988	779	1021	1060	435	757	512	275	399	450	1748	1468	1267
989	777	1019	1061	435	757	512	275	399	453	1759	1471	1265
990	797	1033	1072	440	769	517	288	408	466	1782	1506	1291
991	796	1037	1075	444	768	518	288	411	467	1779	1510	1290
992	792	1038	1074	445	764	518	288	411	464	1777	1510	1288
993	792	1033	1070	446	762	514	286	411	466	1771	1508	1284
994	793	1032	1070	447	760	517	287	412	468	1764	1507	1277
995	789	1026	1071	446	760	525	286	413	474	1761	1518	1274
996	788	1022	1071	445	758	517	285	413	473	1760	1515	1270
997	792	1035	1076	453	760	526	294	414	473	1774	1523	1276
998	797	1039	1081	458	770	527	295	419	476	1784	1522	1275
999	775	1034	1069	455	764	518	291	415	472	1782	1504	1265
1000	788	1050	1086	466	768	519	301	426	468	1821	1534	1304
1001	823	1080	1118	476	779	526	307	432	482	1851	1549	1341
1002	819	1078	1122	476	779	518	308	434	484	1874	1568	1340
1003	821	1098	1152	492	782	520	310	441	490	1893	1579	1354
1004	815	1092	1131	489	771	517	309	435	474	1852	1571	1328
1005	812	1077	1128	488	757	514	308	434	474	1831	1560	1318
1006	801	1068	1123	484	758	506	307	431	473	1817	1547	1315
1007	803	1074	1126	481	748	493	307	427	472	1814	1540	1313
1008	803	1070	1124	478	750	493	305	427	469	1807	1536	1311
1009	803	1067	1123	477	747	493	305	426	467	1798	1535	1305
1010	795	1057	1119	474	743	492	305	424	467	1794	1540	1303
1011	805	1061	1120	476	745	496	306	422	467	1802	1540	1314
1012	799	1056	1115	464	746	494	306	416	464	1768	1523	1305
1013	803	1051	1121	467	754	495	310	416	464	1776	1520	1305
1014	806	1061	1119	474	757	498	312	414	467	1784	1530	1309
1015	806	1061	1124	477	761	500	312	416	467	1792	1531	1314
1016	806	1057	1124	477	763	501	312	416	466	1793	1528	1313
1017	806	1071	1131	478	762	499	313	417	472	1794	1533	1313
1018	799	1062	1120	478	755	490	309	415	470	1771	1523	1306
1019	798	1059	1117	478	755	493	309	413	470	1766	1523	1306
1020	798	1060	1117	478	754	490	313	413	470	1765	1523	1306
1021	797	1057	1114	475	754	491	315	413	470	1760	1517	1305
1022	791	1057	1114	471	748	490	315	409	469	1752	1514	1304
1023	791	1059	1115	471	748	488	315	407	468	1752	1512	1302
1024	794	1068	1126	472	751	491	314	406	471	1760	1525	1303
1025	788	1051	1092	469	742	489	313	404	470	1734	1509	1285
1026	789	1051	1094	474	743	489	313	404	470	1737	1510	1286
1027	784	1056	1095	476	744	488	313	408	467	1738	1505	1284
1028	778	1047	1084	474	733	477	308	407	462	1728	1494	1271
1029	778	1045	1085	474	733	477	308	407	464	1724	1496	1270
1030	777	1042	1090	475	733	482	303	407	460	1727	1503	1276
1031	776	1040	1094	477	734	484	302	407	465	1723	1505	1274
1032	781	1043	1098	477	732	487	301	406	474	1724	1513	1280
1033	784	1059	1107	481	735	492	306	413	473	1748	1520	1295
1034	787	1059	1104	486	740	493	310	414	472	1746	1530	1290
1035	783	1054	1107	487	740	493	310	415	473	1750	1529	1297
1036	779	1051	1100	487	737	493	310	416	471	1748	1523	1297
1037	801	1071	1125	498	754	507	323	426	475	1786	1557	1329
1038	789	1074	1124	494	745	504	323	427	468	1781	1561	1320
1039	786	1082	1124	498	745	503	323	431	468	1781	1564	1325
1040	783	1088	1122	498	743	505	325	432	467	1782	1567	1325
1041	783	1093	1107	492	740	498	322	424	463	1763	1549	1320
1042	775	1086	1096	486	730	491	321	423	464	1755	1540	1303
1043	775	1081	1093	486	730	492	321	422	463	1748	1537	1303
1044	780	1083	1095	486	731	493	322	423	466	1755	1541	1301
1045	779	1079	1107	484	733	489	319	423	462	1743	1545	1299
1046	777	1080	1107	482	734	489	320	423	462	1745	1543	1300
1047	779	1081	1111	483	736	489	321	425	462	1748	1540	1298
1048	783	1087	1115	482	741	492	323	435	462	1761	1545	1304
1049	799	1105	1133	492	752	497	328	441	470	1780	1586	1326
1050	797	1105	1135	493	751	497	328	441	468	1780	1583	1330
1051	809	1113	1146	495	770	501	334	452	469	1799	1598	1349
1052	811	1115	1149	495	771	502	334	452	470	1804	1603	1350
1053	812	1116	1149	494	767	505	334	452	469	1806	1590	1354
1054	824	1118	1154	496	774	506	336	455	469	1820	1606	1363
1055	825	1123	1161	497	776	506	337	455	469	1820	1613	1370
1056	824	1124	1162	499	778	510	340	458	474	1832	1614	1374
1057	830	1131	1171	501	783	509	341	462	475	1844	1618	1381
1058	830	1131	1173	501	784	509	339	462	475	1841	1619	1383
1059	834	1140	1172	501	784	511	339	463	475	1846	1619	1382
1060	833	1137	1173	502	783	512	339	462	475	1843	1617	1379
1061	837	1137	1176	508	783	513	338	462	474	1847	1618	1381
1062	837	1134	1175	509	783	514	338	459	472	1848	1618	1382
1063	838	1138	1177	509	783	515	341	460	471	1855	1622	1383
1064	840	1136	1178	514	793	518	342	460	469	1855	1620	1387
1065	828	1124	1161	510	784	517	340	451	458	1843	1615	1379
1066	829	1127	1174	510	794	518	345	451	460	1846	1614	1382
1067	833	1126	1175	510	794	510	344	451	458	1842	1623	1380
1068	840	1132	1178	511	796	510	345	452	458	1843	1626	1384
1069	844	1136	1175	510	799	516	347	452	457	1846	1628	1383
1070	843	1141	1172	509	799	515	345	452	457	1843	1630	1381
1071	844	1145	1173	508	800	512	342	454	457	1838	1643	1373
1072	848	1150	1187	508	803	514	345	461	462	1847	1650	1376
1073	849	1147	1194	508	805	515	345	461	465	1850	1655	1385
1074	854	1152	1208	515	808	519	348	467	466	1871	1690	1402
1075	856	1162	1218	516	814	519	352	467	477	1883	1706	1422
1076	857	1170	1228	515	818	525	352	468	479	1887	1724	1428
1077	869	1173	1247	527	826	529	360	472	482	1905	1746	1439
1078	874	1183	1258	530	832	534	360	475	486	1916	1757	1448
1079	882	1200	1260	534	835	535	370	479	491	1935	1768	1462
1080	888	1223	1280	536	845	545	375	483	494	1986	1787	1492
1081	921	1269	1316	552	866	555	383	486	509	2044	1828	1527
1082	923	1262	1306	543	865	547	380	485	513	2029	1823	1520
1083	935	1261	1304	544	860	546	380	482	510	2026	1826	1525
1084	931	1257	1304	544	859	543	381	483	504	2027	1823	1523
1085	931	1264	1309	543	858	544	381	484	501	2037	1809	1528
1086	914	1251	1291	542	854	541	380	480	493	2021	1789	1506
1087	916	1259	1305	546	853	543	377	481	499	2054	1789	1508
1088	931	1279	1300	542	847	550	378	485	500	2076	1802	1520
1089	940	1290	1304	553	851	558	379	487	501	2096	1824	1539
1090	939	1296	1304	553	847	557	379	481	496	2091	1822	1538
1091	940	1305	1310	553	841	560	377	482	491	2095	1842	1540
1092	931	1282	1294	546	835	553	374	471	480	2094	1817	1534
1093	931	1281	1293	542	838	553	374	470	480	2088	1812	1531
1094	934	1283	1295	543	840	558	375	474	480	2091	1818	1535
1095	935	1294	1297	545	843	558	379	474	480	2095	1825	1542
1096	938	1304	1307	554	849	562	379	476	482	2102	1844	1547
1097	954	1315	1314	559	874	569	381	485	487	2126	1872	1563
1098	954	1320	1317	553	889	575	384	489	492	2123	1883	1564
1099	959	1318	1323	556	890	575	386	492	494	2131	1897	1565
1100	961	1324	1325	562	892	577	390	491	491	2116	1898	1544
1101	963	1330	1321	558	888	574	388	491	489	2123	1903	1542
1102	978	1340	1338	556	900	578	395	505	511	2153	1928	1566
1103	968	1341	1336	552	899	574	395	503	507	2159	1934	1564
1104	968	1337	1327	544	888	573	395	498	502	2129	1923	1544
1105	971	1338	1327	541	885	582	393	499	504	2132	1924	1547
1106	974	1338	1330	544	889	582	395	499	503	2138	1926	1550
1107	985	1337	1341	547	899	586	405	507	500	2149	1942	1558
1108	1000	1366	1372	568	921	600	416	515	502	2187	1976	1593
1109	998	1366	1365	567	914	602	416	513	500	2173	1976	1587
1110	999	1362	1360	566	908	599	413	507	500	2145	1966	1582
1111	999	1367	1358	573	910	600	413	508	501	2141	1959	1582
1112	1033	1427	1409	596	929	624	428	531	516	2204	2028	1647
1113	1038	1436	1413	593	930	630	421	534	519	2211	2036	1652
1114	1045	1478	1438	609	942	648	424	550	528	2246	2068	1675
1115	1053	1498	1445	614	951	651	428	558	544	2269	2081	1688
1116	1054	1501	1452	615	950	648	428	562	544	2267	2083	1690
1117	1052	1502	1455	616	950	650	428	562	545	2276	2084	1692
1118	1058	1503	1464	626	954	655	437	566	548	2304	2111	1717
1119	1057	1508	1464	630	957	660	437	569	548	2313	2118	1720
1120	1057	1509	1465	631	953	666	437	569	550	2312	2114	1721
1121	1056	1511	1462	631	954	668	436	569	549	2310	2111	1720
1122	1069	1543	1471	639	964	671	442	571	556	2328	2131	1738
1123	1064	1542	1471	634	961	673	442	567	554	2323	2128	1738
1124	1048	1531	1460	631	959	658	446	560	553	2317	2109	1734
1125	1036	1507	1437	627	952	648	440	554	541	2281	2067	1716
1126	954	1386	1334	565	868	610	399	516	500	2123	1875	1588
1127	932	1355	1297	553	838	594	387	504	493	2066	1831	1556
1128	927	1344	1286	547	841	589	387	502	492	2052	1818	1544
1129	915	1313	1292	541	839	584	384	503	482	2020	1795	1528
1130	909	1314	1278	545	835	575	386	495	476	1992	1774	1521
1131	874	1264	1235	529	789	544	363	478	453	1864	1702	1470
1132	812	1176	1142	498	731	508	331	438	422	1749	1573	1370
1133	807	1170	1141	511	729	510	331	440	418	1749	1573	1367
1134	799	1137	1127	503	723	505	331	437	413	1735	1555	1341
1135	800	1131	1125	505	722	503	329	440	413	1724	1553	1341
1136	789	1113	1108	493	712	490	328	441	411	1704	1549	1335
1137	777	1098	1101	485	709	483	326	434	405	1692	1520	1315
1138	783	1088	1098	486	706	476	324	435	401	1685	1529	1318
1139	788	1094	1103	487	707	481	324	436	399	1684	1535	1319
1140	768	1078	1088	485	692	470	312	427	385	1658	1502	1285
1141	770	1087	1095	483	694	475	313	426	387	1674	1509	1288
1142	771	1086	1096	481	694	477	314	429	387	1680	1512	1292
1143	771	1088	1096	481	698	479	319	428	388	1683	1511	1293
1144	772	1086	1094	481	699	476	318	426	386	1681	1519	1293
1145	769	1087	1097	480	701	468	316	425	380	1673	1510	1288
1146	776	1087	1094	480	702	467	311	425	378	1667	1509	1286
1147	764	1070	1087	470	699	458	303	424	377	1644	1501	1274
1148	759	1064	1085	466	690	459	302	423	376	1638	1510	1272
1149	758	1061	1089	472	684	456	304	424	376	1633	1510	1274
1150	743	1038	1063	456	679	454	294	411	375	1598	1472	1231
1151	718	1012	1041	454	671	444	291	408	361	1564	1472	1203
1152	714	1003	1029	453	656	443	289	403	357	1530	1443	1188
1153	708	980	1001	436	651	440	284	397	351	1503	1427	1168
1154	708	980	1001	434	652	440	284	397	352	1505	1426	1163
1155	712	979	999	434	649	441	283	395	355	1505	1424	1164
1156	722	987	998	438	646	445	281	399	348	1504	1431	1158
1157	720	978	996	439	645	444	279	398	344	1500	1431	1154
1158	724	993	998	447	647	449	280	399	345	1513	1450	1167
1159	725	998	1010	448	649	453	284	404	350	1521	1461	1177
1160	742	1022	1043	469	672	477	296	410	368	1581	1486	1238
1161	746	1025	1055	469	672	478	300	419	375	1596	1506	1230
1162	751	1038	1055	475	672	492	308	423	377	1624	1532	1253
1163	774	1059	1083	488	690	509	320	440	385	1693	1580	1291
1164	773	1052	1082	482	692	505	318	442	383	1688	1576	1292
1165	773	1051	1081	482	688	504	318	440	383	1677	1579	1285
1166	780	1067	1093	491	695	507	323	440	387	1699	1598	1303
1167	779	1060	1092	492	706	510	329	444	383	1699	1602	1310
1168	780	1065	1096	492	711	513	329	446	385	1708	1614	1320
1169	786	1064	1102	496	712	515	329	446	385	1716	1616	1320
1170	818	1104	1139	523	749	525	346	457	415	1766	1669	1362
1171	820	1114	1144	529	752	529	345	457	418	1775	1673	1376
1172	825	1117	1154	532	753	532	353	457	419	1782	1678	1380
1173	826	1115	1155	534	757	533	353	460	418	1783	1679	1386
1174	819	1105	1146	532	752	528	353	460	415	1777	1666	1376
1175	817	1105	1146	532	752	527	353	457	415	1781	1667	1376
1176	816	1108	1147	530	758	529	354	458	419	1784	1677	1378
1177	815	1102	1143	526	757	530	354	454	419	1781	1677	1373
1178	815	1111	1146	529	757	530	356	454	419	1786	1677	1373
1179	815	1112	1148	529	757	530	356	454	417	1785	1677	1373
1180	813	1109	1141	524	757	525	357	451	413	1776	1662	1365
1181	814	1113	1149	526	760	525	359	451	409	1783	1669	1370
1182	812	1120	1146	527	761	522	359	452	402	1781	1662	1369
1183	810	1108	1137	526	758	520	360	445	400	1766	1658	1355
1184	810	1106	1135	522	753	519	357	443	401	1761	1652	1354
1185	811	1109	1132	521	757	520	359	440	400	1756	1653	1347
1186	817	1107	1136	524	760	520	359	442	400	1755	1656	1342
1187	796	1085	1113	513	744	506	346	428	400	1728	1615	1310
1188	799	1082	1108	510	745	509	346	428	399	1718	1600	1303
1189	802	1075	1105	506	742	510	345	424	399	1721	1595	1296
1190	818	1080	1120	518	756	519	350	427	402	1764	1625	1322
1191	817	1076	1123	521	757	520	350	429	400	1773	1626	1334
1192	818	1076	1125	522	758	520	351	429	398	1775	1630	1331
1193	818	1077	1126	522	757	518	351	429	398	1781	1630	1330
1194	813	1075	1123	522	756	517	350	428	395	1774	1624	1332
1195	811	1076	1111	521	751	517	348	425	393	1767	1614	1330
1196	809	1075	1111	520	752	515	347	426	393	1763	1613	1329
1197	808	1077	1110	519	750	515	346	424	393	1761	1613	1329
1198	805	1071	1108	519	745	511	346	414	393	1750	1608	1324
1199	788	1060	1087	508	733	509	341	412	381	1736	1568	1297
1200	786	1064	1087	509	731	509	343	413	383	1741	1567	1298
1201	774	1052	1085	508	713	504	337	399	383	1716	1544	1282
1202	773	1050	1078	508	712	505	337	399	384	1715	1544	1278
1203	768	1044	1069	506	711	502	337	397	384	1709	1543	1268
1204	757	1042	1068	504	705	501	338	396	384	1695	1530	1260
1205	768	1039	1072	510	712	502	338	398	386	1713	1536	1269
1206	769	1039	1075	509	710	498	335	400	384	1702	1538	1273
1207	765	1039	1072	509	705	498	334	396	383	1698	1531	1272
1208	766	1046	1077	511	706	500	334	402	385	1716	1540	1277
1209	763	1037	1076	513	706	499	334	401	385	1711	1541	1272
1210	766	1038	1075	511	718	498	334	403	386	1714	1550	1274
1211	761	1038	1074	504	722	502	334	403	387	1717	1552	1273
1212	769	1039	1078	511	725	503	339	404	388	1721	1553	1274
1213	768	1042	1082	518	728	508	335	407	391	1723	1556	1277
1214	766	1039	1086	513	719	507	334	407	392	1722	1553	1273
1215	762	1029	1087	509	718	506	332	405	392	1727	1548	1261
1216	770	1026	1074	511	706	507	327	406	393	1726	1553	1269
1217	761	1033	1065	508	708	505	320	402	396	1729	1552	1261
1218	756	1029	1061	507	706	505	321	406	396	1729	1551	1261
1219	752	1027	1060	509	704	500	319	406	399	1725	1552	1260
1220	751	1023	1060	509	705	500	319	407	399	1721	1550	1257
1221	747	1018	1057	508	700	500	319	405	399	1723	1532	1257
1222	746	1012	1042	506	698	497	316	398	392	1711	1530	1253
1223	747	1013	1035	508	695	497	316	395	388	1710	1525	1245
1224	755	1019	1027	508	706	501	325	397	394	1712	1509	1238
1225	755	1015	1016	508	699	503	322	398	389	1710	1499	1225
1226	759	1010	1008	507	695	499	326	401	387	1709	1480	1228
1227	744	997	977	493	684	497	320	387	382	1678	1454	1219
1228	740	990	970	490	678	491	320	383	378	1672	1446	1214
1229	734	984	976	491	676	493	312	383	375	1657	1437	1208
1230	726	964	958	490	669	482	307	381	371	1606	1418	1179
1231	691	922	928	476	645	468	298	374	353	1553	1366	1143
1232	686	921	923	476	642	470	298	374	350	1553	1363	1138
1233	683	912	924	475	649	470	296	387	355	1556	1357	1135
1234	694	923	925	480	655	473	298	388	359	1560	1359	1135
1235	699	936	940	488	666	477	304	391	367	1579	1386	1164
1236	768	999	1014	507	695	505	326	424	399	1673	1473	1239
1237	776	997	1018	505	690	504	332	429	396	1675	1484	1247
1238	772	1006	1027	514	679	500	336	423	402	1677	1465	1243
1239	764	1004	1035	505	681	494	338	422	404	1690	1460	1237
1240	808	1054	1087	528	723	512	359	462	437	1760	1538	1308
1241	809	1050	1098	531	726	515	360	473	435	1766	1533	1316
1242	815	1054	1111	534	734	511	361	475	440	1778	1534	1323
1243	817	1060	1118	534	734	515	367	479	447	1788	1555	1336
1244	823	1077	1128	538	752	513	372	486	454	1800	1567	1352
1245	879	1125	1181	569	796	539	403	507	490	1897	1645	1420
1246	960	1182	1251	587	833	558	419	544	519	1992	1706	1530
1247	946	1183	1264	589	817	558	419	540	528	1998	1698	1514
1248	937	1180	1256	589	802	553	414	534	523	1977	1666	1504
1249	937	1192	1266	593	808	555	420	535	522	1988	1666	1512
1250	926	1175	1257	588	804	553	415	531	517	1987	1652	1507
1251	926	1170	1258	589	803	557	415	532	518	1980	1649	1505
1252	911	1164	1245	581	792	552	407	521	502	1955	1622	1481
1253	913	1162	1243	581	790	553	407	520	503	1951	1613	1477
1254	915	1173	1242	582	790	556	407	519	504	1951	1625	1481
1255	916	1171	1239	581	786	547	405	518	501	1935	1619	1471
1256	915	1171	1238	578	781	548	404	518	503	1930	1619	1472
1257	900	1159	1221	572	764	543	397	513	499	1908	1589	1444
1258	878	1132	1192	549	746	530	386	507	494	1866	1553	1406
1259	877	1136	1193	544	745	529	386	507	494	1865	1554	1403
1260	878	1141	1193	545	745	533	387	508	494	1874	1556	1410
1261	874	1130	1190	538	739	531	388	508	494	1868	1559	1404
1262	839	1068	1132	515	718	506	373	484	478	1802	1489	1339
1263	834	1063	1126	513	715	498	373	483	474	1798	1478	1333
1264	823	1017	1086	493	698	482	368	465	462	1747	1419	1292
1265	824	1002	1085	488	695	481	371	457	447	1735	1407	1284
1266	824	1002	1078	489	693	480	371	455	447	1733	1406	1285
1267	824	1001	1072	487	693	479	373	456	449	1728	1413	1291
1268	824	998	1067	475	687	476	363	448	451	1704	1400	1271
1269	826	993	1068	475	684	473	364	447	452	1702	1401	1275
1270	827	994	1065	476	684	468	364	447	450	1697	1397	1277
1271	826	990	1065	475	680	466	364	446	450	1696	1397	1278
1272	812	960	1051	468	667	463	361	444	442	1678	1373	1255
1273	815	959	1051	470	667	461	361	444	442	1682	1371	1254
1274	817	963	1055	471	670	463	358	444	445	1689	1374	1259
1275	821	964	1055	472	670	464	360	445	445	1691	1374	1254
1276	816	963	1053	472	667	461	361	441	445	1682	1370	1259
1277	816	964	1054	469	668	461	361	444	446	1680	1369	1259
1278	814	966	1052	474	674	463	361	443	448	1684	1373	1262
1279	801	957	1030	468	655	459	359	435	443	1671	1365	1248
1280	801	953	1030	459	655	458	352	433	438	1668	1358	1242
1281	782	933	1008	453	639	450	348	428	430	1638	1325	1209
1282	785	935	1008	455	643	449	348	428	431	1642	1325	1207
1283	780	930	1002	444	639	443	347	422	429	1628	1309	1202
1284	775	929	1002	445	639	440	348	422	429	1627	1310	1203
1285	774	929	999	442	642	442	348	418	428	1631	1311	1200
1286	774	932	998	442	639	443	348	416	428	1632	1311	1198
1287	774	943	998	435	632	447	341	421	432	1638	1314	1202
1288	762	937	995	433	630	444	342	421	432	1623	1306	1191
1289	768	944	1004	441	644	447	352	424	434	1642	1320	1205
1290	768	947	1001	437	643	447	350	424	433	1643	1319	1203
1291	766	934	992	436	640	440	349	423	428	1626	1310	1201
1292	767	931	992	436	640	439	348	420	429	1624	1308	1197
1293	761	929	993	436	645	437	343	420	425	1622	1307	1194
1294	758	940	994	435	642	440	343	418	424	1624	1308	1196
1295	757	939	992	434	641	440	343	418	425	1623	1307	1196
1296	756	939	991	435	637	440	343	418	424	1622	1306	1197
1297	756	940	991	441	638	438	343	420	425	1622	1302	1197
1298	756	937	987	440	636	435	343	418	425	1618	1291	1196
1299	764	938	979	441	636	435	341	414	425	1615	1284	1194
1300	766	938	981	441	639	435	341	416	425	1618	1285	1193
1301	757	939	976	441	640	434	341	418	424	1615	1271	1194
1302	757	938	974	441	639	434	341	419	424	1617	1272	1195
1303	757	940	974	441	640	433	341	418	424	1619	1274	1195
1304	761	942	980	447	646	438	341	420	425	1634	1287	1209
1305	756	942	980	449	646	437	344	420	422	1637	1287	1206
1306	749	929	978	444	643	435	344	412	423	1631	1280	1203
1307	781	973	1037	484	686	449	367	429	454	1718	1346	1268
1308	780	968	1045	484	688	455	365	429	447	1714	1347	1263
1309	786	971	1044	485	697	454	361	424	444	1725	1356	1283
1310	773	953	1016	467	677	432	352	416	435	1676	1330	1235
1311	761	943	1005	465	672	429	348	409	432	1655	1305	1233
1312	753	932	996	456	664	416	341	402	432	1630	1285	1221
1313	729	910	967	442	644	398	336	388	424	1563	1241	1185
1314	733	914	971	441	645	400	338	386	425	1566	1238	1190
1315	736	929	985	442	652	409	338	390	428	1601	1262	1214
1316	727	917	974	433	644	408	333	391	424	1577	1246	1203
1317	720	911	969	432	635	405	327	390	427	1574	1238	1192
1318	727	927	975	442	651	412	331	402	433	1599	1252	1200
1319	719	929	968	440	650	409	331	402	426	1590	1249	1198
1320	703	898	946	417	625	401	310	392	424	1545	1217	1172
1321	702	890	944	413	622	394	309	391	424	1541	1212	1160
1322	698	886	937	409	620	391	301	391	422	1531	1211	1153
1323	696	889	938	410	617	389	302	388	423	1532	1211	1155
1324	696	891	941	412	617	389	305	390	423	1530	1206	1159
1325	698	895	942	414	622	390	309	393	423	1534	1209	1167
1326	698	895	938	412	617	388	308	392	420	1529	1199	1165
1327	699	894	939	412	617	390	308	393	420	1532	1202	1165
1328	700	888	935	409	618	390	306	393	420	1530	1201	1165
1329	700	887	932	417	618	390	307	394	423	1530	1200	1166
1330	704	887	935	419	621	390	306	394	424	1528	1204	1170
1331	701	883	927	414	615	395	305	392	422	1520	1197	1168
1332	701	878	926	414	618	391	305	391	422	1516	1196	1164
1333	702	879	928	412	617	391	298	392	424	1512	1195	1167
1334	700	879	930	410	624	392	298	395	423	1509	1197	1169
1335	698	876	934	410	621	391	296	396	423	1509	1197	1171
1336	694	880	934	410	622	391	296	393	426	1513	1202	1176
1337	696	879	933	412	627	393	301	397	426	1507	1204	1180
1338	693	878	934	413	626	400	301	398	426	1507	1203	1181
1339	688	875	935	415	629	401	301	399	425	1506	1203	1182
1340	671	859	921	400	616	389	294	395	422	1461	1168	1153
1341	696	895	938	405	635	405	310	420	434	1507	1211	1180
1342	698	895	938	406	632	404	309	423	433	1508	1209	1180
1343	698	895	937	409	632	405	309	423	433	1508	1210	1181
1344	711	906	956	413	636	408	312	441	436	1524	1225	1189
1345	710	902	962	417	632	409	312	441	440	1525	1226	1194
1346	745	938	1008	426	648	430	328	459	452	1609	1296	1234
1347	753	942	1010	427	652	436	330	467	455	1619	1299	1241
1348	759	954	1026	430	659	440	333	467	455	1633	1313	1261
1349	762	950	1026	435	670	442	333	470	458	1631	1327	1270
1350	763	948	1024	439	670	442	332	471	456	1628	1330	1268
1351	769	959	1017	443	681	444	333	476	455	1643	1332	1270
1352	774	965	1024	449	681	445	334	479	455	1647	1339	1283
1353	780	965	1023	449	683	445	334	477	455	1649	1335	1286
1354	779	965	1021	448	683	448	332	479	456	1652	1335	1289
1355	768	964	1007	446	675	447	330	468	454	1632	1324	1273
1356	765	965	1008	444	675	448	331	470	451	1632	1318	1275
1357	766	965	1012	448	676	447	333	470	455	1630	1322	1280
1358	767	964	1006	446	677	445	333	464	453	1616	1313	1273
1359	769	974	1016	446	680	444	339	467	459	1629	1322	1287
1360	767	980	1014	446	672	444	339	467	458	1626	1314	1288
1361	767	980	1019	446	668	440	339	468	458	1621	1312	1285
1362	760	986	1018	440	664	439	334	469	458	1621	1311	1282
1363	758	978	1010	434	659	433	332	466	455	1606	1307	1272
1364	763	985	1012	435	662	432	337	467	453	1611	1308	1280
1365	767	996	1016	440	680	439	342	470	459	1620	1331	1287
1366	765	994	1017	439	683	438	341	469	461	1616	1327	1277
1367	777	996	1038	445	687	437	340	470	467	1622	1342	1285
1368	781	998	1045	447	691	438	339	468	469	1628	1348	1290
1369	781	992	1045	445	689	437	339	468	466	1629	1344	1289
1370	783	992	1046	443	688	437	339	472	467	1629	1347	1288
1371	784	992	1047	443	687	437	339	472	467	1628	1347	1286
1372	790	997	1050	446	695	438	342	473	467	1632	1348	1287
1373	794	995	1054	446	700	438	345	473	477	1626	1354	1288
1374	804	990	1075	448	700	440	351	486	475	1647	1404	1302
1375	803	988	1073	447	702	440	347	487	475	1646	1405	1299
1376	804	987	1070	454	703	441	345	483	474	1645	1412	1291
1377	806	988	1070	456	702	439	341	485	475	1648	1408	1291
1378	814	989	1076	457	708	441	342	488	478	1648	1409	1288
1379	813	978	1067	455	708	437	340	486	476	1640	1408	1283
1380	810	975	1061	449	711	437	338	484	478	1640	1408	1284
1381	815	986	1070	453	713	439	343	488	482	1648	1415	1291
1382	816	990	1076	454	715	445	344	491	489	1655	1425	1290
1383	810	996	1074	456	720	449	344	490	483	1650	1432	1286
1384	800	983	1063	451	712	453	343	488	481	1639	1428	1281
1385	798	959	1038	440	691	436	335	476	472	1605	1407	1237
1386	732	899	971	421	658	409	313	448	440	1522	1320	1180
1387	715	883	945	418	651	405	305	434	434	1470	1300	1155
1388	693	857	923	405	639	394	298	429	426	1436	1285	1131
1389	691	851	910	402	635	394	296	425	424	1408	1267	1118
1390	658	799	869	382	604	377	279	396	393	1344	1192	1060
1391	653	794	853	378	602	369	279	389	392	1330	1173	1052
1392	652	795	854	376	594	370	277	391	385	1314	1175	1044
1393	648	790	846	383	597	367	277	387	378	1313	1158	1029
1394	637	776	835	373	578	363	270	376	372	1290	1142	1008
1395	581	722	774	350	541	339	240	355	340	1204	1051	938
1396	500	675	716	327	513	327	219	329	312	1113	982	853
1397	496	674	697	325	503	323	221	326	302	1090	970	853
1398	497	672	698	322	502	322	220	327	303	1093	974	864
1399	492	657	681	314	493	322	217	324	302	1074	960	853
1400	492	663	684	313	495	319	217	324	302	1075	968	858
1401	490	657	681	312	495	315	217	322	301	1075	966	858
1402	487	651	674	310	494	315	217	321	295	1066	965	856
1403	485	653	674	310	493	312	217	323	293	1063	966	855
1404	479	642	673	309	493	308	217	323	292	1057	955	850
1405	476	642	673	309	493	308	217	323	295	1058	954	850
1406	478	645	677	311	494	310	218	324	301	1069	953	854
1407	486	656	687	310	497	319	218	324	308	1089	961	870
1408	488	653	689	310	497	317	220	322	308	1088	963	869
1409	487	646	686	310	495	318	220	322	308	1089	964	869
1410	487	642	693	310	497	320	221	323	307	1090	972	865
1411	488	639	692	310	497	324	222	322	306	1092	965	864
1412	502	660	716	323	513	330	227	334	326	1107	985	883
1413	503	654	721	324	518	330	226	335	331	1105	991	884
1414	496	652	725	324	516	328	225	334	331	1106	990	883
1415	493	646	722	322	513	329	219	333	332	1101	982	880
1416	492	641	723	321	513	329	219	333	333	1102	983	886
1417	491	642	722	321	509	329	220	333	330	1102	972	877
1418	488	644	721	321	510	325	220	333	326	1096	963	868
1419	490	648	719	320	516	324	219	339	325	1095	965	865
1420	490	645	719	318	516	323	220	339	325	1095	967	861
1421	492	649	727	323	520	329	220	343	330	1108	983	864
1422	495	650	726	324	523	329	223	341	331	1109	984	865
1423	499	659	729	331	527	341	234	350	337	1133	995	889
1424	497	651	726	330	524	339	232	352	335	1130	995	886
1425	498	653	738	333	528	339	232	355	338	1134	1002	894
1426	502	658	748	330	532	344	233	358	342	1139	1001	896
1427	508	671	756	332	531	344	236	360	342	1158	1002	900
1428	510	676	758	331	524	342	238	362	343	1168	996	898
1429	526	687	772	335	530	347	242	371	351	1192	1008	913
1430	548	700	792	343	553	356	249	384	357	1219	1035	943
1431	553	710	809	355	556	357	256	390	359	1231	1057	965
1432	595	749	872	373	577	370	267	406	373	1278	1112	1013
1433	603	763	881	377	589	372	273	410	376	1299	1134	1025
1434	610	775	893	382	591	376	274	425	384	1324	1150	1038
1435	610	780	896	384	591	375	279	429	390	1338	1156	1042
1436	612	776	898	385	604	374	279	430	397	1342	1155	1051
1437	609	768	894	385	605	374	278	429	392	1343	1153	1043
1438	608	773	894	396	609	373	278	427	393	1343	1157	1049
1439	594	757	878	386	595	362	268	423	386	1309	1128	1028
1440	600	771	901	387	601	365	273	429	399	1331	1139	1054
1441	607	775	900	387	601	366	277	430	401	1335	1141	1058
1442	622	806	944	410	631	384	290	461	415	1407	1181	1120
1443	629	821	955	418	624	386	296	463	416	1423	1204	1148
1444	635	816	966	418	624	387	299	465	425	1428	1202	1150
1445	635	816	966	418	621	387	299	465	426	1426	1206	1149
1446	636	817	966	418	628	387	300	466	431	1426	1208	1151
1447	642	826	973	419	635	392	307	467	437	1455	1216	1158
1448	644	837	977	420	637	393	308	466	439	1460	1215	1164
1449	637	844	977	421	637	389	310	464	440	1460	1212	1160
1450	640	855	982	421	640	392	312	463	445	1459	1222	1165
1451	642	857	988	420	635	392	312	461	445	1464	1230	1166
1452	645	857	988	421	635	396	312	460	448	1465	1232	1166
1453	651	853	1003	421	638	395	317	461	449	1463	1235	1170
1454	647	851	1004	416	633	391	319	459	447	1457	1238	1160
1455	646	850	1003	420	637	391	316	459	448	1455	1239	1161
1456	653	859	1010	422	640	391	316	458	451	1469	1250	1174
1457	627	817	954	380	603	376	293	442	422	1393	1190	1109
1458	628	820	953	373	597	368	305	447	423	1389	1172	1096
1459	620	815	950	369	592	369	309	453	424	1376	1161	1081
1460	619	811	944	369	590	367	305	453	419	1370	1155	1078
1461	619	812	945	373	591	367	305	453	418	1369	1155	1081
1462	622	809	945	372	589	364	304	452	414	1364	1161	1082
1463	621	809	950	374	591	365	306	458	417	1369	1164	1087
1464	618	806	951	374	585	368	305	459	414	1360	1162	1078
1465	622	796	944	376	589	359	307	459	412	1334	1152	1054
1466	624	792	946	378	590	359	307	459	415	1336	1152	1055
1467	623	793	944	379	589	360	308	458	410	1334	1143	1051
1468	615	773	934	368	566	339	304	444	401	1301	1124	1032
1469	619	774	936	367	573	342	306	447	406	1312	1134	1039
1470	622	776	955	365	576	343	311	449	395	1332	1138	1049
1471	622	774	952	365	578	345	311	450	395	1331	1144	1047
1472	634	793	969	367	583	349	314	451	400	1354	1147	1069
1473	643	799	972	366	590	349	317	454	402	1356	1147	1075
1474	648	801	967	366	591	351	316	452	406	1364	1155	1077
1475	651	804	977	365	584	355	312	452	409	1368	1159	1080
1476	658	806	990	364	587	356	314	452	412	1378	1167	1088
1477	659	804	989	365	587	354	314	452	414	1377	1164	1089
1478	659	804	989	364	586	354	315	452	415	1378	1166	1091
1479	659	804	989	357	586	354	314	451	413	1378	1166	1088
1480	670	819	996	360	591	362	316	465	417	1403	1182	1104
1481	665	818	997	360	591	356	314	464	416	1401	1184	1100
1482	668	819	997	361	588	356	314	467	416	1409	1184	1101
1483	668	816	996	362	589	355	317	466	415	1411	1188	1105
1484	669	813	997	369	584	354	318	467	418	1417	1195	1114
1485	674	814	1007	373	585	354	320	470	421	1427	1200	1114
1486	692	843	1035	385	602	363	330	486	436	1499	1226	1173
1487	732	899	1077	406	637	389	344	507	462	1572	1294	1228
1488	734	906	1083	407	641	389	348	513	463	1571	1299	1232
1489	736	908	1081	402	644	387	348	513	463	1562	1298	1229
1490	751	923	1110	412	666	400	352	516	471	1581	1314	1259
1491	741	897	1095	417	651	389	341	485	463	1558	1285	1241
1492	738	896	1099	415	657	391	341	482	466	1566	1287	1246
1493	738	896	1105	411	658	392	341	486	466	1563	1291	1250
1494	730	894	1089	411	654	395	338	474	464	1554	1284	1241
1495	735	898	1109	409	665	405	343	475	472	1578	1303	1245
1496	713	869	1076	404	655	388	330	462	463	1505	1241	1206
1497	727	888	1100	420	671	394	336	463	469	1517	1260	1225
1498	727	884	1101	426	680	392	334	478	478	1516	1264	1220
1499	725	879	1095	420	676	384	332	474	473	1511	1243	1213
1500	725	879	1096	419	685	388	332	473	473	1511	1245	1217
1501	717	869	1094	415	678	386	330	470	474	1494	1235	1213
1502	717	869	1091	409	678	384	330	470	474	1492	1231	1203
1503	711	874	1099	409	675	384	334	471	475	1491	1236	1204
1504	710	874	1097	411	673	382	333	469	474	1491	1236	1202
1505	714	882	1100	413	679	384	333	470	476	1494	1242	1205
1506	717	889	1104	413	684	386	332	468	476	1497	1246	1202
1507	727	885	1118	422	683	389	334	468	481	1505	1262	1204
1508	733	885	1125	427	681	391	334	474	486	1514	1272	1214
1509	730	877	1122	428	684	394	328	478	482	1501	1266	1207
1510	735	895	1129	436	694	406	335	484	487	1537	1289	1231
1511	736	898	1125	436	694	405	336	485	486	1539	1291	1233
1512	805	977	1206	478	767	441	371	528	518	1712	1423	1383
1513	812	992	1223	488	770	447	377	533	528	1751	1447	1403
1514	814	995	1228	488	773	448	375	548	533	1764	1463	1407
1515	812	988	1221	486	764	440	377	544	529	1760	1446	1411
1516	808	997	1232	490	768	449	391	554	539	1773	1473	1423
1517	799	984	1210	489	760	449	393	554	532	1769	1459	1418
1518	797	984	1210	488	761	448	393	557	536	1764	1453	1416
1519	822	1020	1264	505	800	463	402	568	556	1866	1501	1476
1520	831	1038	1277	510	805	471	406	569	559	1879	1509	1482
1521	830	1042	1276	510	804	474	406	569	559	1879	1508	1486
1522	821	1038	1276	508	794	476	405	567	559	1875	1502	1489
1523	822	1050	1285	511	797	472	408	571	559	1895	1504	1496
1524	804	1019	1266	500	778	459	390	554	550	1847	1446	1479
1525	806	1025	1271	500	783	465	390	554	554	1847	1450	1481
1526	809	1043	1271	499	783	466	393	557	556	1845	1448	1488
1527	808	1044	1273	498	784	464	393	559	558	1850	1445	1490
1528	802	1043	1266	500	778	462	392	557	550	1844	1445	1486
1529	801	1064	1282	505	790	466	396	565	553	1855	1453	1493
1530	802	1065	1282	505	785	466	396	565	552	1854	1448	1492
1531	800	1053	1271	503	784	469	395	558	552	1853	1448	1485
1532	800	1048	1265	502	782	463	394	554	545	1845	1438	1487
1533	797	1039	1260	499	771	457	394	548	545	1838	1425	1484
1534	800	1046	1275	498	778	448	393	548	543	1837	1419	1481
1535	787	1043	1267	497	777	445	393	545	542	1820	1407	1472
1536	787	1049	1267	498	778	450	391	548	542	1816	1411	1478
1537	790	1047	1264	495	776	450	391	547	539	1817	1414	1479
1538	789	1050	1266	493	778	454	390	550	539	1819	1408	1486
1539	793	1056	1272	500	778	458	390	553	540	1820	1416	1488
1540	797	1057	1271	502	778	458	390	548	541	1818	1420	1483
1541	804	1059	1280	504	785	458	390	546	549	1831	1434	1490
1542	797	1054	1268	503	786	455	390	542	549	1826	1431	1486
1543	800	1051	1266	497	777	454	387	536	549	1828	1427	1487
1544	800	1050	1266	497	778	454	387	536	549	1828	1427	1486
1545	802	1056	1260	493	779	454	387	536	542	1827	1425	1481
1546	815	1072	1256	504	775	447	396	534	550	1851	1449	1495
1547	817	1073	1264	499	773	447	394	537	552	1853	1465	1497
1548	820	1073	1261	497	773	447	393	536	552	1857	1471	1485
1549	820	1073	1261	499	771	446	389	538	555	1854	1473	1489
1550	836	1084	1272	513	781	457	398	550	560	1883	1488	1501
1551	837	1085	1273	514	781	457	398	552	563	1884	1488	1502
1552	837	1087	1272	514	781	457	399	552	563	1886	1488	1500
1553	838	1087	1278	514	782	457	399	550	563	1887	1487	1500
1554	843	1089	1281	514	789	457	402	552	564	1894	1494	1507
1555	855	1112	1289	520	804	461	412	558	571	1916	1510	1530
1556	865	1116	1294	525	814	465	412	568	572	1926	1540	1537
1557	872	1134	1326	537	831	471	436	574	582	1955	1555	1547
1558	881	1137	1331	537	838	473	436	577	587	1958	1558	1555
1559	882	1136	1331	537	838	471	436	577	587	1956	1562	1554
1560	880	1135	1330	537	837	466	434	576	587	1952	1562	1561
1561	883	1136	1331	541	838	462	432	576	588	1950	1560	1561
1562	868	1119	1309	529	827	456	427	569	576	1935	1545	1547
1563	870	1124	1309	528	820	457	430	572	574	1938	1547	1548
1564	894	1150	1321	539	820	463	433	576	586	1955	1564	1574
1565	911	1187	1341	556	847	469	440	598	591	2013	1602	1599
1566	910	1192	1344	554	849	469	439	599	591	2012	1601	1597
1567	913	1204	1362	557	860	473	439	601	595	2040	1612	1613
1568	914	1212	1353	557	855	473	439	600	602	2039	1607	1623
1569	909	1206	1354	556	849	473	439	595	602	2037	1600	1625
1570	913	1208	1361	556	851	473	437	594	600	2047	1600	1632
1571	923	1208	1367	557	856	478	439	590	601	2058	1605	1646
1572	934	1210	1379	562	862	482	437	595	603	2071	1612	1663
1573	940	1209	1383	560	866	476	429	596	599	2060	1613	1651
1574	942	1225	1385	572	873	478	434	596	600	2057	1631	1653
1575	950	1252	1407	579	877	478	437	595	609	2080	1648	1665
1576	946	1248	1391	579	875	473	435	590	601	2069	1646	1655
1577	950	1244	1404	590	888	474	436	585	606	2067	1651	1657
1578	951	1253	1405	590	896	476	435	584	607	2069	1649	1661
1579	940	1243	1385	587	892	470	433	577	599	2048	1632	1648
1580	933	1225	1362	578	875	465	429	568	592	2021	1608	1628
1581	927	1216	1347	565	872	464	422	562	590	2011	1592	1604
1582	884	1169	1288	546	847	452	411	545	575	1968	1547	1557
1583	881	1166	1284	547	840	457	407	549	580	1963	1545	1545
1584	879	1166	1288	543	845	455	407	539	576	1951	1541	1549
1585	885	1166	1292	543	847	461	404	535	571	1946	1539	1558
1586	893	1180	1307	550	846	467	405	537	567	1968	1550	1565
1587	892	1182	1305	548	845	463	407	534	567	1969	1547	1566
1588	889	1175	1302	538	841	464	406	534	567	1960	1540	1555
1589	890	1174	1302	537	840	464	406	533	567	1955	1535	1549
1590	884	1159	1280	537	835	462	394	527	556	1933	1530	1527
1591	882	1170	1280	540	834	462	388	531	554	1939	1534	1529
1592	872	1146	1241	518	807	449	377	504	543	1882	1493	1481
1593	865	1141	1225	509	806	450	375	504	543	1872	1473	1462
1594	892	1151	1235	523	820	455	375	519	540	1893	1501	1474
1595	892	1154	1241	524	820	455	375	519	542	1893	1502	1477
1596	892	1158	1241	525	813	455	375	519	537	1893	1504	1473
1597	887	1148	1231	515	805	447	367	516	529	1861	1494	1467
1598	890	1138	1230	514	805	450	367	515	530	1858	1496	1461
1599	892	1130	1231	512	805	450	365	515	529	1861	1494	1462
1600	898	1120	1224	514	803	448	363	518	525	1874	1488	1461
1601	900	1118	1219	512	807	448	366	515	524	1873	1480	1465
1602	897	1118	1219	511	803	445	367	515	523	1868	1477	1463
1603	891	1118	1209	510	799	446	362	513	524	1864	1471	1461
1604	899	1124	1215	511	802	446	364	519	537	1867	1472	1465
1605	901	1126	1220	509	800	448	366	521	540	1871	1478	1470
1606	895	1114	1213	507	797	444	366	520	538	1856	1468	1460
1607	895	1112	1211	507	796	444	367	519	538	1854	1464	1461
1608	892	1104	1207	504	794	445	361	514	532	1844	1463	1459
1609	899	1106	1200	505	797	443	358	512	528	1843	1469	1453
1610	903	1106	1208	507	798	446	362	512	531	1855	1475	1462
1611	907	1106	1208	507	797	446	364	513	529	1857	1474	1467
1612	900	1105	1200	507	797	445	364	513	528	1851	1468	1454
1613	901	1103	1195	505	787	443	362	510	526	1845	1465	1450
1614	906	1099	1187	506	790	439	361	509	528	1850	1475	1450
1615	902	1100	1175	503	780	440	359	505	528	1847	1465	1451
1616	900	1100	1173	502	779	440	359	504	526	1846	1465	1449
1617	900	1107	1171	501	780	440	358	504	526	1846	1466	1446
1618	900	1106	1172	502	779	440	358	504	528	1843	1464	1446
1619	901	1110	1170	502	775	437	356	501	524	1829	1456	1440
1620	905	1112	1152	508	770	436	356	502	525	1821	1446	1429
1621	904	1111	1155	508	765	436	356	501	524	1827	1442	1433
1622	900	1103	1135	506	762	434	352	500	523	1804	1432	1410
1623	895	1099	1139	505	758	436	349	504	524	1820	1451	1405
1624	897	1106	1148	504	772	444	350	512	522	1826	1456	1413
1625	892	1101	1138	504	777	443	350	510	521	1827	1455	1404
1626	887	1095	1132	503	775	444	348	511	516	1824	1452	1398
1627	885	1096	1132	504	778	444	348	510	515	1824	1456	1398
1628	884	1103	1134	504	779	444	348	510	518	1825	1455	1402
1629	889	1108	1137	506	789	444	349	511	520	1836	1456	1413
1630	876	1095	1124	501	783	437	347	494	515	1808	1442	1394
1631	880	1097	1122	502	782	438	348	497	518	1809	1438	1399
1632	877	1098	1123	501	782	438	348	494	518	1802	1440	1400
1633	882	1106	1136	504	789	445	350	498	533	1810	1438	1403
1634	889	1119	1137	499	779	449	352	498	529	1827	1428	1399
1635	893	1137	1140	497	784	455	351	502	527	1842	1423	1407
1636	886	1122	1133	482	772	448	344	490	512	1804	1421	1364
1637	852	1073	1095	463	751	427	323	469	493	1756	1360	1327
1638	852	1069	1090	463	748	427	321	463	492	1764	1356	1328
1639	860	1071	1107	465	748	436	328	466	496	1792	1372	1355
1640	836	1057	1084	451	727	422	326	462	486	1773	1357	1325
1641	822	1048	1078	440	718	420	321	460	475	1752	1348	1321
1642	821	1051	1076	440	712	421	321	459	473	1745	1349	1319
1643	821	1043	1070	439	711	419	320	455	472	1743	1339	1313
1644	822	1042	1069	443	708	414	320	457	478	1745	1344	1319
1645	808	1035	1042	441	696	401	313	452	469	1702	1321	1306
1646	802	1034	1037	439	696	398	313	451	470	1702	1316	1304
1647	790	1010	1007	422	678	388	304	445	458	1679	1291	1284
1648	782	1002	994	414	663	385	301	434	450	1664	1278	1266
1649	781	1002	995	413	662	386	300	433	450	1663	1277	1264
1650	780	1000	995	408	654	382	300	432	450	1652	1263	1261
1651	780	1000	997	409	656	382	300	432	451	1655	1269	1261
1652	783	998	995	410	657	387	300	440	452	1661	1277	1259
1653	782	993	987	410	655	387	292	440	452	1660	1270	1258
1654	787	1005	999	413	667	391	298	445	457	1678	1286	1264
1655	781	998	1003	413	665	396	298	446	455	1694	1291	1270
1656	779	992	989	409	660	392	297	446	455	1684	1286	1268
1657	768	988	972	394	658	390	294	446	451	1665	1266	1254
1658	761	984	966	390	655	388	294	439	445	1649	1257	1248
1659	760	981	965	390	648	384	295	432	445	1652	1246	1242
1660	755	957	960	382	636	371	288	425	440	1621	1229	1218
1661	753	955	959	380	635	371	285	423	441	1617	1228	1216
1662	698	875	892	355	573	340	260	382	418	1509	1136	1104
1663	699	871	877	346	573	334	257	377	410	1496	1118	1087
1664	698	871	877	350	569	334	260	362	407	1517	1117	1089
1665	697	868	874	347	561	334	255	357	404	1501	1110	1078
1666	691	856	862	346	551	325	241	347	390	1481	1079	1060
1667	687	853	857	340	545	322	239	344	386	1468	1068	1050
1668	704	876	888	353	575	341	245	360	391	1542	1138	1100
1669	681	844	841	338	538	327	238	354	375	1461	1107	1043
1670	696	856	873	346	564	342	246	361	386	1513	1146	1096
1671	709	864	891	349	583	344	256	369	389	1548	1172	1125
1672	728	904	915	361	606	356	268	385	394	1617	1210	1152
1673	726	902	937	363	603	363	262	382	391	1621	1216	1172
1674	725	903	926	363	603	365	263	379	388	1615	1209	1160
1675	731	912	934	364	606	363	268	378	383	1624	1218	1180
1676	724	901	934	361	605	360	265	375	382	1621	1217	1173
1677	737	924	964	367	610	370	267	380	385	1645	1241	1200
1678	744	928	974	364	622	375	272	383	387	1679	1257	1212
1679	758	916	982	378	613	371	277	388	395	1687	1271	1224
1680	771	922	996	387	619	372	285	399	405	1704	1281	1245
1681	779	941	1023	399	623	375	288	405	412	1740	1302	1270
1682	800	967	1066	410	637	384	293	426	416	1784	1314	1302
1683	800	967	1066	409	640	385	291	425	417	1787	1317	1304
1684	848	1029	1141	432	684	420	310	450	455	1891	1413	1409
1685	853	1024	1144	432	690	422	310	451	455	1898	1418	1410
1686	856	1018	1143	429	689	426	309	449	455	1904	1417	1404
1687	853	1019	1144	429	688	430	309	449	455	1900	1414	1399
1688	852	1016	1138	429	686	427	309	446	452	1896	1415	1392
1689	847	1008	1131	422	682	422	309	443	451	1894	1405	1390
1690	839	1007	1130	416	685	422	311	441	450	1891	1400	1386
1691	836	1003	1133	416	685	421	310	444	444	1887	1391	1382
1692	837	1001	1135	418	685	422	311	445	447	1894	1397	1384
1693	837	1001	1143	418	686	423	311	447	447	1904	1400	1394
1694	842	1007	1157	422	689	425	313	449	452	1919	1413	1405
1695	842	1006	1167	424	692	426	315	458	451	1933	1419	1417
1696	829	984	1158	413	685	419	306	453	437	1914	1389	1388
1697	826	973	1148	413	684	417	305	450	432	1907	1369	1384
1698	821	969	1151	413	680	415	305	452	434	1902	1357	1384
1699	822	970	1156	412	680	414	304	448	431	1905	1354	1380
1700	810	955	1142	395	672	404	296	436	426	1876	1334	1352
1701	810	956	1144	399	676	404	296	434	425	1881	1341	1362
1702	811	964	1149	402	686	408	301	442	430	1889	1344	1379
1703	827	977	1163	412	694	413	304	458	440	1910	1364	1408
1704	824	975	1162	410	688	413	302	456	439	1907	1355	1405
1705	811	947	1152	407	672	409	291	452	428	1884	1340	1384
1706	794	938	1144	404	666	404	288	441	424	1871	1315	1368
1707	768	906	1086	389	635	390	267	432	407	1812	1282	1323
1708	762	906	1080	389	630	391	267	433	405	1812	1285	1320
1709	763	906	1083	388	632	393	267	434	407	1813	1279	1327
1710	765	905	1086	390	633	395	268	433	406	1813	1280	1320
1711	763	908	1089	389	637	397	268	436	407	1825	1287	1322
1712	763	910	1086	390	633	398	268	431	407	1821	1287	1321
1713	762	907	1085	391	633	394	267	429	404	1820	1281	1319
1714	743	881	1070	380	635	391	265	425	400	1804	1267	1300
1715	730	852	1053	365	614	387	259	404	393	1742	1231	1273
1716	733	851	1052	365	611	390	260	403	392	1749	1234	1275
1717	731	839	1032	368	603	390	258	401	389	1720	1225	1262
1718	727	827	1030	367	603	393	258	403	382	1710	1226	1257
1719	727	828	1029	367	603	393	258	405	382	1709	1236	1258
1720	723	825	1020	367	600	393	257	406	382	1698	1235	1251
1721	718	827	1016	363	609	385	256	410	380	1694	1227	1253
1722	709	827	1011	358	601	382	253	408	380	1689	1224	1249
1723	703	832	1016	358	598	382	253	407	379	1687	1222	1246
1724	702	823	1020	353	593	381	252	409	378	1692	1204	1230
1725	692	798	996	348	587	384	252	410	367	1671	1186	1211
1726	695	797	998	350	589	383	252	411	368	1668	1190	1207
1727	688	794	982	338	576	384	248	418	362	1647	1182	1204
1728	685	780	980	338	567	384	248	417	365	1634	1177	1194
1729	680	780	977	343	568	383	248	415	365	1626	1178	1197
1730	662	779	978	343	569	383	245	410	365	1619	1167	1193
1731	662	780	977	343	569	384	245	410	366	1620	1167	1193
1732	661	780	976	343	567	384	245	412	366	1617	1168	1192
1733	656	771	969	335	569	376	249	403	359	1609	1149	1192
1734	646	761	951	336	561	374	247	402	354	1590	1133	1174
1735	637	750	947	336	556	367	244	402	353	1578	1125	1161
1736	630	736	931	327	550	362	243	397	350	1548	1111	1144
1737	632	735	937	328	549	362	245	400	350	1545	1119	1148
1738	632	737	937	328	549	361	245	400	349	1545	1120	1150
1739	631	737	935	328	549	361	245	400	349	1545	1118	1149
1740	631	735	939	330	551	361	245	398	347	1543	1114	1147
1741	624	719	935	326	548	361	245	389	348	1535	1103	1132
1742	618	719	937	326	547	360	245	390	344	1533	1103	1125
1743	617	718	939	325	545	357	244	389	345	1531	1100	1122
1744	584	703	920	311	532	348	241	372	339	1502	1066	1103
1745	586	702	917	312	532	348	241	373	336	1500	1062	1100
1746	585	697	919	311	530	348	240	373	336	1499	1058	1100
1747	584	698	919	311	533	348	241	374	336	1499	1058	1100
1748	583	701	929	318	535	346	242	375	338	1508	1074	1112
1749	581	700	928	318	535	346	242	375	338	1502	1076	1109
1750	572	699	925	316	530	345	242	371	335	1479	1068	1102
1751	568	706	924	316	526	345	240	371	335	1475	1068	1100
1752	568	708	924	317	527	347	241	371	335	1480	1072	1109
1753	568	709	935	321	531	347	249	374	334	1506	1077	1121
1754	559	704	921	321	525	345	247	366	322	1494	1070	1112
1755	556	702	916	321	524	343	245	363	318	1492	1066	1108
1756	557	702	917	321	524	343	245	363	316	1492	1070	1106
1757	558	704	916	321	524	341	243	362	315	1493	1070	1104
1758	573	705	917	321	521	344	243	370	323	1492	1077	1108
1759	567	706	917	324	523	348	242	368	324	1488	1077	1104
1760	565	703	911	322	521	346	239	368	321	1480	1073	1105
1761	561	705	913	322	521	346	236	369	324	1482	1075	1095
1762	560	707	913	322	521	346	236	369	325	1482	1073	1096
1763	561	708	919	327	521	346	237	366	326	1482	1073	1096
1764	557	703	919	325	516	348	237	367	327	1480	1072	1095
1765	552	704	914	325	516	347	237	367	325	1476	1068	1090
1766	552	704	914	325	516	347	237	368	325	1475	1069	1090
1767	552	693	915	325	514	346	237	368	326	1473	1068	1096
1768	552	693	915	324	515	346	237	367	326	1475	1068	1096
1769	541	683	917	321	514	346	237	367	324	1469	1067	1087
1770	532	672	910	316	515	344	232	365	321	1453	1065	1081
1771	530	673	911	316	515	342	232	365	320	1447	1066	1077
1772	524	666	905	316	514	340	232	363	315	1445	1066	1078
1773	520	671	901	317	517	341	234	361	312	1449	1067	1083
1774	512	659	891	316	498	332	232	354	310	1434	1059	1068
1775	513	657	890	319	496	333	234	353	308	1426	1055	1068
1776	511	658	886	319	493	332	234	353	308	1421	1052	1067
1777	511	658	886	318	490	332	234	353	308	1418	1048	1067
1778	511	649	884	318	487	334	234	353	309	1416	1050	1063
1779	506	646	882	316	479	332	234	352	306	1406	1046	1056
1780	504	645	884	316	481	332	233	353	306	1411	1042	1057
1781	498	648	880	315	481	331	232	350	305	1410	1041	1056
1782	499	647	879	316	481	331	232	350	304	1411	1040	1055
1783	492	641	863	314	476	327	229	347	291	1409	1034	1040
1784	485	629	854	313	475	322	225	346	290	1387	1024	1026
1785	477	610	842	311	469	316	224	336	289	1367	1023	1014
1786	464	598	818	307	459	314	223	332	286	1340	1000	991
1787	456	588	810	305	452	307	222	327	279	1312	986	975
1788	456	591	809	306	454	308	221	327	281	1309	992	976
1789	450	596	801	308	452	300	212	331	281	1289	983	948
1790	450	587	797	309	452	300	214	330	282	1288	983	946
1791	446	581	788	309	448	295	216	329	283	1277	969	934
1792	446	578	787	310	448	292	216	329	283	1272	964	928
1793	448	579	788	310	452	292	217	329	283	1277	964	929
1794	444	578	785	306	453	292	216	327	277	1269	955	924
1795	444	577	785	306	453	292	216	327	277	1268	955	924
1796	444	577	788	306	452	291	216	329	277	1273	955	925
1797	442	578	789	306	452	291	218	328	275	1276	955	921
1798	441	577	787	304	452	291	218	328	275	1274	956	924
1799	441	577	786	304	451	290	218	328	275	1273	957	924
1800	441	580	789	305	452	292	218	329	275	1273	958	924
1801	442	578	787	303	448	292	218	329	273	1270	952	926
1802	438	575	789	303	448	289	219	317	272	1260	939	924
1803	440	575	800	304	453	291	221	317	273	1260	940	920
1804	433	563	789	298	444	286	215	313	268	1237	923	916
1805	432	562	782	294	441	280	215	311	266	1219	915	909
1806	430	562	783	294	441	280	215	311	269	1220	919	910
1807	435	570	788	296	441	284	215	318	270	1237	921	915
1808	448	600	811	306	451	304	225	331	283	1269	962	962
1809	565	738	934	378	532	375	285	427	349	1536	1160	1150
1810	578	749	962	389	546	383	299	443	354	1567	1171	1170
1811	615	796	1028	406	570	405	322	461	377	1634	1255	1236
1812	636	811	1036	402	576	435	326	467	377	1631	1288	1228
1813	633	811	1040	405	581	442	325	471	376	1632	1295	1239
1814	629	809	1033	403	586	445	324	471	378	1615	1278	1222
1815	638	814	1038	403	591	444	326	475	385	1629	1301	1233
1816	651	832	1058	415	601	451	341	479	397	1652	1324	1264
1817	655	834	1063	417	604	454	342	483	397	1656	1322	1265
1818	661	849	1077	422	606	463	355	483	401	1668	1306	1279
1819	669	862	1100	426	636	469	368	494	421	1708	1314	1305
1820	656	860	1074	425	612	450	364	489	412	1694	1306	1294
1821	648	848	1059	423	597	446	355	478	408	1662	1291	1271
1822	670	845	1069	435	607	453	358	488	431	1691	1315	1287
1823	677	849	1047	431	617	457	379	489	429	1676	1321	1284
1824	678	842	1050	431	614	457	382	492	428	1671	1321	1282
1825	668	827	1037	429	604	453	375	494	428	1668	1312	1264
1826	669	824	1032	429	604	453	375	494	427	1667	1311	1262
1827	666	812	1009	425	606	443	376	487	419	1646	1302	1243
1828	658	815	1003	430	598	440	373	483	417	1637	1289	1236
1829	645	810	980	410	591	439	365	469	409	1627	1272	1218
1830	631	806	968	403	585	437	359	457	401	1611	1264	1198
1831	624	787	939	389	582	433	349	452	393	1570	1238	1174
1832	602	768	904	384	575	428	345	431	395	1538	1225	1149
1833	607	771	905	386	579	436	346	436	397	1546	1230	1155
1834	555	703	814	362	522	395	325	410	355	1433	1127	1050
1835	554	704	816	362	522	395	326	411	355	1429	1126	1050
1836	554	704	816	363	522	388	326	413	355	1425	1134	1049
1837	557	705	817	363	527	388	326	413	358	1428	1138	1049
1838	558	706	822	363	526	389	326	413	359	1430	1137	1049
1839	558	707	826	364	526	391	326	413	359	1429	1137	1049
1840	559	711	827	366	525	392	325	413	358	1431	1136	1051
1841	560	720	816	365	528	395	329	412	356	1447	1145	1049
1842	559	726	814	366	531	394	329	416	356	1444	1141	1050
1843	558	726	805	366	530	392	329	414	356	1434	1139	1039
1844	554	724	794	362	531	391	327	414	353	1428	1129	1035
1845	554	718	784	358	526	392	326	406	353	1405	1120	1020
1846	553	719	786	358	526	391	326	405	352	1393	1115	1021
1847	555	726	786	358	526	391	326	405	352	1393	1115	1021
1848	556	727	783	358	526	391	327	403	352	1391	1117	1024
1849	554	728	771	357	526	389	331	405	352	1390	1121	1024
1850	550	731	774	360	520	391	331	408	356	1397	1126	1025
1851	550	731	769	356	516	392	331	409	357	1393	1122	1013
1852	549	722	764	352	506	388	325	400	352	1382	1116	997
1853	530	706	743	342	497	386	322	386	341	1358	1095	963
1854	531	706	743	342	497	386	324	386	341	1358	1096	964
1855	537	710	752	342	504	386	325	391	341	1361	1103	973
1856	536	719	749	343	508	388	326	391	341	1362	1115	981
1857	538	722	755	342	509	389	328	390	341	1363	1116	985
1858	538	724	754	343	509	387	326	389	339	1364	1111	985
1859	536	723	751	343	507	385	326	388	337	1362	1110	978
1860	535	721	742	340	505	381	325	388	337	1353	1102	974
1861	541	722	746	344	509	379	329	390	340	1347	1100	978
1862	543	719	746	344	508	379	330	392	339	1351	1098	975
1863	542	713	746	342	513	379	330	392	339	1351	1099	980
1864	544	714	748	343	510	376	329	392	337	1356	1104	982
1865	534	708	749	341	502	371	329	391	340	1353	1101	981
1866	533	707	749	344	508	368	337	394	340	1353	1114	979
1867	534	711	749	342	507	371	337	396	340	1354	1112	982
1868	538	712	753	343	508	368	338	395	341	1359	1111	976
1869	542	711	757	344	510	369	344	393	341	1366	1105	982
1870	543	712	756	347	511	370	344	395	342	1365	1107	989
1871	541	708	751	346	502	369	344	392	342	1355	1097	984
1872	539	704	749	346	504	369	343	395	341	1347	1092	976
1873	540	692	738	343	502	367	340	392	337	1338	1087	975
1874	539	691	737	342	500	368	339	390	337	1335	1087	973
1875	535	689	730	338	498	363	338	386	332	1321	1085	968
1876	540	690	730	340	500	367	341	395	345	1340	1091	989
1877	538	686	729	339	500	364	340	390	343	1340	1091	990
1878	539	685	731	338	502	365	340	392	344	1348	1092	995
1879	538	691	733	335	503	367	339	401	349	1367	1103	1005
1880	538	692	733	337	499	365	339	401	352	1370	1102	1007
1881	538	690	732	337	499	364	339	401	350	1372	1105	1007
1882	540	696	734	338	499	364	339	399	351	1373	1110	1010
1883	543	703	736	340	495	364	334	399	353	1369	1112	1013
1884	543	705	737	336	495	364	334	399	353	1372	1112	1016
1885	544	705	741	335	494	361	335	399	354	1371	1118	1016
1886	580	734	764	348	507	366	348	424	373	1434	1173	1061
1887	578	734	771	350	507	365	348	422	374	1445	1169	1075
1888	583	742	777	353	520	372	350	426	375	1462	1180	1081
1889	588	747	787	357	523	376	352	430	379	1472	1200	1095
1890	595	763	784	357	522	376	352	431	379	1475	1201	1103
1891	601	773	795	363	532	378	355	436	380	1497	1209	1123
1892	613	808	801	372	549	384	358	451	391	1526	1230	1140
1893	625	818	820	382	567	393	368	457	401	1550	1263	1178
1894	638	836	847	388	579	398	382	470	407	1606	1312	1197
1895	635	841	857	388	585	400	391	482	413	1631	1333	1209
1896	648	859	866	389	595	405	396	483	417	1660	1348	1229
1897	651	860	869	390	600	408	398	483	422	1667	1352	1232
1898	652	858	872	383	604	407	397	482	418	1666	1332	1222
1899	654	861	877	388	609	413	397	488	418	1675	1337	1228
1900	659	866	884	392	614	415	397	491	422	1693	1347	1239
1901	669	860	887	392	615	414	395	491	420	1696	1349	1240
1902	669	861	895	396	617	424	393	492	421	1698	1348	1235
1903	662	858	884	393	614	423	386	489	422	1672	1343	1222
1904	663	860	893	394	615	423	385	491	422	1686	1342	1229
1905	673	874	894	392	618	424	386	494	424	1694	1355	1227
1906	688	884	907	398	629	434	390	502	437	1709	1371	1258
1907	690	891	913	398	632	436	392	503	443	1726	1384	1261
1908	685	891	915	400	631	431	392	496	435	1722	1374	1256
1909	683	886	914	396	624	427	392	496	433	1720	1367	1255
1910	686	892	916	399	624	430	391	501	434	1737	1379	1257
1911	698	899	920	402	631	438	397	500	440	1758	1394	1273
1912	719	925	938	411	653	461	410	529	451	1801	1435	1315
1913	721	927	944	411	673	462	411	527	449	1805	1454	1324
1914	722	936	948	412	674	468	411	529	451	1814	1449	1324
1915	724	935	948	413	674	468	411	523	451	1815	1453	1324
1916	724	938	949	413	680	469	411	526	451	1824	1455	1332
1917	729	947	972	419	685	470	415	531	457	1844	1480	1346
1918	730	954	993	423	687	471	417	535	458	1857	1487	1355
1919	733	959	994	425	690	473	419	535	465	1868	1491	1363
1920	745	973	1010	429	698	483	429	543	468	1903	1511	1379
1921	780	1005	1033	444	714	492	439	557	494	1962	1557	1421
1922	787	1015	1054	446	716	503	439	561	497	1970	1569	1426
1923	781	1009	1054	439	711	499	433	557	497	1943	1551	1412
1924	789	1019	1070	451	717	501	443	560	514	1985	1563	1433
1925	796	1028	1079	451	722	502	444	572	519	1998	1585	1443
1926	829	1060	1124	462	743	513	452	579	527	2049	1640	1512
1927	850	1079	1163	470	765	525	466	587	536	2119	1684	1560
1928	869	1100	1193	471	788	534	467	608	546	2154	1716	1586
1929	871	1102	1196	471	787	536	466	608	552	2157	1724	1593
1930	872	1106	1197	479	787	537	470	607	553	2156	1727	1596
1931	879	1102	1203	477	787	538	475	614	553	2158	1730	1603
1932	885	1112	1215	477	793	542	475	620	559	2166	1740	1618
1933	883	1102	1216	473	791	539	471	617	561	2154	1731	1616
1934	903	1141	1261	489	823	563	485	634	578	2256	1785	1667
1935	913	1150	1269	493	835	587	492	638	580	2266	1809	1690
1936	936	1163	1280	515	854	595	498	648	593	2303	1829	1735
1937	964	1193	1311	525	873	605	503	660	621	2360	1880	1800
1938	964	1197	1313	524	877	608	504	661	616	2354	1876	1799
1939	958	1191	1295	522	873	609	506	653	611	2342	1875	1800
1940	960	1196	1297	521	878	611	502	653	611	2349	1879	1807
1941	965	1203	1298	520	878	614	502	655	618	2360	1891	1818
1942	1004	1254	1333	537	899	633	514	685	631	2434	1936	1863
1943	1011	1267	1349	545	914	642	518	691	643	2450	1967	1894
1944	1015	1272	1358	549	915	647	524	693	648	2461	1985	1898
1945	1031	1295	1385	554	925	651	536	700	652	2498	2013	1914
1946	1031	1297	1381	555	925	655	536	701	651	2493	2013	1917
1947	1034	1295	1385	556	925	657	537	702	651	2494	2014	1917
1948	1034	1298	1383	557	925	659	537	702	652	2494	2012	1915
1949	1040	1306	1387	558	932	659	539	704	653	2504	2022	1925
1950	1042	1305	1399	558	934	657	540	703	655	2514	2027	1931
1951	1041	1311	1404	565	934	659	541	707	658	2526	2037	1936
1952	1040	1311	1408	564	935	659	535	709	659	2531	2046	1944
1953	1039	1314	1402	563	929	655	534	710	656	2527	2045	1941
1954	1042	1315	1401	563	929	661	534	710	659	2527	2048	1942
1955	1043	1315	1401	562	925	661	534	710	659	2527	2045	1941
1956	1038	1300	1400	562	924	663	534	709	659	2523	2041	1948
1957	1044	1295	1402	563	935	670	533	711	663	2515	2049	1956
1958	1034	1265	1379	553	923	653	520	704	648	2492	2006	1922
1959	936	1143	1272	491	850	589	461	627	592	2278	1838	1753
1960	925	1134	1249	482	841	582	454	616	587	2247	1832	1737
1961	892	1091	1182	468	825	559	432	597	563	2178	1754	1678
1962	868	1069	1163	461	814	517	423	587	558	2136	1718	1652
1963	866	1063	1162	461	812	509	422	590	558	2127	1707	1651
1964	862	1060	1157	456	806	504	419	585	558	2108	1703	1642
1965	860	1052	1152	456	804	502	414	581	552	2092	1685	1631
1966	848	1046	1136	443	798	498	402	578	542	2087	1676	1606
1967	846	1043	1130	441	795	497	402	576	541	2086	1674	1602
1968	826	1011	1097	423	760	476	386	563	526	2009	1629	1550
1969	817	1002	1075	421	724	470	376	551	504	1986	1609	1529
1970	815	991	1066	413	725	468	372	546	491	1964	1577	1497
1971	815	990	1064	410	718	465	372	546	492	1943	1568	1480
1972	778	958	1030	386	690	444	366	524	476	1863	1512	1435
1973	771	944	1018	384	673	434	344	519	472	1850	1490	1416
1974	770	942	1012	385	673	432	340	522	472	1851	1491	1416
1975	770	941	1010	384	672	432	340	520	472	1840	1484	1407
1976	769	943	1011	384	672	432	340	520	473	1841	1489	1407
1977	761	933	1011	380	666	432	336	520	474	1835	1474	1397
1978	765	933	1024	377	673	434	338	521	475	1824	1480	1406
1979	765	935	1024	378	674	434	337	523	475	1824	1472	1409
1980	765	935	1023	378	675	434	336	523	475	1824	1471	1408
1981	764	931	1022	376	673	433	336	520	475	1819	1471	1408
1982	762	925	1013	371	663	427	336	520	470	1810	1468	1398
1983	755	919	1015	369	658	418	337	517	471	1800	1464	1390
1984	755	916	1016	369	660	420	338	522	472	1807	1464	1391
1985	757	917	1013	369	660	420	337	521	473	1807	1466	1394
1986	755	917	1012	368	659	419	337	519	472	1807	1459	1393
1987	752	916	1011	371	654	422	338	520	470	1804	1455	1394
1988	754	916	1013	371	654	424	339	526	469	1821	1458	1403
1989	755	915	1010	370	656	422	340	525	469	1827	1460	1406
1990	754	917	1010	368	654	421	340	525	469	1827	1459	1408
1991	744	910	1009	366	645	418	337	522	469	1801	1446	1404
1992	750	913	1018	365	651	426	336	521	468	1807	1465	1406
1993	751	919	1026	367	657	432	339	525	472	1814	1476	1417
1994	749	914	1026	369	658	433	340	523	473	1813	1475	1412
1995	750	922	1030	370	660	433	342	523	471	1812	1479	1412
1996	749	921	1028	370	660	433	341	523	470	1811	1481	1412
1997	752	917	1030	371	662	433	341	524	470	1817	1493	1413
1998	751	915	1031	371	662	433	339	526	468	1818	1487	1410
1999	753	914	1033	371	662	433	335	525	468	1815	1482	1409
[truncated: 281 more rows]

## Sheet: PB2 Norm
Position	NTCR			PB2_m4			PB2_g1			Cal04/09
1	0.93586	0.874636	1.08455	0.507289	0.463557	0.489796	0.376093	0.507289	0.393586	1.21574	0.997085	0.787172
2	0.862694	0.80829	0.971503	0.466321	0.419689	0.458549	0.357513	0.474093	0.349741	1.19689	0.979275	0.823834
3	0.870229	0.832061	1	0.480916	0.412214	0.458015	0.351145	0.465649	0.396947	1.18321	0.992366	0.824427
4	0.869565	0.797101	0.956522	0.456522	0.42029	0.434783	0.333333	0.456522	0.391304	1.2029	0.971014	0.826087
5	0.930556	0.826389	0.951389	0.465278	0.4375	0.451389	0.354167	0.486111	0.402778	1.20833	0.965278	0.826389
6	0.929385	0.813212	0.949886	0.457859	0.444191	0.444191	0.348519	0.485194	0.396355	1.18907	0.970387	0.840547
7	0.923077	0.807692	0.943439	0.454751	0.441176	0.441176	0.346154	0.488688	0.393665	1.181	0.963801	0.855204
8	0.921109	0.773987	0.927505	0.454158	0.434968	0.422175	0.326226	0.473348	0.377399	1.21535	0.965885	0.818763
9	0.924051	0.797468	0.917722	0.449367	0.43038	0.417722	0.322785	0.468354	0.373418	1.20886	0.968354	0.822785
10	0.921212	0.763636	0.878788	0.490909	0.412121	0.418182	0.321212	0.454545	0.375758	1.2303	0.945455	0.824242
11	0.936	0.786	0.894	0.486	0.414	0.42	0.318	0.45	0.372	1.224	0.942	0.834
12	0.899471	0.740741	0.867725	0.439153	0.433862	0.465608	0.322751	0.439153	0.37037	1.28042	0.904762	0.814815
13	0.853035	0.714058	0.848243	0.416933	0.445687	0.440895	0.306709	0.416933	0.383387	1.26997	0.896166	0.833866
14	0.849057	0.712264	0.849057	0.429245	0.438679	0.433962	0.301887	0.419811	0.377358	1.25943	0.900943	0.839623
15	0.85514	0.71028	0.845794	0.429907	0.434579	0.439252	0.299065	0.425234	0.373832	1.24766	0.901869	0.850467
16	0.889752	0.731366	0.857143	0.428571	0.437888	0.437888	0.298137	0.423913	0.381988	1.24845	0.903727	0.847826
17	0.886997	0.729102	0.854489	0.427245	0.436533	0.436533	0.297214	0.422601	0.380805	1.24458	0.905573	0.849845
18	0.881538	0.724615	0.849231	0.424615	0.433846	0.433846	0.3	0.42	0.378462	1.23692	0.913846	0.849231
19	0.886878	0.714932	0.832579	0.420814	0.434389	0.434389	0.294118	0.411765	0.371041	1.23982	0.904977	0.855204
20	0.883408	0.70852	0.829596	0.41704	0.430493	0.430493	0.29148	0.408072	0.367713	1.24215	0.910314	0.847534
21	0.875181	0.709724	0.822932	0.404935	0.426705	0.417997	0.300435	0.404935	0.365747	1.24528	0.931785	0.822932
22	0.87013	0.705628	0.822511	0.402597	0.424242	0.428571	0.298701	0.402597	0.363636	1.25108	0.926407	0.822511
23	0.87	0.702857	0.814286	0.398571	0.424286	0.424286	0.317143	0.407143	0.36	1.24714	0.917143	0.835714
24	0.867521	0.692308	0.811966	0.401709	0.423077	0.423077	0.316239	0.405983	0.358974	1.24359	0.91453	0.84188
25	0.865057	0.690341	0.809659	0.40483	0.421875	0.426136	0.315341	0.40483	0.357955	1.24006	0.920455	0.839489
26	0.860622	0.673884	0.811908	0.401894	0.401894	0.43843	0.300406	0.410014	0.35724	1.24628	0.929635	0.824087
27	0.859459	0.672973	0.814865	0.401351	0.401351	0.437838	0.3	0.409459	0.356757	1.24865	0.928378	0.822973
28	0.849734	0.678191	0.801862	0.402926	0.402926	0.442819	0.31516	0.430851	0.359043	1.23271	0.9375	0.829787
29	0.846358	0.675497	0.798675	0.405298	0.409272	0.460927	0.313907	0.433113	0.357616	1.23179	0.941722	0.82649
30	0.845238	0.686508	0.797619	0.404762	0.40873	0.460317	0.313492	0.43254	0.357143	1.23016	0.944444	0.825397
31	0.844122	0.685601	0.796565	0.404227	0.412153	0.459709	0.321004	0.431968	0.356671	1.22853	0.94716	0.824306
32	0.841415	0.684142	0.790301	0.408912	0.408912	0.456094	0.31848	0.440367	0.353866	1.23853	0.943644	0.817824
33	0.843871	0.677419	0.785806	0.406452	0.410323	0.460645	0.317419	0.433548	0.348387	1.23871	0.952258	0.809032
34	0.848329	0.674807	0.794344	0.404884	0.416452	0.462725	0.316195	0.435733	0.347044	1.23779	0.952442	0.809769
35	0.846252	0.670902	0.78526	0.404066	0.419314	0.465057	0.312579	0.43075	0.343075	1.23888	0.94155	0.819568
36	0.824257	0.660891	0.764851	0.40099	0.42698	0.464109	0.304455	0.423267	0.352723	1.2401	0.939356	0.820545
37	0.821208	0.669544	0.762022	0.399507	0.425401	0.46979	0.307028	0.421702	0.355117	1.24661	0.935882	0.817509
38	0.821208	0.676942	0.762022	0.399507	0.425401	0.46979	0.307028	0.421702	0.355117	1.24661	0.935882	0.817509
39	0.817178	0.677301	0.780368	0.408589	0.426994	0.467485	0.305521	0.426994	0.353374	1.24049	0.946012	0.813497
40	0.828221	0.677301	0.780368	0.408589	0.426994	0.467485	0.305521	0.426994	0.353374	1.24049	0.946012	0.813497
41	0.816203	0.674728	0.779927	0.40266	0.428053	0.467956	0.301088	0.428053	0.355502	1.25151	0.935913	0.812576
42	0.812649	0.669451	0.76969	0.397375	0.426014	0.472554	0.300716	0.426014	0.361575	1.24582	0.948687	0.805489
43	0.812721	0.671378	0.80212	0.399293	0.420495	0.469965	0.29682	0.434629	0.371025	1.25442	0.943463	0.80212
44	0.823944	0.683099	0.799296	0.397887	0.419014	0.475352	0.295775	0.440141	0.387324	1.25352	0.943662	0.802817
45	0.823944	0.683099	0.799296	0.397887	0.419014	0.478873	0.295775	0.440141	0.387324	1.25352	0.943662	0.802817
46	0.820722	0.677532	0.806752	0.40163	0.4156	0.474971	0.293364	0.443539	0.38766	1.25378	0.942957	0.80326
47	0.818815	0.679443	0.811847	0.400697	0.414634	0.477352	0.292683	0.442509	0.390244	1.25087	0.947735	0.801394
48	0.818815	0.679443	0.8223	0.400697	0.418118	0.477352	0.292683	0.442509	0.390244	1.25087	0.947735	0.801394
49	0.808219	0.671233	0.825342	0.40411	0.417808	0.472603	0.294521	0.438356	0.383562	1.24657	0.958904	0.794521
50	0.796875	0.666295	0.837054	0.398438	0.41183	0.465402	0.291295	0.438616	0.391741	1.23884	0.944196	0.816964
51	0.79402	0.671096	0.830565	0.395349	0.408638	0.461794	0.289037	0.445183	0.388704	1.25249	0.936877	0.810631
52	0.79646	0.676991	0.829646	0.394912	0.408186	0.461283	0.288717	0.448009	0.388274	1.25111	0.939159	0.809735
53	0.799779	0.676991	0.829646	0.394912	0.408186	0.461283	0.288717	0.448009	0.388274	1.25111	0.939159	0.809735
54	0.797133	0.674752	0.830209	0.393605	0.406836	0.459757	0.291069	0.446527	0.393605	1.25358	0.939361	0.807056
55	0.797802	0.672527	0.827473	0.392308	0.405495	0.458242	0.29011	0.448352	0.392308	1.24945	0.936264	0.814286
56	0.814935	0.688312	0.837662	0.396104	0.415584	0.457792	0.285714	0.448052	0.396104	1.23701	0.951299	0.811688
57	0.819654	0.686825	0.839093	0.398488	0.414687	0.456803	0.285097	0.447084	0.395248	1.23758	0.952484	0.809935
58	0.816129	0.687097	0.848387	0.396774	0.412903	0.454839	0.283871	0.464516	0.4	1.23226	0.958065	0.809677
59	0.815252	0.686359	0.847476	0.396348	0.41246	0.45435	0.283566	0.464017	0.39957	1.23093	0.957035	0.81203
60	0.815252	0.686359	0.847476	0.396348	0.41246	0.45435	0.283566	0.464017	0.39957	1.22771	0.957035	0.815252
61	0.811765	0.683422	0.853476	0.394652	0.410695	0.452406	0.282353	0.462032	0.397861	1.22246	0.95615	0.82139
62	0.811765	0.683422	0.853476	0.394652	0.410695	0.452406	0.282353	0.462032	0.397861	1.22246	0.95615	0.82139
63	0.818182	0.683422	0.859893	0.397861	0.413904	0.452406	0.282353	0.462032	0.407487	1.22246	0.95615	0.82139
64	0.817308	0.685897	0.858974	0.397436	0.416667	0.451923	0.282051	0.461538	0.407051	1.22115	0.955128	0.823718
65	0.815565	0.687633	0.857143	0.396588	0.415778	0.450959	0.28145	0.460554	0.406183	1.22495	0.953092	0.821962
66	0.815565	0.687633	0.857143	0.396588	0.415778	0.450959	0.28145	0.460554	0.406183	1.22495	0.953092	0.821962
67	0.815565	0.687633	0.857143	0.396588	0.422175	0.438166	0.28145	0.460554	0.402985	1.22495	0.953092	0.821962
68	0.809524	0.68254	0.866667	0.393651	0.438095	0.444444	0.279365	0.457143	0.409524	1.21587	0.968254	0.815873
69	0.808668	0.691332	0.868922	0.399577	0.440803	0.443975	0.282241	0.45666	0.409091	1.21459	0.970402	0.815011
70	0.815011	0.691332	0.868922	0.399577	0.440803	0.443975	0.282241	0.45666	0.409091	1.21459	0.970402	0.815011
71	0.804574	0.698545	0.870062	0.39605	0.442827	0.449064	0.277547	0.464657	0.408524	1.21934	0.963617	0.817048
72	0.811399	0.711917	0.870466	0.401036	0.450777	0.447668	0.276684	0.466321	0.410363	1.22176	0.963731	0.814508
73	0.803077	0.710769	0.867692	0.403077	0.446154	0.443077	0.273846	0.464615	0.412308	1.22462	0.963077	0.812308
74	0.799593	0.708037	0.863683	0.4059	0.448627	0.451679	0.277721	0.46999	0.408952	1.22991	0.958291	0.811801
75	0.759242	0.70237	0.818957	0.398104	0.435071	0.42654	0.270142	0.449289	0.418009	1.22559	0.966825	0.807583
76	0.759813	0.698131	0.821495	0.403738	0.437383	0.423364	0.266355	0.442991	0.420561	1.23084	0.970093	0.799065
77	0.752081	0.699352	0.829787	0.402405	0.438483	0.419056	0.263645	0.438483	0.416281	1.23219	0.965772	0.802035
78	0.745188	0.698442	0.822181	0.404216	0.434464	0.417965	0.261228	0.434464	0.412466	1.2374	0.96517	0.797434
79	0.73775	0.699637	0.838475	0.400181	0.435572	0.419238	0.264065	0.438294	0.408348	1.23049	0.974592	0.794918
80	0.736413	0.706522	0.850543	0.399457	0.4375	0.421196	0.263587	0.442935	0.407609	1.22826	0.972826	0.798913
81	0.73917	0.709386	0.847473	0.398014	0.441336	0.422383	0.262635	0.446751	0.406137	1.23195	0.972022	0.796029
82	0.75	0.704301	0.844086	0.395161	0.446237	0.419355	0.260753	0.443548	0.403226	1.23387	0.973118	0.793011
83	0.748677	0.695767	0.851852	0.391534	0.441799	0.417989	0.272487	0.439153	0.425926	1.22751	0.965608	0.806878
84	0.743455	0.701571	0.84555	0.387435	0.437173	0.418848	0.274869	0.434555	0.424084	1.23037	0.955497	0.814136
85	0.729663	0.680362	0.825801	0.404273	0.448644	0.411668	0.281019	0.419063	0.411668	1.25719	0.95645	0.78636
86	0.758007	0.655516	0.817794	0.369395	0.452669	0.41637	0.275445	0.386477	0.377936	1.279	0.916014	0.804982
87	0.751023	0.656889	0.822647	0.368349	0.446112	0.405184	0.26603	0.378581	0.376535	1.27899	0.91678	0.804229
88	0.753555	0.651997	0.828707	0.373731	0.448883	0.40826	0.264049	0.375762	0.373731	1.28165	0.920108	0.79824
89	0.746479	0.645875	0.820926	0.372233	0.444668	0.404427	0.261569	0.374245	0.370221	1.27364	0.917505	0.808853
90	0.742991	0.642857	0.823097	0.370494	0.44259	0.402537	0.260347	0.372497	0.368491	1.2717	0.919226	0.809079
91	0.74106	0.639735	0.83245	0.36755	0.445033	0.405298	0.258278	0.371523	0.371523	1.26954	0.923841	0.806623
92	0.74902	0.631373	0.829412	0.366667	0.443137	0.401961	0.254902	0.368627	0.368627	1.25882	0.921569	0.819608
93	0.730451	0.625556	0.842975	0.368086	0.442467	0.410045	0.247934	0.400509	0.377622	1.26637	0.919263	0.814367
94	0.732868	0.624365	0.854695	0.367386	0.441624	0.418782	0.247462	0.40165	0.376904	1.26586	0.919416	0.814721
95	0.732911	0.622785	0.852532	0.366456	0.440506	0.427215	0.246835	0.400633	0.377848	1.26456	0.917089	0.818354
96	0.731985	0.621997	0.851454	0.365992	0.439949	0.426675	0.246523	0.402023	0.37737	1.26675	0.915929	0.81732
97	0.723364	0.618692	0.852336	0.357009	0.439252	0.428037	0.242991	0.403738	0.373832	1.27477	0.914019	0.811215
98	0.718574	0.628518	0.840525	0.354597	0.440901	0.429644	0.24015	0.403377	0.373358	1.27017	0.917448	0.812383
99	0.707102	0.629793	0.846637	0.35638	0.441232	0.431804	0.241358	0.411062	0.375236	1.27844	0.914519	0.80704
100	0.710025	0.628173	0.839467	0.355964	0.445431	0.430203	0.239848	0.395939	0.375	1.27919	0.907995	0.812817
101	0.708228	0.628481	0.837342	0.355063	0.444304	0.431013	0.241139	0.394937	0.374051	1.27595	0.913291	0.810759
102	0.708438	0.627204	0.833123	0.353275	0.442065	0.428841	0.241814	0.392947	0.372166	1.27708	0.910579	0.812343
103	0.713565	0.624606	0.8347	0.353943	0.442902	0.433438	0.242271	0.401262	0.372871	1.27571	0.91041	0.81388
104	0.716981	0.626415	0.833962	0.360377	0.441509	0.433962	0.24717	0.403774	0.371698	1.27358	0.907547	0.818868
105	0.712594	0.622818	0.834165	0.359102	0.437656	0.433915	0.246883	0.40586	0.370324	1.27369	0.910848	0.815461
106	0.71215	0.626168	0.835514	0.358879	0.437383	0.433645	0.248598	0.405607	0.370093	1.27477	0.91028	0.814953
107	0.712871	0.623762	0.83354	0.356436	0.434406	0.430693	0.246906	0.402847	0.367574	1.27537	0.91151	0.813119
108	0.712871	0.623762	0.83354	0.356436	0.434406	0.430693	0.246906	0.402847	0.367574	1.27537	0.91151	0.813119
109	0.71199	0.622991	0.832509	0.355995	0.432015	0.433869	0.246601	0.402349	0.36712	1.2775	0.910383	0.812114
110	0.710477	0.624923	0.83695	0.353379	0.429634	0.433354	0.247365	0.401736	0.364538	1.28146	0.909485	0.809051
111	0.699318	0.624923	0.83695	0.345939	0.429634	0.425914	0.247365	0.401736	0.364538	1.28146	0.909485	0.809051
112	0.704251	0.622921	0.844732	0.345656	0.425139	0.42329	0.242144	0.402957	0.367837	1.27542	0.900185	0.824399
113	0.691882	0.618081	0.848708	0.337638	0.424354	0.415129	0.241697	0.402214	0.367159	1.2786	0.898524	0.822878
114	0.691882	0.618081	0.848708	0.337638	0.424354	0.415129	0.241697	0.402214	0.367159	1.2786	0.898524	0.822878
115	0.690608	0.616943	0.847145	0.337017	0.427256	0.414365	0.243094	0.401473	0.366483	1.27808	0.900552	0.821363
116	0.688674	0.619624	0.848577	0.347062	0.425197	0.412477	0.243489	0.396124	0.363416	1.27923	0.895821	0.824955
117	0.687424	0.618501	0.850665	0.346433	0.426239	0.411729	0.244861	0.395405	0.362757	1.28235	0.894196	0.823458
118	0.692586	0.620253	0.853526	0.347197	0.424955	0.414105	0.244123	0.394213	0.363472	1.28752	0.893309	0.819168
119	0.683293	0.618389	0.850962	0.346154	0.423678	0.412861	0.243389	0.393029	0.36238	1.28906	0.892428	0.81851
120	0.682635	0.617964	0.847904	0.34491	0.422156	0.411377	0.242515	0.391617	0.361078	1.28623	0.896407	0.817365
121	0.687648	0.586105	0.853325	0.343824	0.42399	0.41152	0.251188	0.390143	0.358076	1.28801	0.894299	0.817696
122	0.691211	0.586105	0.853325	0.343824	0.431116	0.41152	0.252969	0.390143	0.359857	1.28801	0.894299	0.817696
123	0.691211	0.587886	0.853325	0.343824	0.431116	0.41152	0.252969	0.390143	0.359857	1.28801	0.894299	0.817696
124	0.691756	0.584229	0.858423	0.342294	0.433692	0.408602	0.250896	0.392473	0.356631	1.29211	0.892473	0.815412
125	0.694378	0.579545	0.85945	0.342703	0.434211	0.409091	0.251196	0.394737	0.357057	1.29187	0.891746	0.816388
126	0.697967	0.577751	0.85945	0.34988	0.434211	0.409091	0.251196	0.394737	0.357057	1.29366	0.893541	0.812799
127	0.703548	0.582682	0.865905	0.344558	0.438364	0.411305	0.248948	0.402285	0.35899	1.29705	0.894768	0.808178
128	0.699342	0.586372	0.864316	0.346085	0.435744	0.41064	0.249253	0.401674	0.355051	1.29827	0.891213	0.81052
129	0.704614	0.589575	0.859197	0.346914	0.436788	0.411624	0.24985	0.402636	0.355902	1.29958	0.887957	0.812463
130	0.706949	0.590937	0.859215	0.348036	0.440483	0.416918	0.253776	0.406042	0.353474	1.30514	0.882779	0.812085
131	0.707317	0.606004	0.868668	0.350844	0.439024	0.418386	0.257036	0.410882	0.363977	1.30019	0.898687	0.801126
132	0.708647	0.605263	0.862782	0.353383	0.432331	0.409774	0.257519	0.411654	0.364662	1.29511	0.896617	0.808271
133	0.712337	0.610043	0.857409	0.351519	0.435214	0.405456	0.273404	0.407316	0.358958	1.30192	0.896466	0.801612
134	0.714286	0.608534	0.849722	0.346939	0.434137	0.402597	0.272727	0.404453	0.352505	1.30427	0.894249	0.801484
135	0.711015	0.605198	0.831683	0.337871	0.423267	0.397277	0.261757	0.397277	0.34901	1.30136	0.900371	0.798267
136	0.714901	0.605911	0.823892	0.339901	0.424877	0.400862	0.260468	0.400862	0.358374	1.29865	0.905172	0.796182
137	0.695568	0.547206	0.799615	0.331407	0.410405	0.400771	0.252408	0.385356	0.354528	1.30443	0.897881	0.797688
138	0.692755	0.549159	0.797542	0.335705	0.413325	0.405563	0.254204	0.382277	0.35705	1.31177	0.888745	0.799483
139	0.695624	0.546702	0.801437	0.346832	0.411496	0.405617	0.254735	0.382103	0.358589	1.31483	0.881777	0.803396
140	0.695338	0.553513	0.801707	0.348654	0.411687	0.407748	0.256074	0.38411	0.348654	1.30991	0.886408	0.803677
141	0.697446	0.550098	0.801572	0.345776	0.410609	0.40668	0.247544	0.387033	0.347741	1.31041	0.888016	0.801572
142	0.696534	0.549379	0.798561	0.345324	0.410072	0.404186	0.24722	0.386527	0.349248	1.31066	0.888816	0.800523
143	0.695313	0.546875	0.794922	0.34375	0.408203	0.404297	0.246094	0.384766	0.347656	1.31055	0.892578	0.796875
144	0.69111	0.554835	0.792343	0.340688	0.422453	0.397145	0.243348	0.383517	0.348475	1.31214	0.895522	0.792343
145	0.690789	0.5625	0.7875	0.347368	0.422368	0.406579	0.244737	0.376974	0.353289	1.31842	0.892105	0.789474
146	0.695377	0.573781	0.778974	0.343889	0.427486	0.404687	0.256491	0.364788	0.378087	1.30716	0.89297	0.799873
147	0.683426	0.566108	0.772812	0.33892	0.428305	0.404097	0.258845	0.363128	0.374302	1.31099	0.899441	0.789572
148	0.693588	0.565968	0.77312	0.336621	0.440197	0.401356	0.25709	0.360666	0.371763	1.3021	0.895191	0.802713
149	0.680825	0.557039	0.764563	0.331311	0.440534	0.398665	0.253034	0.353155	0.367718	1.27973	0.912015	0.808252
150	0.67807	0.568112	0.766035	0.331704	0.439829	0.401344	0.247404	0.355528	0.370189	1.28283	0.90898	0.808186
151	0.680449	0.597165	0.751329	0.33668	0.437685	0.407561	0.249852	0.357944	0.366804	1.26698	0.926757	0.806261
152	0.647692	0.604615	0.729231	0.34	0.429231	0.386154	0.244615	0.324615	0.346154	1.25846	0.943077	0.798462
153	0.633069	0.588381	0.706058	0.335154	0.424528	0.379841	0.247269	0.3143	0.335154	1.25869	0.936941	0.804369
154	0.628912	0.593145	0.707899	0.338301	0.42921	0.384501	0.247392	0.312966	0.341282	1.25931	0.938897	0.801788
155	0.609231	0.586813	0.713407	0.325714	0.421978	0.392967	0.24	0.288791	0.32967	1.20659	0.954725	0.838681
156	0.600518	0.590164	0.710526	0.320966	0.419327	0.386972	0.235548	0.283434	0.330026	1.20492	0.957722	0.83736
157	0.593658	0.582241	0.710359	0.318393	0.412262	0.383087	0.235941	0.281607	0.32981	1.21395	0.950106	0.835941
158	0.59031	0.58776	0.708882	0.314917	0.41309	0.383765	0.238419	0.280493	0.330217	1.21122	0.948576	0.840204
159	0.585275	0.576539	0.716306	0.315724	0.413062	0.384359	0.242097	0.285774	0.329451	1.21672	0.944676	0.838602
160	0.581735	0.581735	0.721852	0.304003	0.414095	0.374062	0.2402	0.285238	0.330275	1.21351	0.949541	0.836947
161	0.576588	0.575342	0.719801	0.303861	0.410959	0.371108	0.240349	0.285181	0.330012	1.21171	0.947696	0.840598
162	0.577513	0.57879	0.723169	0.310477	0.407581	0.373083	0.236371	0.293867	0.329642	1.19847	0.962095	0.839438
163	0.576125	0.576125	0.718858	0.310121	0.407439	0.373702	0.236159	0.29455	0.329585	1.20675	0.961505	0.831747
164	0.57897	0.573778	0.715275	0.305063	0.407616	0.373864	0.236261	0.290783	0.331026	1.20987	0.959325	0.830809
165	0.573207	0.568055	0.722628	0.311722	0.405754	0.369687	0.235723	0.296264	0.329755	1.21855	0.954487	0.826964
166	0.572716	0.563707	0.720721	0.311454	0.405405	0.369369	0.235521	0.297297	0.328185	1.21493	0.953668	0.831403
167	0.571734	0.562741	0.719486	0.310921	0.404711	0.368737	0.235118	0.296788	0.327623	1.21285	0.952034	0.835118
168	0.572716	0.563707	0.720721	0.311454	0.405405	0.370656	0.234234	0.294723	0.328185	1.21493	0.949807	0.835264
169	0.571674	0.565236	0.723605	0.3103	0.403004	0.36824	0.235622	0.296137	0.328326	1.21159	0.951502	0.83691
170	0.572411	0.567254	0.723249	0.3107	0.403524	0.370004	0.235926	0.296519	0.332617	1.21186	0.95015	0.837989
171	0.570694	0.561697	0.717224	0.312339	0.399743	0.368895	0.232648	0.294344	0.329049	1.20823	0.940874	0.8509
172	0.571245	0.562259	0.715019	0.313222	0.405648	0.36457	0.232349	0.293967	0.328626	1.20539	0.943517	0.851091
173	0.573756	0.562178	0.716552	0.313894	0.406518	0.366638	0.226415	0.292024	0.329331	1.2054	0.948113	0.846484
174	0.578158	0.560171	0.715632	0.312206	0.407281	0.366167	0.226124	0.295503	0.331478	1.20899	0.946895	0.844111
175	0.579661	0.560593	0.711864	0.307627	0.405508	0.362288	0.225	0.293644	0.327966	1.21653	0.939407	0.844068
176	0.576184	0.560819	0.705506	0.322663	0.408451	0.359795	0.226633	0.295775	0.326504	1.21639	0.933419	0.850192
177	0.581841	0.56266	0.703325	0.323529	0.409207	0.359335	0.226343	0.295396	0.327366	1.21611	0.934783	0.849105
178	0.582549	0.559453	0.705731	0.324636	0.408041	0.356715	0.225834	0.286142	0.328486	1.21899	0.932849	0.848161
179	0.584615	0.558974	0.708974	0.323077	0.407692	0.35	0.225641	0.285897	0.328205	1.21923	0.932051	0.848718
180	0.583369	0.555224	0.707463	0.322388	0.406823	0.349254	0.22516	0.285288	0.328785	1.21919	0.928785	0.852026
181	0.581385	0.555886	0.707607	0.321292	0.40799	0.348066	0.221844	0.284318	0.327667	1.22142	0.925627	0.852954
182	0.57839	0.554237	0.705508	0.317797	0.40678	0.345763	0.219915	0.284746	0.326695	1.21525	0.926695	0.858051
183	0.575011	0.554611	0.705057	0.320017	0.404165	0.346791	0.220569	0.285593	0.327667	1.21759	0.923077	0.859329
184	0.573005	0.553905	0.701613	0.31961	0.404924	0.345076	0.220289	0.283956	0.32725	1.21986	0.923175	0.856961
185	0.571429	0.553571	0.702806	0.318878	0.403061	0.343112	0.220663	0.292092	0.330357	1.22194	0.92602	0.852041
186	0.574904	0.553137	0.705506	0.318822	0.400768	0.340589	0.221511	0.291933	0.325224	1.21639	0.933419	0.850192
187	0.57643	0.550811	0.707088	0.318958	0.400939	0.340734	0.220325	0.293339	0.324082	1.21307	0.936379	0.850555
188	0.575693	0.547548	0.706183	0.317271	0.400426	0.340299	0.220043	0.292964	0.323667	1.21151	0.936461	0.852026
189	0.579284	0.546036	0.699488	0.314578	0.398977	0.340153	0.219949	0.296675	0.323529	1.21228	0.933504	0.85422
190	0.576874	0.545108	0.701398	0.312579	0.401525	0.340534	0.224905	0.301144	0.322745	1.20712	0.936468	0.856417
191	0.576192	0.548333	0.701562	0.314057	0.398902	0.335585	0.224145	0.297594	0.319122	1.20557	0.935838	0.85859
192	0.568922	0.545113	0.701754	0.31203	0.398496	0.330827	0.220551	0.295739	0.314536	1.21303	0.927318	0.859649
193	0.565399	0.54158	0.687004	0.310907	0.399916	0.330965	0.221897	0.289595	0.309653	1.20602	0.93272	0.861262
194	0.557466	0.539849	0.689597	0.312081	0.407718	0.32844	0.222735	0.281879	0.302013	1.20428	0.934983	0.860738
195	0.553675	0.536334	0.681255	0.313377	0.414946	0.324525	0.21924	0.277457	0.303468	1.21016	0.926507	0.863336
196	0.549959	0.54005	0.676301	0.3109	0.414946	0.324525	0.21924	0.274979	0.30223	1.2114	0.925268	0.863336
197	0.545678	0.538304	0.669807	0.30848	0.414175	0.32077	0.219992	0.272839	0.299877	1.2118	0.92544	0.862761
198	0.545231	0.537863	0.665575	0.308228	0.413835	0.321736	0.219812	0.272616	0.299632	1.21081	0.927139	0.862055
199	0.542787	0.536675	0.663814	0.303178	0.414425	0.321516	0.216381	0.271394	0.298289	1.2176	0.924205	0.858191
200	0.544003	0.535407	0.658207	0.303316	0.417519	0.321736	0.216128	0.268932	0.29472	1.21695	0.927139	0.855915
201	0.536576	0.53537	0.663183	0.305064	0.413585	0.324357	0.213424	0.259244	0.29783	1.21905	0.927251	0.853698
202	0.53494	0.53253	0.662651	0.304819	0.413253	0.324096	0.215663	0.260241	0.29759	1.21807	0.926506	0.855422
203	0.533521	0.532316	0.663589	0.304697	0.413087	0.323966	0.215576	0.260136	0.297471	1.21758	0.927338	0.855078
204	0.533735	0.53253	0.662651	0.304819	0.413253	0.324096	0.214458	0.260241	0.29759	1.21687	0.927711	0.855422
205	0.523312	0.532958	0.663183	0.305064	0.418408	0.324357	0.21463	0.259244	0.299035	1.22026	0.928457	0.851286
206	0.517451	0.527192	0.645292	0.303166	0.416396	0.328734	0.209416	0.262987	0.298295	1.22118	0.926542	0.852273
207	0.51439	0.527767	0.643291	0.302797	0.41589	0.328334	0.209161	0.262667	0.297933	1.22335	0.925415	0.851236
208	0.514807	0.519675	0.64503	0.303043	0.416227	0.3286	0.209331	0.26288	0.29574	1.22556	0.922515	0.851927
209	0.515397	0.519044	0.652755	0.30389	0.415721	0.330632	0.209076	0.264992	0.295381	1.22407	0.923825	0.852107
210	0.515397	0.520259	0.653971	0.305105	0.415721	0.328201	0.201783	0.266207	0.295381	1.22528	0.923825	0.850891
211	0.518204	0.519417	0.656553	0.308252	0.415049	0.332524	0.201456	0.26335	0.294903	1.22573	0.923544	0.850728
212	0.520482	0.518072	0.657831	0.307229	0.419277	0.333735	0.2	0.262651	0.29759	1.22289	0.924096	0.853012
213	0.516374	0.515176	0.651757	0.304313	0.415735	0.331869	0.198882	0.26238	0.292332	1.21605	0.922524	0.861422
214	0.516706	0.51432	0.656325	0.304296	0.412888	0.330549	0.198091	0.261337	0.291169	1.21838	0.922434	0.859189
215	0.514863	0.511296	0.655172	0.30321	0.411415	0.32937	0.200951	0.260404	0.290131	1.21403	0.919144	0.866825
216	0.514455	0.510891	0.649901	0.30297	0.411089	0.329109	0.203168	0.260198	0.289901	1.21545	0.918416	0.866139
217	0.515235	0.515235	0.655323	0.303918	0.408389	0.328848	0.203008	0.259992	0.289672	1.21448	0.920063	0.865453
218	0.511905	0.516667	0.65	0.302381	0.410714	0.32619	0.203571	0.260714	0.284524	1.21786	0.914286	0.867857
219	0.512892	0.514082	0.650932	0.299881	0.409361	0.330821	0.202301	0.260611	0.284411	1.21737	0.912733	0.869893
220	0.51112	0.514694	0.651708	0.300238	0.408658	0.331215	0.204925	0.260921	0.28475	1.21168	0.91382	0.874504
221	0.500801	0.51281	0.650921	0.303843	0.409528	0.329063	0.206565	0.26301	0.285829	1.19976	0.919936	0.880304
222	0.497409	0.510562	0.655241	0.303707	0.408928	0.327621	0.20566	0.269031	0.286967	1.20167	0.917098	0.881228
223	0.502398	0.509592	0.657074	0.302158	0.410072	0.330935	0.206235	0.270983	0.285372	1.19904	0.917266	0.883693
224	0.501608	0.511254	0.647508	0.296624	0.408762	0.327974	0.204984	0.268891	0.282154	1.19976	0.915193	0.885048
225	0.50699	0.513158	0.650082	0.300987	0.412007	0.333059	0.20477	0.270148	0.277549	1.19901	0.906661	0.894326
226	0.507616	0.511322	0.64718	0.308769	0.40881	0.332235	0.205023	0.271717	0.274187	1.19308	0.907781	0.899135
227	0.508244	0.509481	0.645507	0.307914	0.413026	0.332646	0.205276	0.272053	0.274526	1.18961	0.912613	0.897774
228	0.506973	0.510664	0.647252	0.312551	0.417145	0.33224	0.200574	0.271944	0.275636	1.18499	0.916735	0.898277
229	0.506922	0.508143	0.636401	0.311482	0.421417	0.32614	0.196661	0.266287	0.273616	1.19463	0.912459	0.892915
230	0.500393	0.511015	0.632573	0.305665	0.40952	0.323367	0.194729	0.260818	0.27026	1.18489	0.919355	0.895751
231	0.499804	0.511537	0.640594	0.309738	0.414157	0.32147	0.193586	0.261635	0.268674	1.18264	0.923348	0.894016
232	0.501959	0.507837	0.640674	0.310345	0.410266	0.3221	0.193966	0.262147	0.264498	1.1826	0.925157	0.892241
233	0.508711	0.507549	0.641115	0.308943	0.413473	0.317073	0.195122	0.275261	0.254355	1.18002	0.924506	0.89547
234	0.508591	0.500573	0.643757	0.304696	0.41008	0.317297	0.193585	0.274914	0.250859	1.1764	0.927835	0.895762
235	0.51285	0.503505	0.643692	0.294393	0.405374	0.314252	0.196262	0.279206	0.253505	1.16472	0.926402	0.908879
236	0.487045	0.51498	0.654656	0.3	0.395951	0.302429	0.193117	0.295142	0.259919	1.14777	0.941296	0.910931
237	0.488372	0.505508	0.646267	0.296206	0.405141	0.30967	0.190942	0.292534	0.259486	1.14076	0.948592	0.910649
238	0.487347	0.505714	0.651429	0.292653	0.406531	0.308571	0.19102	0.292653	0.260816	1.14245	0.944082	0.913469
239	0.501631	0.511419	0.658238	0.292414	0.409869	0.31199	0.194535	0.293638	0.263051	1.14519	0.945759	0.909054
240	0.502036	0.511808	0.654723	0.291938	0.412866	0.312704	0.194218	0.295603	0.265065	1.14332	0.946661	0.910016
241	0.501018	0.510794	0.643992	0.296945	0.409369	0.309165	0.194297	0.296945	0.260285	1.14379	0.942159	0.914053
242	0.490045	0.516863	0.638765	0.29744	0.40959	0.308411	0.195043	0.295002	0.264527	1.14709	0.947176	0.905729
243	0.497537	0.514778	0.630542	0.294335	0.41133	0.29803	0.198276	0.275862	0.262315	1.14163	0.942118	0.916256
244	0.493381	0.521059	0.623345	0.298436	0.405535	0.293622	0.199759	0.269555	0.263538	1.1432	0.939832	0.916968
245	0.493003	0.52419	0.630948	0.298681	0.406637	0.290284	0.20032	0.272291	0.266293	1.14674	0.939224	0.914034
246	0.496025	0.522258	0.633148	0.300477	0.404213	0.29213	0.200318	0.27186	0.268283	1.15064	0.934817	0.914547
247	0.499198	0.523256	0.627907	0.303128	0.40417	0.28749	0.202085	0.268244	0.27065	1.14635	0.934643	0.919006
248	0.498019	0.514659	0.629952	0.30309	0.40412	0.288827	0.199683	0.265055	0.26981	1.14699	0.933043	0.919968
249	0.496353	0.514779	0.625336	0.301727	0.397313	0.284453	0.200384	0.256814	0.269482	1.15393	0.930518	0.915547
250	0.509109	0.510121	0.630567	0.301619	0.3917	0.300607	0.194332	0.248988	0.267206	1.1498	0.942308	0.907895
251	0.503214	0.507598	0.63647	0.306838	0.391876	0.296318	0.19024	0.252484	0.271771	1.17914	0.923144	0.897721
252	0.501894	0.510638	0.635675	0.306908	0.391723	0.295541	0.189741	0.252696	0.271932	1.17867	0.922472	0.898863
253	0.500574	0.511775	0.633257	0.30672	0.389431	0.294658	0.186962	0.247272	0.267949	1.17605	0.919299	0.904652
254	0.49871	0.510748	0.631986	0.301806	0.38951	0.298366	0.184007	0.245916	0.267412	1.17799	0.920034	0.901978
255	0.495798	0.505882	0.640336	0.296639	0.389916	0.297479	0.180672	0.240336	0.265546	1.16302	0.918487	0.918487
256	0.495243	0.504477	0.642138	0.297146	0.391998	0.297146	0.18047	0.240907	0.265249	1.16256	0.919138	0.918299
257	0.497642	0.503467	0.647434	0.295423	0.389459	0.298752	0.182247	0.246325	0.264632	1.17171	0.914563	0.913731
258	0.503433	0.503433	0.645152	0.299094	0.393848	0.299918	0.18786	0.247185	0.264488	1.17001	0.918704	0.911288
259	0.498098	0.503804	0.640761	0.296739	0.391304	0.297554	0.188315	0.247826	0.26413	1.1731	0.921196	0.905707
260	0.499596	0.502825	0.63519	0.293785	0.389831	0.2954	0.187248	0.245359	0.263923	1.17514	0.920097	0.904762
261	0.508692	0.503076	0.639476	0.293661	0.393153	0.30329	0.190158	0.244718	0.264777	1.17063	0.923509	0.905857
262	0.503071	0.501469	0.636048	0.291589	0.394126	0.303605	0.193057	0.243525	0.261949	1.16876	0.92283	0.908411
263	0.500661	0.501455	0.633959	0.288812	0.392753	0.302301	0.194393	0.241999	0.261042	1.16556	0.921978	0.912457
264	0.500395	0.500395	0.641897	0.290119	0.393676	0.303557	0.193676	0.242688	0.26087	1.16522	0.92253	0.912253
265	0.497909	0.498693	0.645321	0.288552	0.39127	0.30345	0.194459	0.241505	0.260324	1.16362	0.91976	0.916623
266	0.506867	0.501425	0.644467	0.286084	0.390257	0.311739	0.198238	0.241772	0.261985	1.16533	0.912672	0.922001
267	0.507609	0.506061	0.646118	0.287078	0.390766	0.311065	0.198091	0.242971	0.261542	1.16688	0.916172	0.916946
268	0.505931	0.510572	0.645178	0.288551	0.392986	0.309438	0.201135	0.243682	0.261475	1.16426	0.91671	0.91903
269	0.506814	0.5099	0.646439	0.289277	0.392646	0.310105	0.20288	0.242993	0.260735	1.16328	0.916431	0.920288
270	0.504996	0.510377	0.644889	0.291314	0.397387	0.308993	0.202921	0.243659	0.2598	1.16526	0.916218	0.918524
271	0.506236	0.512344	0.642912	0.290914	0.400102	0.310003	0.202342	0.243573	0.262662	1.16518	0.913209	0.921609
272	0.50607	0.510622	0.641882	0.289833	0.399848	0.310319	0.201062	0.24431	0.261002	1.16464	0.914264	0.921093
273	0.501125	0.508627	0.636159	0.291823	0.39985	0.311328	0.19955	0.244561	0.259565	1.16204	0.915979	0.92198
274	0.501627	0.509136	0.639049	0.292115	0.40025	0.31164	0.19975	0.244806	0.259825	1.16396	0.913892	0.922153
275	0.498252	0.51024	0.63986	0.292208	0.4001	0.310939	0.199301	0.243506	0.260739	1.16508	0.912587	0.922328
276	0.49701	0.510463	0.64275	0.289985	0.399851	0.310164	0.198804	0.244395	0.26009	1.16517	0.912556	0.922272
277	0.496139	0.5066	0.64259	0.289913	0.399751	0.310834	0.200249	0.242092	0.260772	1.16413	0.911582	0.924284
278	0.496634	0.502618	0.644727	0.29095	0.400898	0.310396	0.199701	0.241586	0.26178	1.16156	0.913239	0.925206
279	0.494645	0.505853	0.64259	0.29066	0.404234	0.310834	0.200249	0.242092	0.261519	1.16189	0.912329	0.925778
280	0.495542	0.508915	0.653789	0.291233	0.41679	0.308321	0.199851	0.243685	0.261516	1.16345	0.914562	0.921991
281	0.496419	0.51346	0.654977	0.290442	0.41714	0.307483	0.199308	0.245246	0.262287	1.16399	0.915041	0.920968
282	0.498895	0.515107	0.652174	0.294031	0.417833	0.307296	0.199705	0.249816	0.262343	1.16581	0.914517	0.919676
283	0.501204	0.507703	0.649254	0.294656	0.421762	0.304766	0.184882	0.254935	0.254213	1.1649	0.913577	0.921521
284	0.511459	0.522685	0.644761	0.294668	0.423059	0.303087	0.18522	0.253274	0.255379	1.16885	0.914874	0.916277
285	0.509804	0.519608	0.640756	0.291317	0.418067	0.302521	0.186975	0.256303	0.256303	1.16667	0.918768	0.914566
286	0.513651	0.516428	0.640676	0.28459	0.413003	0.297779	0.186719	0.256826	0.255437	1.16335	0.917631	0.919019
287	0.518859	0.521619	0.645814	0.281509	0.417433	0.300138	0.184913	0.267019	0.25667	1.15156	0.919733	0.928703
288	0.520513	0.519138	0.644969	0.279853	0.417373	0.300481	0.187715	0.261976	0.255787	1.14967	0.920009	0.930323
289	0.521888	0.519152	0.644323	0.273598	0.417921	0.301642	0.187415	0.259234	0.252394	1.14911	0.921341	0.929549
290	0.524538	0.51769	0.645743	0.27391	0.418398	0.301986	0.187628	0.25953	0.252682	1.14631	0.922392	0.931294
291	0.523766	0.516225	0.645795	0.274223	0.422303	0.303016	0.187843	0.258455	0.255713	1.14694	0.924817	0.928245
292	0.522358	0.511518	0.643631	0.271003	0.422764	0.303523	0.186314	0.258808	0.254743	1.14431	0.925474	0.930217
293	0.520018	0.509953	0.649519	0.270409	0.424066	0.302617	0.186535	0.25766	0.253635	1.13733	0.924625	0.938045
294	0.521543	0.502251	0.654662	0.275241	0.422508	0.302894	0.185209	0.262379	0.257235	1.13569	0.922186	0.942122
295	0.524841	0.5	0.663694	0.27707	0.418471	0.303822	0.187261	0.26051	0.257962	1.13631	0.918471	0.945223
296	0.515891	0.504525	0.662387	0.276573	0.421174	0.300568	0.186277	0.260787	0.253841	1.13281	0.918123	0.949063
297	0.519377	0.511163	0.662805	0.278644	0.422072	0.30139	0.183867	0.262848	0.252738	1.13606	0.916175	0.947767
298	0.516653	0.517285	0.663997	0.276981	0.421164	0.304806	0.18339	0.267496	0.252951	1.13702	0.91758	0.945405
299	0.517178	0.519632	0.677914	0.278528	0.425767	0.305521	0.185276	0.265644	0.256442	1.14356	0.914724	0.941718
300	0.512518	0.522131	0.676547	0.282395	0.427198	0.305828	0.189866	0.26437	0.253555	1.141	0.912678	0.946325
301	0.510612	0.515464	0.677987	0.28017	0.427532	0.30382	0.190418	0.269861	0.254093	1.14312	0.909642	0.947241
302	0.520724	0.517568	0.687987	0.280244	0.43299	0.313065	0.191248	0.278982	0.257522	1.14559	0.908268	0.946139
303	0.523175	0.519365	0.693968	0.27746	0.436825	0.314921	0.191746	0.28127	0.260317	1.14349	0.904127	0.952381
304	0.522265	0.514631	0.69084	0.277354	0.434478	0.312341	0.191476	0.28117	0.260178	1.14313	0.903308	0.953562
305	0.519475	0.506788	0.689072	0.279101	0.438682	0.296461	0.189628	0.28511	0.257734	1.15446	0.900734	0.944803
306	0.524109	0.512671	0.691635	0.28392	0.442027	0.301413	0.191747	0.287957	0.258354	1.15721	0.896838	0.945952
307	0.526707	0.517241	0.696416	0.286004	0.443543	0.306964	0.190669	0.290737	0.261663	1.14807	0.899256	0.952671
308	0.527765	0.525766	0.691026	0.285873	0.447135	0.305198	0.191248	0.295202	0.259884	1.13883	0.901599	0.959574
309	0.531341	0.528664	0.693955	0.287085	0.445014	0.300468	0.188713	0.294446	0.259648	1.13763	0.904082	0.958287
310	0.537867	0.527931	0.694855	0.284831	0.447119	0.305365	0.190108	0.300729	0.25966	1.138	0.906823	0.955178
311	0.541304	0.533478	0.695217	0.286304	0.451957	0.306522	0.195	0.30587	0.262826	1.13609	0.911087	0.952826
312	0.541902	0.532783	0.694963	0.285931	0.453322	0.30482	0.195397	0.309379	0.263135	1.13461	0.911854	0.953539
313	0.540898	0.532437	0.697765	0.285745	0.453027	0.306574	0.19527	0.310479	0.262964	1.13517	0.91061	0.95422
314	0.543282	0.53553	0.699612	0.28876	0.453488	0.306202	0.196382	0.309432	0.260982	1.13243	0.909561	0.95801
315	0.548188	0.538593	0.698507	0.286567	0.452239	0.305117	0.195736	0.302559	0.260981	1.129	0.910874	0.960128
316	0.547258	0.537657	0.698314	0.287391	0.451888	0.305313	0.195861	0.302752	0.260508	1.13036	0.910177	0.959462
317	0.547371	0.539706	0.698105	0.286779	0.453481	0.30594	0.196083	0.302108	0.261231	1.1337	0.911433	0.954865
318	0.547371	0.540984	0.698105	0.286779	0.453481	0.30594	0.196721	0.30083	0.261231	1.1337	0.912072	0.954226
319	0.549701	0.540102	0.698805	0.287329	0.454352	0.306527	0.196459	0.300768	0.261732	1.13588	0.911903	0.952218
320	0.54917	0.540868	0.698595	0.286718	0.454023	0.306513	0.196041	0.300766	0.259898	1.13665	0.911877	0.951469
321	0.553205	0.54359	0.701923	0.287179	0.455769	0.307692	0.196795	0.301923	0.262179	1.1391	0.912821	0.948077
322	0.551893	0.545513	0.699915	0.289664	0.453637	0.308167	0.197788	0.30051	0.264781	1.1376	0.913654	0.948745
323	0.549852	0.54476	0.69877	0.290199	0.454391	0.306746	0.197285	0.299745	0.266016	1.13852	0.911328	0.950148
324	0.547887	0.544065	0.699512	0.291145	0.455511	0.307072	0.197494	0.29879	0.265024	1.13782	0.912933	0.949246
325	0.548009	0.548009	0.701937	0.292527	0.457313	0.309772	0.198637	0.30083	0.266979	1.13562	0.917181	0.9472
326	0.549061	0.548422	0.701365	0.293089	0.457551	0.310367	0.199019	0.301408	0.266852	1.13588	0.917662	0.946459
327	0.545396	0.549233	0.701407	0.294118	0.457161	0.310102	0.198849	0.301151	0.267903	1.13427	0.917519	0.94821
328	0.543658	0.54812	0.699171	0.291906	0.456979	0.309114	0.198215	0.300191	0.267686	1.13384	0.917145	0.949012
329	0.541755	0.546842	0.696905	0.291861	0.455914	0.309029	0.198389	0.299491	0.267698	1.13184	0.920093	0.948071
330	0.542161	0.54661	0.701059	0.291737	0.456356	0.308898	0.198305	0.299364	0.26822	1.13072	0.92161	0.947669
331	0.542107	0.547186	0.700804	0.293271	0.458316	0.308506	0.198053	0.298984	0.26788	1.12865	0.925518	0.945832
332	0.548326	0.544536	0.703727	0.293746	0.456096	0.308275	0.200884	0.2988	0.269109	1.13013	0.927353	0.942514
333	0.54815	0.544996	0.703322	0.292683	0.457948	0.308452	0.200589	0.299622	0.268713	1.1291	0.926619	0.944281
334	0.548658	0.546141	0.702181	0.293205	0.456795	0.308935	0.202601	0.298867	0.268666	1.13381	0.924287	0.941904
335	0.549402	0.547514	0.703587	0.295154	0.458779	0.310887	0.20579	0.295154	0.267464	1.13216	0.92511	0.942731
336	0.550661	0.547514	0.705475	0.295154	0.459408	0.310887	0.206419	0.297042	0.267464	1.13279	0.92511	0.942102
337	0.54904	0.54904	0.702421	0.295492	0.45889	0.311144	0.206594	0.296119	0.266068	1.13001	0.92717	0.942821
338	0.549833	0.548582	0.701835	0.295246	0.460384	0.310884	0.208299	0.295246	0.266472	1.12969	0.926397	0.943912
339	0.548041	0.549897	0.702062	0.298144	0.459588	0.311134	0.207835	0.293196	0.265979	1.13505	0.927216	0.937732
340	0.546862	0.549959	0.702312	0.298514	0.45768	0.3109	0.204996	0.291701	0.26569	1.13646	0.927746	0.935797
341	0.548447	0.550311	0.702484	0.297516	0.459627	0.311801	0.20559	0.292547	0.267081	1.1354	0.931056	0.93354
342	0.551581	0.552205	0.704451	0.298877	0.458611	0.3151	0.206531	0.293261	0.267679	1.13186	0.93282	0.935316
343	0.549068	0.552174	0.702484	0.297516	0.457764	0.314286	0.206832	0.292547	0.267702	1.13478	0.929193	0.936025
344	0.548773	0.552485	0.700969	0.298206	0.45597	0.317385	0.206022	0.295731	0.266034	1.13281	0.929264	0.937925
345	0.549855	0.553579	0.701903	0.297269	0.450559	0.317749	0.207282	0.296649	0.263757	1.1326	0.931527	0.935871
346	0.551767	0.549907	0.703038	0.296962	0.453193	0.317421	0.207068	0.296962	0.263484	1.13391	0.928704	0.937384
347	0.555671	0.549462	0.703435	0.298634	0.45447	0.317881	0.206126	0.298013	0.266349	1.13493	0.928808	0.936258
348	0.557143	0.549068	0.703727	0.298758	0.453416	0.317391	0.206211	0.298137	0.26646	1.1354	0.92795	0.936646
349	0.558836	0.552599	0.706653	0.3	0.45343	0.317464	0.207069	0.298753	0.267568	1.13389	0.926819	0.939293
350	0.55824	0.555143	0.701363	0.299876	0.449195	0.317224	0.2057	0.301735	0.266419	1.13569	0.928129	0.936183
351	0.563048	0.555532	0.702088	0.299374	0.452192	0.318163	0.207307	0.303758	0.265553	1.13048	0.929436	0.940084
352	0.563087	0.554953	0.701981	0.299062	0.451721	0.317831	0.205839	0.302815	0.265276	1.13055	0.930344	0.939103
353	0.568644	0.559311	0.706761	0.298009	0.450436	0.316674	0.205309	0.301742	0.263791	1.13542	0.92949	0.935089
354	0.567266	0.561686	0.711717	0.298822	0.449473	0.316801	0.205828	0.300682	0.261624	1.13577	0.928704	0.935524
355	0.567534	0.561338	0.712515	0.300496	0.446716	0.316605	0.2057	0.300496	0.260843	1.13631	0.928748	0.934944
356	0.569104	0.562307	0.716169	0.302163	0.44861	0.315757	0.205149	0.297837	0.260144	1.13883	0.928115	0.933059
357	0.575795	0.562958	0.723716	0.301956	0.452323	0.316626	0.209658	0.301956	0.259169	1.13631	0.930929	0.932763
358	0.575401	0.561396	0.72397	0.302618	0.453623	0.320885	0.209458	0.304445	0.259387	1.13436	0.935255	0.930384
359	0.57601	0.562005	0.720926	0.302009	0.454232	0.319667	0.209458	0.304445	0.261214	1.13436	0.933428	0.93221
360	0.575401	0.561396	0.720317	0.3014	0.454232	0.319058	0.209458	0.303836	0.261214	1.13436	0.933428	0.93221
361	0.574883	0.562691	0.719366	0.299329	0.455395	0.317618	0.208494	0.306035	0.262142	1.13635	0.937005	0.926641
362	0.573116	0.56334	0.718534	0.3	0.452749	0.316497	0.209572	0.30611	0.260285	1.13646	0.936049	0.927495
363	0.573206	0.564641	0.719413	0.300367	0.45208	0.316884	0.209829	0.305873	0.260604	1.13846	0.935359	0.926183
364	0.572332	0.563762	0.719853	0.301163	0.452969	0.316466	0.210569	0.30606	0.261375	1.13487	0.937768	0.927362
365	0.577203	0.568715	0.725141	0.299515	0.451091	0.318917	0.207963	0.303153	0.264349	1.14107	0.938561	0.920372
366	0.577459	0.568976	0.724702	0.299939	0.450818	0.318723	0.207837	0.305393	0.264189	1.13977	0.939204	0.921026
367	0.576528	0.566848	0.720508	0.299456	0.450091	0.318209	0.207502	0.3049	0.263763	1.14217	0.937084	0.92075
368	0.5769	0.567224	0.721427	0.299335	0.446281	0.318081	0.207418	0.304777	0.263657	1.1417	0.937311	0.920984
369	0.576179	0.566505	0.722491	0.300484	0.446191	0.316203	0.207376	0.304716	0.266022	1.14329	0.935913	0.920798
370	0.577871	0.565845	0.72279	0.30006	0.444979	0.315695	0.20926	0.303668	0.263981	1.14251	0.938064	0.919423
371	0.578662	0.566004	0.72393	0.299578	0.443038	0.317058	0.209765	0.301989	0.264014	1.14346	0.936106	0.920434
372	0.579827	0.565935	0.72418	0.298369	0.445138	0.317697	0.210187	0.298369	0.264546	1.14153	0.938595	0.919871
373	0.578597	0.566505	0.724909	0.29867	0.445586	0.317412	0.210399	0.297461	0.265417	1.14329	0.937122	0.919589
374	0.578714	0.567224	0.725055	0.29873	0.445676	0.318686	0.210441	0.297521	0.265471	1.14352	0.936706	0.919774
375	0.580355	0.565981	0.730086	0.298263	0.451587	0.319824	0.211419	0.297065	0.265921	1.14813	0.936115	0.915752
376	0.579566	0.567019	0.727743	0.293368	0.448715	0.31906	0.210317	0.296355	0.265883	1.14838	0.93567	0.915953
377	0.579722	0.567793	0.725249	0.294036	0.445527	0.320278	0.20994	0.295825	0.263022	1.1499	0.932803	0.917296
378	0.580568	0.565574	0.726309	0.293283	0.443822	0.322071	0.211715	0.29928	0.257897	1.15214	0.931427	0.916433
379	0.583451	0.567747	0.726596	0.294745	0.44393	0.323133	0.213207	0.300181	0.259714	1.14757	0.933159	0.919267
380	0.587934	0.568849	0.730761	0.296121	0.450646	0.324441	0.214857	0.302278	0.261646	1.15555	0.934537	0.909912
381	0.589396	0.568434	0.725647	0.295931	0.448212	0.326141	0.215166	0.300247	0.261406	1.15536	0.932799	0.911837
382	0.592767	0.572538	0.724561	0.297916	0.448713	0.325501	0.214548	0.298529	0.262975	1.15427	0.93114	0.914589
383	0.587308	0.575487	0.726047	0.299876	0.449191	0.328494	0.215263	0.295521	0.265035	1.14973	0.935711	0.914558
384	0.589711	0.579674	0.730238	0.303011	0.449812	0.32936	0.215182	0.29862	0.266625	1.14806	0.939147	0.912798
385	0.592089	0.581415	0.73085	0.305149	0.44956	0.330264	0.215362	0.295103	0.267476	1.1509	0.936166	0.912934
386	0.594543	0.580584	0.73033	0.304569	0.454949	0.332487	0.216371	0.293782	0.265863	1.14975	0.939086	0.911168
387	0.596424	0.582375	0.730524	0.307791	0.453384	0.328863	0.215837	0.294381	0.265006	1.1507	0.936782	0.912516
388	0.596162	0.583369	0.73113	0.307676	0.45032	0.331343	0.216205	0.296162	0.265458	1.14819	0.93838	0.913433
389	0.589308	0.580399	0.728681	0.308019	0.447391	0.330929	0.216377	0.302291	0.264107	1.14552	0.938693	0.915783
390	0.589625	0.579502	0.728174	0.308098	0.449178	0.325812	0.215732	0.301139	0.262547	1.14635	0.936946	0.916702
391	0.591437	0.5737	0.73578	0.311927	0.453211	0.325994	0.211009	0.305199	0.258716	1.15046	0.932722	0.91682
392	0.597661	0.574887	0.738613	0.313295	0.453016	0.328683	0.211736	0.30714	0.256053	1.15408	0.928806	0.917111
393	0.598641	0.577018	0.740115	0.313839	0.454077	0.329901	0.211903	0.307661	0.256384	1.15033	0.932249	0.917422
394	0.601897	0.570917	0.742255	0.314858	0.458377	0.330032	0.21117	0.314858	0.255427	1.14942	0.934457	0.916122
395	0.601127	0.571071	0.735128	0.314339	0.46149	0.328741	0.213525	0.312461	0.259236	1.15153	0.935504	0.912962
396	0.600125	0.568375	0.735215	0.314381	0.468147	0.325586	0.21353	0.3094	0.257107	1.15294	0.933804	0.91326
397	0.604201	0.57084	0.73332	0.312603	0.465198	0.326194	0.213756	0.313839	0.256384	1.15095	0.934102	0.914951
398	0.610603	0.575052	0.734719	0.313721	0.465281	0.326195	0.2158	0.31684	0.258836	1.14886	0.933056	0.918087
399	0.614313	0.581381	0.741609	0.316656	0.474984	0.328056	0.216593	0.319823	0.259025	1.1482	0.932869	0.918936
400	0.613529	0.584442	0.744758	0.31522	0.483653	0.319955	0.219166	0.326719	0.257046	1.14589	0.931454	0.922661
401	0.623806	0.600294	0.739897	0.311536	0.497428	0.320353	0.224835	0.324761	0.259368	1.13373	0.936076	0.930198
402	0.62101	0.590996	0.733206	0.312292	0.498809	0.317294	0.23011	0.318009	0.262268	1.13554	0.939019	0.925441
403	0.620043	0.590483	0.731795	0.312185	0.503965	0.318673	0.230714	0.320115	0.266042	1.13482	0.943043	0.922134
404	0.618624	0.590472	0.73051	0.31256	0.503128	0.314004	0.230269	0.3205	0.264918	1.13619	0.942733	0.921078
405	0.615179	0.596935	0.723911	0.316711	0.503527	0.315982	0.23206	0.324739	0.267818	1.14133	0.942107	0.916565
406	0.612958	0.596215	0.719971	0.315943	0.500121	0.315215	0.232225	0.323223	0.26644	1.14074	0.93982	0.919437
407	0.611586	0.59692	0.720117	0.317526	0.503055	0.314593	0.232462	0.319726	0.267661	1.13444	0.940846	0.924713
408	0.611125	0.599258	0.717182	0.315204	0.502101	0.314462	0.22843	0.320396	0.269963	1.13696	0.933745	0.929295
409	0.616479	0.599251	0.721348	0.316854	0.505618	0.316854	0.228464	0.320599	0.270412	1.13258	0.931835	0.935581
410	0.616469	0.60136	0.724503	0.319567	0.507681	0.318056	0.231176	0.323344	0.271216	1.13473	0.931503	0.93377
411	0.609411	0.598786	0.720971	0.320263	0.502403	0.311156	0.23147	0.324058	0.270175	1.1361	0.929674	0.934227
412	0.608333	0.598485	0.719697	0.320455	0.500758	0.309848	0.22803	0.322727	0.271212	1.14167	0.928788	0.929545
413	0.610842	0.599389	0.720794	0.322983	0.503181	0.310766	0.226775	0.32451	0.271825	1.14457	0.930771	0.924663
414	0.611026	0.600306	0.712098	0.321593	0.499234	0.309342	0.225115	0.320061	0.271822	1.14395	0.930322	0.925727
415	0.614495	0.606014	0.714726	0.323053	0.502699	0.309175	0.225906	0.322282	0.27448	1.14341	0.932922	0.92367
416	0.610906	0.602213	0.722339	0.324816	0.506586	0.305058	0.221286	0.326396	0.275026	1.14436	0.941254	0.914384
417	0.613347	0.600636	0.724576	0.323358	0.506091	0.307468	0.221663	0.326536	0.275689	1.14248	0.939883	0.917638
418	0.609499	0.596834	0.725858	0.32058	0.505013	0.31029	0.219261	0.327704	0.275462	1.13826	0.942744	0.918997
419	0.611126	0.599205	0.725563	0.320265	0.50543	0.309934	0.217748	0.329007	0.276556	1.13642	0.945695	0.917881
420	0.613582	0.603196	0.730226	0.318775	0.500133	0.310786	0.218109	0.329161	0.27723	1.13609	0.944341	0.919574
421	0.605468	0.599035	0.726883	0.318413	0.496918	0.308764	0.21308	0.328866	0.274993	1.13374	0.939962	0.926293
422	0.614353	0.600158	0.726341	0.317035	0.494479	0.309148	0.212145	0.327287	0.272871	1.12461	0.94164	0.933754
423	0.622552	0.603494	0.737692	0.315246	0.496294	0.309688	0.212017	0.330334	0.276337	1.1252	0.943356	0.931445
424	0.620528	0.602507	0.730217	0.320449	0.495168	0.30948	0.21076	0.330635	0.278141	1.1251	0.944111	0.930791
425	0.61194	0.594776	0.732836	0.328358	0.492537	0.31791	0.206716	0.328358	0.276119	1.12164	0.943284	0.935075
426	0.618718	0.596435	0.730131	0.329785	0.493191	0.317158	0.20723	0.321614	0.275563	1.12231	0.944046	0.933647
427	0.621068	0.592538	0.729334	0.330651	0.500366	0.318215	0.206291	0.319678	0.275055	1.11924	0.953914	0.926847
428	0.618087	0.594968	0.716682	0.319583	0.486174	0.312783	0.209429	0.337262	0.278105	1.1267	0.951269	0.922031
429	0.613636	0.590909	0.715909	0.320856	0.477941	0.311497	0.217246	0.338235	0.28008	1.12433	0.951872	0.923797
430	0.611185	0.584554	0.703063	0.319574	0.467377	0.310253	0.217044	0.334221	0.27763	1.12783	0.950732	0.921438
431	0.614754	0.576872	0.702481	0.321001	0.466549	0.309703	0.216659	0.33097	0.275809	1.12982	0.949712	0.92047
432	0.608274	0.572721	0.692308	0.315449	0.464771	0.302521	0.213316	0.318681	0.275372	1.12153	0.955398	0.923077
433	0.586424	0.575739	0.685732	0.311754	0.456317	0.303583	0.209931	0.310497	0.28347	1.12634	0.962916	0.910748
434	0.577763	0.56491	0.694087	0.316195	0.459512	0.303342	0.215938	0.31491	0.28599	1.12532	0.96401	0.910668
435	0.573728	0.567933	0.692209	0.316162	0.461043	0.303928	0.215712	0.314231	0.28461	1.12878	0.958146	0.913071
436	0.570441	0.568496	0.692956	0.31828	0.46478	0.304019	0.213267	0.313742	0.282627	1.12727	0.960674	0.912057
437	0.573529	0.568262	0.697322	0.320018	0.464223	0.307507	0.213345	0.30619	0.279192	1.12928	0.962687	0.908033
438	0.569653	0.570307	0.701112	0.319163	0.466972	0.309353	0.214519	0.306736	0.28123	1.12623	0.965337	0.908437
439	0.570516	0.570516	0.694138	0.321948	0.462759	0.312693	0.216175	0.304099	0.280961	1.12516	0.965844	0.908991
440	0.567674	0.568988	0.691196	0.321945	0.462549	0.310775	0.215506	0.301577	0.277267	1.12287	0.965177	0.911958
441	0.567974	0.569281	0.689542	0.322222	0.456209	0.313725	0.217647	0.3	0.277778	1.12484	0.960784	0.914379
442	0.568727	0.575324	0.690125	0.327249	0.457225	0.314053	0.219046	0.301517	0.278425	1.12822	0.962613	0.909171
443	0.570985	0.580302	0.692103	0.328083	0.457187	0.312777	0.218279	0.304126	0.278172	1.13332	0.962955	0.903727
444	0.567215	0.582305	0.689986	0.322359	0.458848	0.311385	0.220165	0.301783	0.275034	1.13992	0.955418	0.904664
445	0.560592	0.58765	0.685476	0.320537	0.465541	0.308048	0.214385	0.303885	0.278215	1.1413	0.960916	0.89778
446	0.565044	0.583996	0.689284	0.319373	0.466776	0.310248	0.219701	0.306738	0.281469	1.14764	0.959523	0.89284
447	0.568942	0.582869	0.691504	0.317549	0.463788	0.314763	0.22493	0.306407	0.283426	1.14554	0.958914	0.895543
448	0.569074	0.576736	0.690968	0.316926	0.460413	0.31414	0.224983	0.300209	0.284885	1.14372	0.959136	0.897144
449	0.570342	0.576046	0.686549	0.312975	0.4577	0.311549	0.226711	0.296578	0.283745	1.14211	0.965304	0.892586
450	0.573262	0.571809	0.686607	0.307338	0.456285	0.309518	0.220877	0.29862	0.284088	1.14289	0.968515	0.888593
451	0.568841	0.568116	0.685507	0.306522	0.455797	0.307246	0.215942	0.288406	0.280435	1.14275	0.963043	0.894203
452	0.564291	0.563556	0.684791	0.306392	0.455547	0.299045	0.215283	0.288758	0.279941	1.13593	0.958119	0.905952
453	0.580014	0.569153	0.685735	0.310644	0.457639	0.304127	0.211441	0.288921	0.279508	1.14048	0.956553	0.902969
454	0.578118	0.570353	0.684706	0.312706	0.454588	0.299294	0.208941	0.289412	0.275294	1.14353	0.956471	0.9
455	0.576435	0.572907	0.687912	0.309737	0.456491	0.30127	0.210254	0.29492	0.278692	1.14581	0.953198	0.900988
456	0.573913	0.569683	0.686722	0.308813	0.454054	0.298237	0.210106	0.293302	0.279201	1.14783	0.951116	0.901058
457	0.57513	0.567358	0.684644	0.308055	0.453603	0.293217	0.209845	0.291098	0.27414	1.14602	0.952426	0.901554
458	0.574468	0.564427	0.688501	0.308391	0.45398	0.294765	0.210136	0.289027	0.278269	1.15396	0.950275	0.895769
459	0.573147	0.565929	0.689365	0.306064	0.454764	0.296679	0.209336	0.292348	0.277911	1.15423	0.949952	0.895813
460	0.564672	0.565396	0.692085	0.30333	0.456081	0.288851	0.207046	0.288851	0.277992	1.15251	0.947635	0.899855
461	0.563001	0.556446	0.690459	0.299345	0.453023	0.292061	0.20539	0.28405	0.27531	1.15659	0.942462	0.900947
462	0.561412	0.556335	0.694149	0.30029	0.451161	0.293037	0.20382	0.287959	0.274903	1.15909	0.941489	0.89942
463	0.56066	0.557071	0.698492	0.2972	0.457286	0.292175	0.206748	0.287868	0.2771	1.15362	0.947595	0.89878
464	0.557669	0.554057	0.694919	0.294727	0.457982	0.293282	0.210209	0.288225	0.279557	1.15507	0.95136	0.893571
465	0.549719	0.552651	0.695578	0.296115	0.461031	0.294649	0.211825	0.292451	0.281456	1.15588	0.953579	0.890545
466	0.549891	0.553532	0.691916	0.295703	0.459578	0.293518	0.211216	0.291333	0.283321	1.15805	0.951202	0.89075
467	0.550901	0.553824	0.692645	0.296639	0.45811	0.2981	0.211154	0.292255	0.282757	1.15587	0.951291	0.89284
468	0.548763	0.55313	0.69214	0.296943	0.458515	0.299127	0.209607	0.295488	0.285298	1.15429	0.953421	0.892285
469	0.547042	0.553589	0.692532	0.296799	0.459748	0.298982	0.209505	0.296072	0.28516	1.15519	0.952958	0.891853
470	0.547445	0.554745	0.693431	0.29781	0.461314	0.29781	0.210219	0.29635	0.285401	1.15255	0.954745	0.892701
471	0.545721	0.554499	0.692026	0.297001	0.460863	0.297732	0.21068	0.296269	0.285296	1.15216	0.954645	0.893197
472	0.54686	0.55054	0.696271	0.29367	0.460746	0.298086	0.209764	0.298086	0.281894	1.15334	0.952404	0.894259
473	0.548253	0.548253	0.697044	0.293183	0.460298	0.298314	0.208893	0.298314	0.286587	1.15001	0.954312	0.895676
474	0.54845	0.547718	0.696363	0.292897	0.459849	0.298023	0.209422	0.298023	0.286307	1.14816	0.952648	0.899195
475	0.548387	0.542522	0.695015	0.292522	0.458944	0.297654	0.209677	0.295455	0.284457	1.14589	0.95088	0.903226
476	0.548246	0.543129	0.697368	0.294591	0.457602	0.298977	0.209795	0.294591	0.28655	1.1462	0.951023	0.902778
477	0.550505	0.546898	0.695527	0.289322	0.460317	0.298701	0.207792	0.294372	0.28355	1.14719	0.950216	0.902597
478	0.554035	0.54683	0.696686	0.291066	0.458213	0.301153	0.213256	0.293948	0.283141	1.15418	0.946686	0.899135
479	0.556899	0.550498	0.696302	0.288051	0.460882	0.298009	0.213371	0.295164	0.283073	1.15007	0.947368	0.90256
480	0.551893	0.550491	0.690743	0.288219	0.453717	0.298036	0.210379	0.295231	0.286816	1.15288	0.946704	0.900421
481	0.55348	0.547875	0.689397	0.290752	0.451191	0.310369	0.210883	0.297057	0.28865	1.156	0.944418	0.89958
482	0.547636	0.552576	0.687368	0.291461	0.455893	0.312632	0.208186	0.295695	0.290049	1.15455	0.942131	0.903317
483	0.549306	0.550718	0.689103	0.29301	0.453283	0.312779	0.208284	0.294422	0.291598	1.15439	0.943281	0.90233
484	0.54807	0.545965	0.688421	0.29193	0.450526	0.311579	0.204211	0.292632	0.291228	1.15439	0.944561	0.901053
485	0.547552	0.543357	0.68951	0.291608	0.447552	0.30979	0.201399	0.293706	0.291608	1.15454	0.942657	0.902797
486	0.545898	0.544504	0.686033	0.290727	0.4462	0.309551	0.200093	0.291425	0.296305	1.15106	0.940507	0.908436
487	0.547663	0.543498	0.686488	0.289449	0.443545	0.306108	0.203378	0.290143	0.295696	1.15363	0.939149	0.907219
488	0.546781	0.544697	0.690597	0.288328	0.441871	0.306392	0.201482	0.290412	0.29597	1.15262	0.940019	0.907365
489	0.549286	0.545071	0.691173	0.286584	0.443222	0.306251	0.201592	0.288691	0.29712	1.15055	0.936315	0.913135
490	0.551264	0.544944	0.69382	0.286517	0.443118	0.30618	0.201545	0.287921	0.298455	1.15028	0.932584	0.917135
491	0.548951	0.541259	0.692308	0.286014	0.445455	0.304895	0.200699	0.286713	0.299301	1.14545	0.928671	0.925874
492	0.54844	0.542152	0.692361	0.289241	0.446437	0.302515	0.201211	0.287145	0.299721	1.14509	0.931299	0.923614
493	0.552539	0.54271	0.696466	0.290662	0.447929	0.3033	0.200094	0.288556	0.299789	1.1451	0.93026	0.924643
494	0.553542	0.542951	0.7004	0.28948	0.446929	0.300071	0.201224	0.285244	0.301483	1.14945	0.931278	0.919275
495	0.549345	0.540926	0.702292	0.288354	0.450421	0.298877	0.201356	0.284846	0.301684	1.14429	0.934518	0.921188
496	0.548266	0.54194	0.702905	0.289597	0.448454	0.299438	0.201734	0.286082	0.302249	1.14011	0.93627	0.923618
497	0.545198	0.542381	0.700869	0.289505	0.447288	0.30007	0.20216	0.286687	0.30007	1.13759	0.935431	0.926978
498	0.545708	0.541531	0.700232	0.291647	0.44478	0.300696	0.199768	0.283991	0.297912	1.13944	0.934107	0.92645
499	0.542686	0.537148	0.698431	0.28934	0.445778	0.300415	0.200738	0.283802	0.299031	1.14421	0.930318	0.925473
500	0.543043	0.535365	0.701489	0.290368	0.449511	0.30014	0.20242	0.280596	0.30014	1.14193	0.929735	0.928339
501	0.54285	0.535165	0.702143	0.290638	0.44993	0.299022	0.202608	0.280857	0.299721	1.14229	0.929204	0.928505
502	0.545899	0.535415	0.701771	0.290774	0.451538	0.299161	0.204101	0.280988	0.29986	1.14143	0.926841	0.931733
503	0.538066	0.529659	0.694302	0.294956	0.453293	0.30056	0.204577	0.283045	0.301261	1.13428	0.932508	0.933209
504	0.53769	0.525788	0.689615	0.295449	0.452275	0.29965	0.203734	0.282847	0.304551	1.13349	0.936056	0.930455
505	0.536484	0.529534	0.686588	0.292564	0.454482	0.298124	0.205698	0.282835	0.305768	1.12926	0.938151	0.932592
506	0.531409	0.532102	0.68037	0.288915	0.455196	0.295843	0.209238	0.283372	0.308314	1.12517	0.937413	0.937413
507	0.524197	0.530479	0.670777	0.28967	0.448813	0.295952	0.204514	0.276408	0.311308	1.12587	0.931131	0.942997
508	0.523565	0.531265	0.668455	0.289781	0.44657	0.291181	0.205086	0.273682	0.310779	1.12833	0.926038	0.945637
509	0.52183	0.528067	0.666667	0.288981	0.445599	0.289674	0.205821	0.272349	0.305613	1.13236	0.927235	0.940402
510	0.520655	0.528271	0.667436	0.288715	0.44588	0.290099	0.206324	0.27279	0.307408	1.1327	0.927764	0.939534
511	0.520564	0.526802	0.666821	0.289741	0.445702	0.290434	0.207255	0.271026	0.30707	1.13124	0.928835	0.939926
512	0.520083	0.524931	0.664127	0.290166	0.445291	0.290166	0.206371	0.271468	0.306787	1.13366	0.929363	0.936981
513	0.522822	0.524896	0.663209	0.289765	0.446058	0.289765	0.206086	0.271093	0.308437	1.13347	0.930844	0.935685
514	0.525104	0.525795	0.658452	0.288807	0.444956	0.288807	0.205205	0.272225	0.306771	1.13174	0.930677	0.937586
515	0.521254	0.523345	0.652962	0.289199	0.447387	0.287805	0.206272	0.278049	0.305923	1.12335	0.936585	0.94007
516	0.522464	0.528022	0.657943	0.288328	0.447429	0.286938	0.204956	0.276517	0.307087	1.12413	0.937239	0.938629
517	0.52246	0.523842	0.657222	0.286109	0.447823	0.285418	0.205252	0.276434	0.30546	1.12094	0.937111	0.941949
518	0.52153	0.52153	0.654146	0.285158	0.449382	0.289968	0.205451	0.2776	0.307146	1.12483	0.937242	0.937929
519	0.521417	0.520745	0.65194	0.285266	0.445391	0.28863	0.201166	0.277865	0.304104	1.12559	0.943934	0.930478
520	0.518751	0.524141	0.656187	0.286324	0.447339	0.287671	0.198742	0.279587	0.305861	1.12172	0.94049	0.937795
521	0.532321	0.532321	0.650108	0.279176	0.457484	0.286985	0.197831	0.279826	0.30846	1.12842	0.946204	0.92538
522	0.530476	0.531768	0.65518	0.277838	0.45294	0.289468	0.197717	0.281714	0.311437	1.13332	0.944002	0.922679
523	0.53141	0.53141	0.653846	0.277564	0.449359	0.290385	0.201923	0.280769	0.310256	1.13654	0.937821	0.925641
524	0.53073	0.53265	0.653009	0.277849	0.448143	0.288732	0.202945	0.28041	0.310499	1.13572	0.939821	0.924456
525	0.531506	0.535391	0.648036	0.27514	0.442814	0.288735	0.201338	0.280967	0.312689	1.13681	0.938714	0.924471
526	0.528765	0.539108	0.65223	0.274725	0.445378	0.290239	0.205559	0.283775	0.312864	1.13639	0.936005	0.927602
527	0.528879	0.539224	0.652371	0.274138	0.445474	0.288362	0.205603	0.284483	0.312931	1.13664	0.936853	0.926509
528	0.527969	0.537651	0.648666	0.276893	0.445998	0.288511	0.203959	0.282057	0.313038	1.13468	0.93395	0.931368
529	0.532878	0.543126	0.644962	0.276687	0.448335	0.286294	0.203672	0.283732	0.319599	1.13301	0.93766	0.929334
530	0.535897	0.539103	0.648718	0.276282	0.448077	0.286538	0.202564	0.283974	0.31859	1.13526	0.933333	0.93141
531	0.535302	0.538511	0.650193	0.276637	0.446727	0.286264	0.202824	0.284981	0.318999	1.13543	0.933248	0.931322
532	0.531466	0.534052	0.651078	0.274784	0.444828	0.286422	0.203664	0.287069	0.318103	1.13664	0.934267	0.929095
533	0.531425	0.533362	0.652174	0.275075	0.444253	0.286053	0.203401	0.286053	0.318338	1.14034	0.932415	0.927249
534	0.532331	0.529753	0.645757	0.273255	0.44275	0.286788	0.203008	0.286144	0.318367	1.142	0.929968	0.928034
535	0.530779	0.529488	0.646362	0.27443	0.444899	0.286698	0.204046	0.286053	0.317693	1.14163	0.932415	0.925958
536	0.528731	0.53066	0.643225	0.274014	0.446398	0.286878	0.203259	0.285592	0.31711	1.14301	0.932676	0.924314
537	0.529185	0.531116	0.643777	0.272961	0.446781	0.287124	0.203433	0.286481	0.316738	1.14464	0.932833	0.922532
538	0.527175	0.529753	0.643824	0.273255	0.447261	0.285499	0.203652	0.287433	0.316434	1.14522	0.933835	0.920945
539	0.529909	0.53186	0.641743	0.272432	0.449285	0.284785	0.202211	0.280234	0.317295	1.14759	0.93238	0.920026
540	0.527869	0.533115	0.641311	0.272787	0.447213	0.286557	0.203934	0.280656	0.319344	1.14688	0.934426	0.918689
541	0.521383	0.536397	0.629891	0.266151	0.437443	0.284577	0.209509	0.275023	0.322793	1.14377	0.938353	0.91788
542	0.52018	0.534386	0.631116	0.264487	0.433596	0.283427	0.208343	0.27531	0.323337	1.14453	0.939572	0.915896
543	0.519621	0.533829	0.631258	0.264547	0.433018	0.283491	0.20839	0.274696	0.322733	1.14547	0.939783	0.91475
544	0.520325	0.531843	0.630759	0.264905	0.432927	0.28252	0.207995	0.275068	0.323171	1.14566	0.939702	0.914634
545	0.521411	0.533776	0.635448	0.265171	0.432104	0.281658	0.205404	0.276162	0.320815	1.14381	0.939776	0.916419
546	0.519972	0.53719	0.633609	0.261708	0.424931	0.283058	0.207989	0.277548	0.323003	1.13843	0.946281	0.915289
547	0.531347	0.543141	0.657356	0.280571	0.427064	0.273743	0.217877	0.271881	0.31347	1.14277	0.958411	0.898821
548	0.534623	0.544399	0.66721	0.284114	0.4222	0.274949	0.219959	0.277393	0.314053	1.14562	0.958045	0.896334
549	0.53418	0.54265	0.670901	0.283727	0.415608	0.274652	0.217181	0.278887	0.31337	1.14882	0.956443	0.894737
550	0.535714	0.54053	0.669944	0.284109	0.414125	0.27508	0.218499	0.282303	0.311196	1.14667	0.960072	0.893258
551	0.552048	0.545455	0.675524	0.287712	0.416583	0.281119	0.218781	0.288911	0.313487	1.14545	0.963237	0.891309
552	0.552712	0.548414	0.679836	0.286796	0.413306	0.283112	0.212487	0.294166	0.313204	1.14473	0.959877	0.895394
553	0.552098	0.547799	0.681064	0.288025	0.41392	0.28434	0.212487	0.29478	0.311975	1.14534	0.96172	0.892938
554	0.551308	0.548242	0.682543	0.287612	0.413941	0.283933	0.212183	0.294358	0.311529	1.14554	0.962796	0.89166
555	0.558282	0.547853	0.68589	0.28589	0.417178	0.282209	0.21227	0.293252	0.310429	1.14785	0.961963	0.890184
556	0.560736	0.547853	0.68773	0.286503	0.417178	0.282209	0.214724	0.293252	0.31227	1.14969	0.963804	0.886503
557	0.562918	0.544073	0.68693	0.286322	0.413982	0.282067	0.215805	0.290578	0.310638	1.1538	0.961702	0.884498
558	0.561897	0.542605	0.681873	0.283963	0.411174	0.281551	0.21885	0.293006	0.307476	1.15695	0.958601	0.884445
559	0.565287	0.542989	0.685818	0.283849	0.415227	0.281438	0.220571	0.295299	0.30916	1.15709	0.960024	0.882885
560	0.573309	0.543986	0.690006	0.284859	0.419509	0.281867	0.219031	0.295033	0.308797	1.16098	0.958707	0.880311
561	0.571599	0.544749	0.692721	0.2858	0.418258	0.284606	0.218974	0.294749	0.308473	1.1605	0.957637	0.881862
562	0.573679	0.547358	0.692722	0.28654	0.419342	0.284746	0.219541	0.295513	0.310469	1.15872	0.957727	0.883549
563	0.57294	0.547196	0.692077	0.286769	0.419078	0.284973	0.219717	0.294552	0.311914	1.15845	0.956097	0.885452
564	0.572906	0.544858	0.690471	0.285856	0.418341	0.285856	0.219017	0.293614	0.312115	1.16013	0.95365	0.886214
565	0.57191	0.543345	0.685578	0.284467	0.416584	0.286253	0.219599	0.293394	0.311843	1.15989	0.952787	0.887324
566	0.570977	0.541955	0.682922	0.283712	0.416387	0.284896	0.219743	0.292596	0.310958	1.16032	0.952419	0.887266
567	0.572357	0.544595	0.68104	0.28352	0.41583	0.28293	0.220319	0.294152	0.3101	1.15889	0.950384	0.890727
568	0.572275	0.542062	0.680687	0.28436	0.415877	0.281991	0.220379	0.293246	0.310427	1.16351	0.947867	0.888626
569	0.57171	0.542119	0.680608	0.28408	0.415467	0.282896	0.220162	0.292957	0.31012	1.16236	0.948708	0.888933
570	0.570024	0.540519	0.6845	0.285012	0.414831	0.282061	0.219512	0.293863	0.309795	1.16306	0.950039	0.8869
571	0.573486	0.542119	0.685342	0.285855	0.414875	0.281712	0.218978	0.294141	0.314263	1.17005	0.953442	0.876504
572	0.568882	0.542747	0.681929	0.286264	0.408428	0.281402	0.220016	0.292342	0.315438	1.18274	0.948744	0.868517
573	0.568376	0.539683	0.680708	0.286325	0.401099	0.276557	0.220391	0.291209	0.314408	1.18132	0.948107	0.870574
574	0.561963	0.541104	0.679141	0.281595	0.400613	0.276687	0.219632	0.278528	0.308589	1.18466	0.94908	0.866258
575	0.564003	0.545809	0.684211	0.276153	0.39896	0.270955	0.218324	0.279402	0.31449	1.18778	0.944769	0.867446
576	0.560418	0.543436	0.685173	0.274331	0.401698	0.272371	0.218811	0.281515	0.312214	1.18811	0.945787	0.866101
577	0.56118	0.540053	0.68662	0.276629	0.398107	0.271347	0.215889	0.283891	0.309639	1.18574	0.93684	0.877421
578	0.566752	0.540098	0.700023	0.28057	0.408931	0.273556	0.213935	0.279168	0.317045	1.1791	0.942015	0.878887
579	0.568369	0.540127	0.699694	0.279595	0.41092	0.272535	0.206872	0.282419	0.315604	1.18051	0.943987	0.8755
580	0.571327	0.545777	0.701916	0.278921	0.412349	0.274663	0.207949	0.284599	0.318666	1.1753	0.944642	0.880057
581	0.568781	0.548111	0.701354	0.275837	0.412687	0.275837	0.208838	0.285816	0.319316	1.17463	0.942979	0.882395
582	0.570199	0.548807	0.711089	0.277354	0.416031	0.27883	0.209491	0.292845	0.320138	1.18466	0.94271	0.872633
583	0.590343	0.557632	0.722741	0.278816	0.419003	0.279595	0.219626	0.302181	0.321651	1.17991	0.938474	0.88162
584	0.591704	0.565093	0.720845	0.27785	0.419515	0.284894	0.214453	0.302113	0.320115	1.18263	0.939212	0.878163
585	0.593717	0.563874	0.722513	0.280366	0.418586	0.284293	0.213613	0.299215	0.321204	1.18194	0.940052	0.87801
586	0.591826	0.562746	0.721509	0.280587	0.418915	0.284517	0.214566	0.29945	0.321457	1.18365	0.936861	0.879487
587	0.590564	0.561468	0.721887	0.279948	0.419921	0.280734	0.214679	0.299607	0.321625	1.18349	0.937353	0.879161
588	0.596979	0.557234	0.72496	0.280604	0.417329	0.279809	0.213037	0.299682	0.321145	1.18839	0.934022	0.877583
589	0.596979	0.556439	0.72496	0.281399	0.417329	0.278219	0.213037	0.300477	0.321145	1.18839	0.934022	0.877583
590	0.601908	0.557381	0.725152	0.281474	0.416645	0.279088	0.212298	0.301352	0.323615	1.1895	0.935065	0.875431
591	0.604178	0.559186	0.728709	0.282003	0.419389	0.274772	0.210498	0.303696	0.325388	1.18988	0.93519	0.874933
592	0.605653	0.561238	0.731629	0.279408	0.415882	0.276178	0.211575	0.304441	0.325437	1.18627	0.936743	0.876985
593	0.611532	0.559556	0.732539	0.28262	0.418246	0.276123	0.212777	0.300487	0.326475	1.18895	0.938008	0.873037
594	0.612983	0.561216	0.733772	0.286771	0.413311	0.274445	0.21364	0.298274	0.327034	1.1931	0.939195	0.867707
595	0.615004	0.560594	0.732894	0.287716	0.409728	0.27535	0.214345	0.296785	0.325639	1.19291	0.939819	0.867271
596	0.617672	0.554321	0.736871	0.289247	0.412615	0.280078	0.213393	0.29925	0.317588	1.18783	0.941928	0.870242
597	0.614366	0.551831	0.733521	0.289014	0.411549	0.273803	0.211268	0.3	0.316056	1.18563	0.945634	0.868732
598	0.614468	0.553191	0.73617	0.291064	0.411064	0.27234	0.212766	0.302128	0.314894	1.18638	0.946383	0.867234
599	0.617444	0.552677	0.729706	0.292746	0.415371	0.274611	0.215026	0.304836	0.316926	1.18653	0.943005	0.870466
600	0.616935	0.552995	0.729263	0.292915	0.415611	0.27477	0.21515	0.305012	0.316244	1.18635	0.944412	0.86924
601	0.62051	0.550985	0.726535	0.294612	0.408459	0.274623	0.216396	0.303302	0.317207	1.19061	0.94467	0.864716
602	0.622493	0.552746	0.726242	0.294682	0.407149	0.272886	0.217088	0.302528	0.31735	1.18919	0.945074	0.865737
603	0.62281	0.556876	0.731512	0.29403	0.40986	0.269973	0.220077	0.307395	0.319869	1.19127	0.948025	0.860707
604	0.633313	0.561928	0.73673	0.292862	0.416412	0.272727	0.227883	0.30842	0.3313	1.19067	0.952715	0.85662
605	0.631723	0.56062	0.726527	0.292616	0.417502	0.272562	0.227894	0.311759	0.326345	1.19143	0.951686	0.856882
606	0.634458	0.561531	0.726527	0.290793	0.419325	0.27165	0.227894	0.313582	0.326345	1.19234	0.95351	0.854148
607	0.637466	0.56017	0.720218	0.289179	0.421946	0.270991	0.231888	0.314641	0.325553	1.19491	0.954835	0.850258
608	0.636446	0.56029	0.718042	0.289211	0.420671	0.271079	0.231188	0.31369	0.32185	1.19764	0.954669	0.847688
609	0.63776	0.557362	0.719061	0.290876	0.427281	0.271003	0.234869	0.312556	0.322493	1.20145	0.952123	0.846432
610	0.638107	0.559916	0.711803	0.2858	0.424206	0.269623	0.234572	0.312762	0.320851	1.20341	0.94997	0.846615
611	0.645054	0.56544	0.716526	0.288601	0.419783	0.266888	0.232509	0.315742	0.322979	1.20054	0.953559	0.845899
612	0.647023	0.566829	0.715371	0.289793	0.422843	0.265188	0.233293	0.312576	0.3226	1.19654	0.956865	0.846598
613	0.652979	0.568694	0.712257	0.294535	0.414943	0.265823	0.230627	0.312133	0.321395	1.20778	0.944736	0.847484
614	0.652254	0.56609	0.713403	0.292773	0.414145	0.266831	0.227918	0.31223	0.320568	1.20723	0.94966	0.843113
615	0.653668	0.567317	0.711235	0.292479	0.41597	0.267409	0.228412	0.312906	0.321263	1.20891	0.949861	0.841226
616	0.65254	0.566532	0.714241	0.292615	0.417887	0.269243	0.229043	0.315051	0.320661	1.20785	0.952633	0.839514
617	0.654121	0.566407	0.712908	0.2986	0.417107	0.265008	0.228616	0.314463	0.321928	1.21026	0.952722	0.837014
618	0.657509	0.567593	0.713706	0.297846	0.414924	0.263191	0.229472	0.310958	0.320325	1.2148	0.949735	0.835467
619	0.657509	0.566656	0.714643	0.297846	0.413987	0.265064	0.232282	0.310958	0.320325	1.21199	0.950671	0.83734
620	0.658149	0.563727	0.715176	0.298224	0.413213	0.264568	0.233718	0.310377	0.319726	1.21253	0.949829	0.837644
621	0.657944	0.563551	0.715888	0.298131	0.41215	0.266355	0.233645	0.31028	0.319626	1.21495	0.949533	0.835514
622	0.657944	0.563551	0.714953	0.299065	0.41215	0.265421	0.233645	0.31028	0.319626	1.21589	0.949533	0.834579
623	0.660793	0.568282	0.716488	0.298301	0.409692	0.266205	0.235997	0.311517	0.313405	1.21964	0.949654	0.830711
624	0.6629	0.568738	0.716573	0.303202	0.409605	0.265537	0.234463	0.311676	0.312618	1.22222	0.951977	0.8258
625	0.66049	0.569095	0.717965	0.305276	0.409862	0.262877	0.234611	0.311872	0.313756	1.22111	0.956344	0.82255
626	0.661626	0.568053	0.714556	0.303403	0.412098	0.261815	0.234405	0.3138	0.310019	1.22023	0.956522	0.823251
627	0.664734	0.562319	0.718841	0.308213	0.408696	0.262802	0.23285	0.315942	0.31401	1.22126	0.961353	0.817391
628	0.669549	0.570605	0.724304	0.307397	0.414986	0.268012	0.224784	0.322767	0.318924	1.21037	0.972142	0.817483
629	0.667761	0.566316	0.724885	0.310243	0.413657	0.274787	0.227511	0.322062	0.318122	1.2193	0.97111	0.809586
630	0.678655	0.568739	0.729076	0.311597	0.422521	0.274286	0.23395	0.323697	0.313613	1.21412	0.971092	0.81479
631	0.680988	0.57138	0.731732	0.304465	0.424222	0.256766	0.234438	0.323748	0.313599	1.2138	0.97023	0.815968
632	0.680664	0.570945	0.732475	0.303759	0.423637	0.257027	0.233661	0.323061	0.31087	1.21402	0.9702	0.815781
633	0.678305	0.571525	0.732203	0.303051	0.424068	0.256271	0.233898	0.32339	0.308136	1.21424	0.969153	0.81661
634	0.67911	0.575342	0.737671	0.305137	0.42637	0.255822	0.236301	0.326712	0.311301	1.20822	0.971918	0.819863
635	0.675483	0.576806	0.743642	0.302136	0.433367	0.255341	0.23296	0.325534	0.310275	1.21058	0.965412	0.824008
636	0.673096	0.575635	0.745178	0.306599	0.430457	0.253807	0.233503	0.325888	0.302538	1.21523	0.967513	0.817259
637	0.67549	0.570299	0.748711	0.309385	0.435201	0.253695	0.236164	0.33001	0.307322	1.21794	0.971468	0.810588
638	0.669634	0.568983	0.7405	0.309141	0.433413	0.254707	0.237248	0.331736	0.304005	1.22218	0.968504	0.809312
639	0.669191	0.569019	0.739415	0.310843	0.430637	0.255077	0.238554	0.333563	0.30568	1.22272	0.967642	0.809639
640	0.667469	0.568432	0.732462	0.310523	0.430193	0.254814	0.238308	0.333219	0.306396	1.22146	0.973865	0.804677
641	0.672091	0.570291	0.737535	0.311634	0.430055	0.256579	0.239958	0.335526	0.305402	1.22784	0.978532	0.793629
642	0.67049	0.572471	0.735141	0.305527	0.430657	0.256517	0.235662	0.334724	0.304484	1.22836	0.978102	0.793535
643	0.673898	0.575227	0.737929	0.308607	0.43247	0.258223	0.237229	0.335899	0.306508	1.23128	0.976207	0.792512
644	0.674004	0.574423	0.740042	0.308176	0.433962	0.257862	0.236897	0.336478	0.307128	1.22851	0.979036	0.792453
645	0.681432	0.580439	0.738838	0.310418	0.430546	0.254075	0.237066	0.336995	0.306166	1.23423	0.973777	0.791991
646	0.678068	0.578632	0.743653	0.309944	0.436883	0.253879	0.2433	0.336389	0.308886	1.23554	0.973202	0.791255
647	0.679505	0.579859	0.74841	0.311661	0.437809	0.254417	0.243816	0.336042	0.309541	1.23604	0.972085	0.791873
648	0.659935	0.583123	0.747566	0.309412	0.442481	0.250992	0.248828	0.341868	0.31374	1.2344	0.973675	0.791922
649	0.660391	0.582187	0.749457	0.310644	0.437726	0.250905	0.248733	0.34323	0.313903	1.23063	0.978639	0.790731
650	0.660152	0.581976	0.749186	0.310532	0.438654	0.250814	0.248643	0.343105	0.313789	1.23019	0.978284	0.791531
651	0.659459	0.584865	0.745946	0.309189	0.436757	0.24973	0.247568	0.341622	0.313514	1.22919	0.976216	0.794595
652	0.661686	0.578442	0.751334	0.309498	0.446105	0.2508	0.246531	0.34365	0.311633	1.22839	0.985059	0.786553
653	0.668338	0.575931	0.753223	0.305158	0.445917	0.250358	0.250358	0.340616	0.314828	1.22923	0.981017	0.789756
654	0.67074	0.578001	0.750539	0.303019	0.44752	0.255572	0.25018	0.345075	0.314881	1.22717	0.978073	0.794752
655	0.677243	0.573304	0.753829	0.297593	0.443107	0.258206	0.245077	0.346827	0.31291	1.23523	0.977024	0.787746
656	0.684519	0.559061	0.754952	0.29934	0.435803	0.258621	0.239912	0.347762	0.304842	1.24028	0.983859	0.775862
657	0.687269	0.560696	0.758327	0.297557	0.441895	0.259808	0.239822	0.353072	0.305329	1.24241	0.990377	0.767209
658	0.6894	0.565975	0.75834	0.297999	0.44255	0.260193	0.240178	0.353595	0.305782	1.24092	0.991846	0.767235
659	0.696612	0.582413	0.765131	0.299201	0.441949	0.263799	0.240959	0.357442	0.302627	1.23335	0.991245	0.775409
660	0.696833	0.588235	0.765837	0.303167	0.443439	0.261312	0.238688	0.355204	0.295249	1.23643	0.989819	0.773756
661	0.695796	0.591814	0.763274	0.297566	0.436947	0.263274	0.234513	0.358407	0.292035	1.24004	0.988938	0.771018
662	0.691048	0.590611	0.760917	0.29476	0.441048	0.2631	0.233624	0.356987	0.292576	1.24782	0.981441	0.770742
663	0.667447	0.57009	0.753764	0.28906	0.432586	0.268986	0.230846	0.34627	0.302108	1.25159	0.968551	0.779859
664	0.641282	0.574243	0.727727	0.287562	0.435754	0.291091	0.231991	0.332549	0.306969	1.21641	0.990591	0.793002
665	0.622533	0.581414	0.735197	0.284539	0.430099	0.305921	0.23273	0.324836	0.305921	1.2023	0.986842	0.810855
666	0.62804	0.581306	0.731347	0.286144	0.438644	0.307461	0.223832	0.322219	0.305821	1.19869	0.988795	0.812517
667	0.626461	0.591392	0.739639	0.291711	0.438363	0.306057	0.217588	0.319607	0.316419	1.19873	0.991498	0.809777
668	0.620853	0.592417	0.742496	0.290679	0.43128	0.297788	0.21643	0.316746	0.311216	1.20379	0.981833	0.814376
669	0.629137	0.603093	0.756104	0.295442	0.437059	0.305209	0.223006	0.319045	0.313348	1.19967	0.975855	0.824471
670	0.635545	0.596233	0.756757	0.296478	0.43407	0.307125	0.227682	0.316134	0.312039	1.20311	0.974611	0.822277
671	0.629527	0.598839	0.764722	0.29859	0.42632	0.31269	0.22809	0.319325	0.311031	1.20431	0.969588	0.826099
672	0.633535	0.608756	0.761564	0.299009	0.434471	0.313877	0.227974	0.317181	0.308095	1.20182	0.971366	0.826817
673	0.625268	0.605955	0.754024	0.298552	0.445815	0.309818	0.222908	0.312232	0.300966	1.20467	0.972103	0.82323
674	0.629572	0.60856	0.75642	0.291829	0.449805	0.314397	0.221012	0.311284	0.303502	1.2	0.968093	0.831907
675	0.628232	0.611944	0.754654	0.292399	0.45605	0.314891	0.220269	0.310238	0.301706	1.19287	0.975698	0.831437
676	0.625129	0.60031	0.753102	0.29395	0.454498	0.318769	0.216391	0.308687	0.304809	1.19209	0.979576	0.828335
677	0.625257	0.607546	0.75308	0.291068	0.455852	0.319559	0.214836	0.304158	0.306468	1.19122	0.974846	0.833932
678	0.619697	0.612121	0.761364	0.281818	0.455303	0.315909	0.213636	0.305303	0.30303	1.18182	0.976515	0.841667
679	0.61822	0.626565	0.770515	0.289291	0.459666	0.329624	0.219054	0.295549	0.292072	1.19332	0.971488	0.835188
680	0.621573	0.620899	0.76382	0.295281	0.463146	0.326292	0.217753	0.295955	0.300674	1.18449	0.980225	0.835281
681	0.625446	0.623438	0.76808	0.304018	0.460045	0.324107	0.216964	0.296652	0.302009	1.18393	0.979688	0.836384
682	0.619746	0.625751	0.769179	0.304203	0.45964	0.322882	0.216811	0.297532	0.301534	1.17945	0.982655	0.837892
683	0.617863	0.629194	0.767829	0.304599	0.459898	0.325261	0.215952	0.297267	0.303266	1.18107	0.985781	0.833148
684	0.619718	0.636486	0.769282	0.296445	0.462106	0.326626	0.216633	0.296445	0.302482	1.17773	0.982562	0.839705
685	0.618254	0.639574	0.768155	0.296469	0.464357	0.325783	0.217189	0.297801	0.303131	1.18521	0.98068	0.834111
686	0.627055	0.641715	0.771657	0.299867	0.468458	0.327188	0.217903	0.301199	0.303199	1.17881	0.982896	0.838294
687	0.627629	0.639584	0.769095	0.299535	0.468231	0.326101	0.21718	0.301528	0.302856	1.17954	0.983617	0.836839
688	0.62649	0.64106	0.766887	0.299338	0.466887	0.325166	0.216556	0.299338	0.301987	1.1755	0.988742	0.835762
689	0.62649	0.643709	0.768212	0.299338	0.46755	0.325828	0.216556	0.3	0.301987	1.17682	0.988079	0.835099
690	0.62649	0.643709	0.769536	0.299338	0.46755	0.325828	0.215894	0.3	0.301987	1.17682	0.988742	0.834437
691	0.627122	0.644322	0.768688	0.301654	0.467034	0.324807	0.216979	0.298346	0.302977	1.17883	0.98699	0.834179
692	0.62349	0.644966	0.763087	0.3	0.473826	0.325503	0.219463	0.297315	0.304027	1.17785	0.983221	0.838926
693	0.623307	0.645949	0.767148	0.298335	0.475472	0.32364	0.220422	0.295671	0.314317	1.17669	0.98424	0.839068
694	0.62234	0.642287	0.767287	0.297207	0.475399	0.323138	0.22008	0.295213	0.31383	1.17354	0.986702	0.839761
695	0.626191	0.642145	0.767782	0.297142	0.476623	0.325726	0.220031	0.295147	0.313096	1.17328	0.986483	0.840239
696	0.625307	0.641375	0.765231	0.295247	0.478018	0.327382	0.219594	0.295916	0.313323	1.17496	0.986164	0.838875
697	0.61782	0.633284	0.749632	0.282769	0.472754	0.333579	0.216495	0.290869	0.315906	1.17894	0.979381	0.841679
698	0.611222	0.636658	0.744389	0.279052	0.478055	0.334414	0.212469	0.284289	0.314963	1.17756	0.981546	0.840898
699	0.61072	0.634122	0.740564	0.275541	0.483895	0.335934	0.215148	0.28309	0.318571	1.17614	0.980624	0.843231
700	0.621849	0.641711	0.742552	0.277311	0.487395	0.337662	0.214668	0.281131	0.322383	1.18258	0.979374	0.838044
701	0.609278	0.642526	0.739175	0.277577	0.485567	0.335567	0.214175	0.281443	0.321649	1.18144	0.978093	0.840464
702	0.614227	0.637175	0.741203	0.27537	0.484192	0.331973	0.213412	0.279194	0.321265	1.18485	0.973738	0.841407
703	0.609149	0.633545	0.736468	0.275985	0.484879	0.330877	0.212706	0.275985	0.320966	1.1878	0.972046	0.840152
704	0.616179	0.632056	0.736391	0.278982	0.486139	0.330393	0.215474	0.276714	0.319052	1.18473	0.976058	0.839214
705	0.615774	0.62639	0.73635	0.279828	0.488372	0.330637	0.215369	0.276036	0.318504	1.18453	0.979019	0.836451
706	0.618627	0.631499	0.735992	0.280919	0.487633	0.330893	0.212771	0.27789	0.316507	1.18652	0.977537	0.835941
707	0.612462	0.636018	0.734043	0.278875	0.490881	0.333587	0.208967	0.278116	0.316109	1.18921	0.977964	0.832827
708	0.615248	0.639644	0.735705	0.280559	0.494028	0.334689	0.205083	0.27751	0.317916	1.17789	0.985769	0.836341
709	0.61008	0.650702	0.740221	0.278335	0.488215	0.334002	0.202357	0.281344	0.315196	1.17578	0.988465	0.835757
710	0.603926	0.652994	0.733015	0.276296	0.48314	0.330649	0.200805	0.280825	0.311022	1.16784	0.990438	0.841721
711	0.608169	0.652042	0.73298	0.276097	0.485628	0.329803	0.201967	0.280635	0.313162	1.1702	0.987897	0.841906
712	0.607269	0.650429	0.730692	0.274861	0.485361	0.330893	0.202171	0.281676	0.310449	1.16835	0.988894	0.842756
713	0.606198	0.650794	0.730915	0.274376	0.485261	0.33031	0.20257	0.284203	0.309902	1.16931	0.989418	0.84127
714	0.606971	0.654711	0.732003	0.275069	0.485729	0.328871	0.203839	0.285678	0.309169	1.16999	0.989644	0.840364
715	0.609565	0.652834	0.734059	0.275557	0.491144	0.327935	0.200405	0.285425	0.30668	1.16827	0.994433	0.837298
716	0.609726	0.655362	0.737656	0.276808	0.489277	0.324688	0.199002	0.292519	0.309726	1.16858	0.994264	0.837157
717	0.611165	0.657564	0.737313	0.282745	0.493717	0.332044	0.200097	0.291445	0.31537	1.17085	0.990333	0.838811
718	0.60614	0.659686	0.742504	0.29129	0.491909	0.331985	0.198477	0.290576	0.312708	1.17087	0.993099	0.83603
719	0.603383	0.662594	0.738017	0.288299	0.495536	0.327068	0.198073	0.293233	0.31015	1.17998	0.990367	0.829652
720	0.606473	0.662054	0.74015	0.291979	0.493902	0.328565	0.197702	0.293386	0.310976	1.17988	0.988508	0.831614
721	0.610682	0.661279	0.739283	0.291637	0.493324	0.333099	0.198173	0.293043	0.309206	1.17639	0.989459	0.834153
722	0.612968	0.679144	0.752674	0.295455	0.507353	0.33623	0.195856	0.294118	0.308155	1.16243	0.987968	0.849599
723	0.611921	0.678146	0.749007	0.296026	0.508609	0.337748	0.19404	0.296689	0.309934	1.16358	0.988079	0.848344
724	0.613281	0.679688	0.749349	0.30013	0.522135	0.338542	0.193359	0.298177	0.308594	1.16211	0.986979	0.850911
725	0.614466	0.680278	0.749348	0.301694	0.521286	0.339487	0.193527	0.299739	0.309513	1.16116	0.987185	0.851651
726	0.615885	0.68099	0.749349	0.301432	0.519531	0.342448	0.19401	0.300781	0.310547	1.16016	0.98763	0.852214
727	0.61441	0.682533	0.748035	0.29869	0.521397	0.343886	0.193886	0.3	0.312445	1.16135	0.988428	0.850218
728	0.612178	0.686818	0.748363	0.297905	0.523134	0.343082	0.194457	0.299214	0.311	1.16281	0.985378	0.851811
729	0.615855	0.690544	0.763922	0.29679	0.526097	0.346582	0.192618	0.298755	0.312514	1.16292	0.984713	0.85237
730	0.615786	0.691455	0.765819	0.298108	0.527071	0.34638	0.193085	0.296804	0.313764	1.16243	0.986301	0.851272
731	0.615786	0.691455	0.76908	0.30137	0.527723	0.347032	0.193085	0.300718	0.313764	1.16243	0.986954	0.85062
732	0.616287	0.692508	0.771336	0.300977	0.527687	0.348534	0.192182	0.301629	0.316612	1.16287	0.985016	0.852117
733	0.622102	0.689707	0.773564	0.300325	0.528494	0.349079	0.191766	0.301625	0.315926	1.1623	0.984182	0.853521
734	0.624674	0.68799	0.774151	0.301567	0.528068	0.343342	0.191253	0.303525	0.315927	1.16123	0.981723	0.85705
735	0.623672	0.691307	0.772599	0.301106	0.527423	0.343377	0.191199	0.304357	0.315413	1.1628	0.979406	0.857793
736	0.621424	0.693698	0.776296	0.303936	0.533018	0.342654	0.191009	0.305227	0.313616	1.1609	0.979565	0.85954
737	0.620094	0.689206	0.773677	0.302688	0.529863	0.344283	0.1907	0.305887	0.311647	1.1634	0.976536	0.860068
738	0.618682	0.6865	0.770313	0.301983	0.53039	0.34357	0.190659	0.305822	0.31158	1.16315	0.978247	0.858605
739	0.617423	0.684188	0.76685	0.300763	0.530309	0.344638	0.192031	0.303942	0.310937	1.16299	0.9805	0.856507
740	0.616709	0.6875	0.767857	0.30102	0.53125	0.346939	0.192602	0.303571	0.309949	1.16199	0.979592	0.858418
741	0.61746	0.686279	0.764656	0.301402	0.532073	0.347918	0.193076	0.304588	0.309686	1.16037	0.979397	0.860238
742	0.617322	0.674447	0.756757	0.302211	0.523956	0.34398	0.19226	0.308354	0.312654	1.16892	0.978501	0.85258
743	0.612457	0.671077	0.7529	0.298596	0.522084	0.344392	0.191736	0.308366	0.314472	1.1724	0.978221	0.849379
744	0.614092	0.674226	0.754404	0.298846	0.52541	0.345617	0.190727	0.307957	0.315246	1.16866	0.979753	0.851589
745	0.613236	0.673345	0.754098	0.298725	0.527019	0.345477	0.191257	0.307832	0.31694	1.16879	0.979964	0.851245
746	0.618501	0.674123	0.755139	0.297461	0.524788	0.344015	0.191052	0.310157	0.316203	1.1711	0.97763	0.85127
747	0.618904	0.675497	0.756773	0.300421	0.527995	0.346177	0.190247	0.309452	0.315473	1.16978	0.981337	0.848886
748	0.621078	0.671403	0.748964	0.297809	0.523979	0.341622	0.191237	0.307282	0.315571	1.16815	0.984014	0.847839
749	0.616905	0.668558	0.746625	0.302876	0.521229	0.340442	0.190765	0.308159	0.312855	1.16924	0.986108	0.844649
750	0.618503	0.665632	0.743018	0.300815	0.522498	0.339798	0.189682	0.307797	0.310706	1.16777	0.990303	0.841932
751	0.618006	0.664472	0.742885	0.30029	0.522168	0.339206	0.189932	0.30726	0.310165	1.16573	0.989158	0.845111
752	0.609616	0.664568	0.738981	0.298798	0.520321	0.336577	0.189468	0.30395	0.313681	1.16428	0.991414	0.844305
753	0.603652	0.661849	0.73488	0.298402	0.515215	0.336059	0.188855	0.302396	0.311525	1.16508	0.98935	0.845569
754	0.601365	0.663948	0.73791	0.298123	0.51318	0.333965	0.187749	0.30495	0.31007	1.16803	0.984828	0.847146
755	0.60274	0.664954	0.740868	0.298516	0.512557	0.333904	0.187215	0.300799	0.311073	1.16724	0.985731	0.847032
756	0.602841	0.668182	0.741477	0.301136	0.513636	0.333523	0.186364	0.300568	0.314205	1.16648	0.984659	0.848864
757	0.599772	0.672178	0.743444	0.302166	0.513113	0.336944	0.184721	0.301596	0.31642	1.16648	0.986317	0.847206
758	0.597275	0.668244	0.743187	0.301476	0.516086	0.335541	0.184519	0.300341	0.315102	1.16446	0.98732	0.848221
759	0.596747	0.678632	0.738082	0.299495	0.514863	0.333707	0.18396	0.298934	0.315199	1.15816	0.992709	0.849131
760	0.597738	0.680867	0.741942	0.30311	0.514609	0.336475	0.184354	0.298586	0.314986	1.15532	0.996418	0.848256
761	0.594436	0.68187	0.73978	0.302612	0.516654	0.337812	0.184519	0.297502	0.315102	1.15651	0.996404	0.847086
762	0.592879	0.682743	0.737566	0.300678	0.514883	0.336285	0.18425	0.295592	0.315938	1.15637	0.99642	0.847212
763	0.592275	0.686322	0.735585	0.301735	0.510543	0.333644	0.183057	0.297257	0.31685	1.15432	0.993656	0.852025
764	0.595867	0.684661	0.736597	0.301564	0.510424	0.332837	0.183172	0.296538	0.316083	1.15655	0.991251	0.852197
765	0.594534	0.684328	0.738427	0.301729	0.509202	0.332404	0.182934	0.296709	0.315114	1.1556	0.992192	0.852203
766	0.596436	0.683869	0.738444	0.302395	0.510117	0.331353	0.182662	0.296826	0.314646	1.15445	0.992389	0.853165
767	0.593443	0.68735	0.741248	0.298389	0.508983	0.32895	0.183367	0.296166	0.312836	1.15077	0.991295	0.857937
768	0.590943	0.686487	0.740611	0.298785	0.508652	0.328608	0.186672	0.294919	0.310935	1.15096	0.990795	0.858247
769	0.594385	0.684002	0.748785	0.299082	0.504769	0.326615	0.185712	0.298542	0.310419	1.15044	0.990642	0.858917
770	0.590982	0.683306	0.748256	0.29737	0.502952	0.327429	0.185722	0.30059	0.310252	1.14868	0.993022	0.858293
771	0.593996	0.68406	0.75268	0.296998	0.505004	0.326483	0.187634	0.301287	0.311472	1.14778	0.993924	0.858292
772	0.594436	0.685393	0.753344	0.29588	0.505618	0.326378	0.187266	0.301231	0.311932	1.14874	0.994114	0.857143
773	0.595561	0.686983	0.753567	0.297516	0.505725	0.327638	0.185485	0.302272	0.312313	1.15307	0.988726	0.8582
774	0.591668	0.687115	0.750923	0.294779	0.507295	0.328001	0.185094	0.301107	0.312709	1.15381	0.986641	0.859554
775	0.590319	0.685549	0.751315	0.293581	0.506138	0.327254	0.185724	0.301473	0.31147	1.15591	0.984391	0.859698
776	0.590353	0.68525	0.753932	0.294652	0.507515	0.326634	0.185599	0.299895	0.312478	1.15554	0.985145	0.859315
777	0.591099	0.685864	0.752356	0.296335	0.508377	0.326178	0.18534	0.299476	0.313613	1.15654	0.984817	0.858639
778	0.583144	0.677369	0.741232	0.296283	0.496772	0.323504	0.180597	0.295236	0.309894	1.16001	0.984121	0.855872
779	0.583246	0.67801	0.741361	0.296335	0.496859	0.322513	0.180628	0.295812	0.310471	1.16021	0.98377	0.856021
780	0.581878	0.680866	0.742144	0.296439	0.495461	0.321578	0.180168	0.296439	0.31058	1.16009	0.984113	0.855796
781	0.580848	0.680272	0.742543	0.29775	0.495552	0.321821	0.180534	0.29618	0.310309	1.16013	0.984825	0.85505
782	0.58046	0.681296	0.741902	0.297283	0.495298	0.321317	0.181296	0.295716	0.309822	1.15987	0.983804	0.856322
783	0.576008	0.67787	0.737849	0.297311	0.494312	0.322647	0.180972	0.295243	0.309204	1.15822	0.985522	0.856256
784	0.575533	0.677736	0.737612	0.297316	0.493462	0.322608	0.180661	0.294735	0.307639	1.15778	0.985375	0.856848
785	0.577163	0.678893	0.732353	0.296886	0.488408	0.322318	0.181661	0.290657	0.304671	1.15536	0.987716	0.85692
786	0.576883	0.678931	0.733079	0.294169	0.487331	0.324367	0.181708	0.290003	0.305102	1.15637	0.986116	0.857515
787	0.578938	0.681653	0.737679	0.296732	0.488155	0.324226	0.182085	0.292063	0.30607	1.16047	0.983054	0.856476
788	0.576347	0.679635	0.740575	0.29592	0.487519	0.320193	0.18127	0.290239	0.305216	1.15683	0.981752	0.861422
789	0.579377	0.677386	0.735069	0.294028	0.48392	0.320061	0.182236	0.288412	0.303726	1.1562	0.983665	0.860133
790	0.580991	0.678079	0.736331	0.294839	0.484926	0.320388	0.182933	0.288707	0.304037	1.15841	0.981094	0.860501
791	0.581689	0.687911	0.73394	0.292868	0.48609	0.319676	0.183612	0.290845	0.30956	1.1568	0.980273	0.862924
792	0.583039	0.69056	0.733973	0.292781	0.486118	0.317516	0.18526	0.291267	0.307925	1.15649	0.981323	0.862191
793	0.581782	0.689482	0.737796	0.292904	0.485657	0.317564	0.184701	0.291394	0.308002	1.15702	0.979366	0.863613
794	0.581962	0.691804	0.737151	0.293248	0.48522	0.317938	0.184918	0.292241	0.30786	1.15838	0.979006	0.862613
795	0.582969	0.692308	0.738663	0.293248	0.484716	0.317434	0.184918	0.292241	0.30786	1.15788	0.97951	0.862613
796	0.583305	0.69258	0.737099	0.292917	0.484148	0.31973	0.182125	0.293423	0.306577	1.15852	0.977909	0.863575
797	0.582127	0.693201	0.735611	0.29384	0.483171	0.319084	0.181757	0.293336	0.305958	1.15921	0.977954	0.862841
798	0.581052	0.692928	0.737275	0.293297	0.482278	0.318999	0.181421	0.292794	0.3064	1.15858	0.97665	0.864774
799	0.581345	0.696807	0.739664	0.293445	0.481008	0.320168	0.182017	0.292941	0.308067	1.15966	0.976134	0.864202
800	0.581638	0.696149	0.740037	0.293593	0.481756	0.32033	0.182109	0.293089	0.308223	1.16025	0.976627	0.863124
801	0.580906	0.696582	0.741034	0.296515	0.482404	0.320761	0.182354	0.292979	0.308638	1.1603	0.976932	0.862772
802	0.580923	0.700152	0.736175	0.296804	0.480467	0.320142	0.183156	0.292237	0.309488	1.15931	0.972603	0.868087
803	0.578894	0.700152	0.736175	0.296804	0.480974	0.320142	0.181634	0.292745	0.30898	1.16033	0.971588	0.868087
804	0.581348	0.700963	0.738976	0.29853	0.482514	0.318804	0.18145	0.292448	0.309174	1.16472	0.969589	0.865687
805	0.580889	0.697569	0.735792	0.298743	0.482816	0.319363	0.184577	0.290696	0.307795	1.16731	0.969153	0.863537
806	0.580938	0.699445	0.736762	0.299546	0.486132	0.320726	0.185073	0.291478	0.309632	1.16692	0.967221	0.86586
807	0.577621	0.698589	0.735887	0.299395	0.484879	0.320565	0.18498	0.28881	0.308468	1.16784	0.96623	0.865927
808	0.57733	0.698237	0.738035	0.299244	0.484635	0.320907	0.184887	0.289169	0.308312	1.16675	0.967758	0.865491
809	0.576132	0.69547	0.736086	0.297844	0.485877	0.320909	0.185024	0.290323	0.307872	1.16681	0.967742	0.865452
810	0.57131	0.692844	0.736178	0.295866	0.48514	0.321767	0.186784	0.292379	0.308318	1.16603	0.966296	0.867674
811	0.567947	0.694658	0.737229	0.297496	0.48581	0.32404	0.187312	0.290484	0.310017	1.16444	0.96611	0.869449
812	0.573336	0.702602	0.738594	0.298581	0.490706	0.325448	0.187563	0.290977	0.311761	1.15884	0.968233	0.87293
813	0.575609	0.715963	0.740144	0.301735	0.497284	0.327493	0.187664	0.296478	0.306466	1.15647	0.971439	0.872087
814	0.591509	0.724528	0.759057	0.30283	0.499811	0.316415	0.182264	0.300566	0.30566	1.17283	0.961132	0.866038
815	0.602745	0.729262	0.763875	0.308534	0.512632	0.309131	0.179033	0.303163	0.306147	1.18281	0.957231	0.859956
816	0.601798	0.726474	0.766633	0.308691	0.510689	0.308092	0.177423	0.302697	0.306294	1.18262	0.955445	0.861938
817	0.606298	0.734719	0.766207	0.309323	0.51986	0.314262	0.180284	0.306853	0.300679	1.18358	0.953283	0.863141
818	0.60794	0.733251	0.761166	0.309553	0.526055	0.318238	0.17928	0.307692	0.302109	1.18424	0.954715	0.861042
819	0.608041	0.734227	0.760825	0.310515	0.524536	0.318557	0.179381	0.306186	0.300619	1.18268	0.956907	0.860412
820	0.605817	0.737624	0.758045	0.310644	0.524134	0.321782	0.175743	0.310025	0.303218	1.18502	0.956064	0.858911
821	0.610274	0.732824	0.757582	0.311327	0.52548	0.319373	0.178874	0.306994	0.300805	1.18217	0.959975	0.85785
822	0.6092	0.73477	0.765852	0.317033	0.515955	0.322627	0.179652	0.307708	0.299627	1.17737	0.966017	0.85661
823	0.616709	0.739158	0.771046	0.320153	0.510204	0.322066	0.183036	0.3125	0.304847	1.16964	0.968112	0.862245
824	0.612045	0.737072	0.769147	0.324678	0.509273	0.319441	0.182631	0.312895	0.303077	1.17369	0.969452	0.856862
825	0.611549	0.735564	0.772966	0.324803	0.506562	0.317585	0.183071	0.315617	0.301837	1.17848	0.963255	0.858268
826	0.61269	0.736946	0.769993	0.325843	0.502974	0.315929	0.185063	0.313946	0.300727	1.17647	0.965631	0.857898
827	0.613086	0.72759	0.767503	0.326499	0.503162	0.314722	0.185169	0.312105	0.298364	1.17448	0.969684	0.855834
828	0.627468	0.732263	0.771968	0.331959	0.509004	0.32545	0.186808	0.316989	0.309829	1.18203	0.965936	0.852029
829	0.625619	0.724699	0.767162	0.326964	0.508139	0.313517	0.180467	0.324133	0.318471	1.17481	0.968861	0.856334
830	0.620034	0.736291	0.769924	0.320253	0.511821	0.314404	0.182062	0.326103	0.315135	1.18011	0.963685	0.856203
831	0.616006	0.731278	0.762115	0.311307	0.51395	0.315712	0.183554	0.324523	0.312775	1.17988	0.967695	0.852423
832	0.620893	0.731976	0.76361	0.311918	0.514958	0.316332	0.182442	0.325159	0.313389	1.17925	0.965915	0.854831
833	0.621807	0.727898	0.763261	0.312377	0.517927	0.314587	0.181974	0.324902	0.31164	1.17657	0.971758	0.85167
834	0.626943	0.73205	0.766099	0.315322	0.518875	0.316062	0.183568	0.326425	0.312361	1.17321	0.976314	0.850481
835	0.624256	0.730655	0.770089	0.313244	0.515625	0.31622	0.181548	0.325893	0.313244	1.16667	0.978423	0.854911
836	0.618195	0.730052	0.767338	0.310216	0.510067	0.313199	0.182699	0.322893	0.312453	1.17002	0.9739	0.856078
837	0.616377	0.733995	0.768983	0.308933	0.509926	0.314144	0.183127	0.323077	0.311166	1.16948	0.973697	0.856824
838	0.616276	0.735388	0.775339	0.309988	0.506782	0.317386	0.181998	0.324044	0.310727	1.16967	0.971393	0.85894
839	0.616104	0.734302	0.773455	0.311746	0.506033	0.316178	0.181729	0.322827	0.311746	1.16868	0.969958	0.861364
840	0.615933	0.734694	0.775264	0.311286	0.506762	0.320875	0.181461	0.322351	0.311286	1.16769	0.968527	0.863782
841	0.614893	0.734333	0.777095	0.308184	0.507987	0.320718	0.179897	0.322192	0.309658	1.16638	0.967314	0.866306
842	0.618146	0.736169	0.77674	0.308335	0.51045	0.320875	0.179248	0.323088	0.312024	1.16769	0.965577	0.866732
843	0.617451	0.735026	0.771999	0.306138	0.507271	0.323885	0.17895	0.323145	0.298743	1.16761	0.96278	0.869608
844	0.617994	0.734513	0.772124	0.304572	0.50885	0.323009	0.178466	0.324484	0.297935	1.17109	0.957227	0.871681
845	0.617474	0.734214	0.769457	0.305433	0.50514	0.318649	0.179883	0.323054	0.296623	1.17328	0.954479	0.872247
846	0.615066	0.734276	0.768649	0.304973	0.506826	0.322526	0.179912	0.322526	0.29766	1.17455	0.953681	0.87177
847	0.61827	0.733739	0.765895	0.304019	0.507186	0.321559	0.179781	0.32229	0.298904	1.17369	0.952984	0.873325
848	0.617561	0.733902	0.766829	0.300732	0.507805	0.32122	0.18	0.322683	0.299268	1.1722	0.954878	0.872927
849	0.629782	0.735109	0.772881	0.301453	0.508475	0.325424	0.179419	0.323971	0.296368	1.16513	0.963923	0.870944
850	0.625544	0.733672	0.769956	0.302612	0.508708	0.327286	0.179245	0.323657	0.298258	1.16546	0.963716	0.870827
851	0.624006	0.731743	0.765727	0.301518	0.509761	0.329718	0.178597	0.324657	0.298626	1.1692	0.962401	0.868402
852	0.616458	0.737007	0.763715	0.300289	0.515399	0.335659	0.177575	0.325553	0.295958	1.1629	0.967998	0.869105
853	0.620092	0.742954	0.762467	0.298482	0.517466	0.336064	0.179234	0.326668	0.295591	1.16068	0.966996	0.87232
854	0.60687	0.737118	0.760019	0.294132	0.510973	0.332777	0.176765	0.322758	0.302719	1.16794	0.951813	0.880248
855	0.601701	0.743444	0.754075	0.291991	0.515946	0.333097	0.175762	0.32034	0.300496	1.17009	0.95039	0.879518
856	0.601837	0.740287	0.754415	0.289616	0.516364	0.338356	0.176595	0.319991	0.30445	1.16977	0.947963	0.88227
857	0.598175	0.735783	0.750527	0.292066	0.516733	0.344723	0.176925	0.321554	0.308916	1.16756	0.949216	0.88322
858	0.596903	0.734162	0.753168	0.294932	0.518067	0.344205	0.178085	0.319568	0.311122	1.1741	0.941811	0.884092
859	0.596441	0.728826	0.747331	0.297509	0.518861	0.345196	0.177936	0.315302	0.313167	1.17865	0.932384	0.888968
860	0.60257	0.73108	0.750357	0.299143	0.523322	0.346978	0.178486	0.317706	0.315564	1.18515	0.930271	0.884579
861	0.601	0.732492	0.748213	0.298714	0.523106	0.348023	0.177942	0.319438	0.314435	1.18556	0.934016	0.880419
862	0.598451	0.725886	0.751232	0.304858	0.522413	0.345693	0.176015	0.321051	0.313307	1.19338	0.931471	0.875147
863	0.598451	0.73011	0.749824	0.304858	0.521709	0.346398	0.175311	0.318939	0.312603	1.19479	0.930063	0.875147
864	0.599013	0.728682	0.753347	0.305144	0.522199	0.346723	0.174771	0.319944	0.312192	1.19309	0.931642	0.875264
865	0.597033	0.729863	0.753179	0.305228	0.517899	0.347621	0.175224	0.320066	0.308761	1.19619	0.92699	0.876825
866	0.593399	0.724707	0.747668	0.302081	0.516623	0.350873	0.175795	0.313561	0.303516	1.19469	0.927768	0.877541
867	0.592319	0.728213	0.744461	0.29616	0.512555	0.343427	0.171344	0.312408	0.299852	1.18981	0.935746	0.874446
868	0.594802	0.725495	0.739604	0.289604	0.512376	0.344554	0.173762	0.311881	0.3	1.19332	0.930446	0.876238
869	0.598648	0.724837	0.744367	0.292188	0.511517	0.348523	0.17351	0.310215	0.301202	1.18753	0.930646	0.881823
870	0.598034	0.728075	0.737147	0.286542	0.514113	0.35005	0.174647	0.309224	0.301663	1.18775	0.929183	0.883065
871	0.588785	0.728972	0.737307	0.287194	0.515282	0.347057	0.174286	0.307653	0.299318	1.18515	0.932811	0.882041
872	0.58753	0.708233	0.720224	0.283773	0.501199	0.343725	0.17506	0.309353	0.30056	1.20144	0.931255	0.867306
873	0.589185	0.709443	0.724778	0.2841	0.499596	0.343826	0.175948	0.308313	0.297014	1.19855	0.932203	0.869249
874	0.590922	0.706465	0.720495	0.280605	0.484457	0.344154	0.178267	0.30619	0.298762	1.2033	0.923521	0.873177
875	0.587981	0.708175	0.737412	0.276936	0.484028	0.341094	0.176232	0.304548	0.294802	1.20195	0.924201	0.873849
876	0.585049	0.706934	0.738624	0.277086	0.483478	0.338028	0.176327	0.302275	0.29415	1.20179	0.923077	0.875135
877	0.585741	0.704834	0.73886	0.277883	0.480421	0.337024	0.175803	0.301377	0.295706	1.19822	0.924386	0.877397
878	0.588725	0.701477	0.735302	0.277852	0.482416	0.342282	0.177987	0.299597	0.297181	1.19356	0.926174	0.880268
879	0.5859	0.700972	0.722042	0.277147	0.47731	0.338736	0.178282	0.300648	0.297407	1.19611	0.924635	0.879254
880	0.583085	0.70019	0.716454	0.275684	0.475739	0.33505	0.18135	0.304147	0.299268	1.20195	0.922201	0.875847
881	0.5841	0.700108	0.709843	0.270957	0.474581	0.334235	0.18172	0.29854	0.29854	1.20227	0.92239	0.875338
882	0.58295	0.7023	0.70636	0.271989	0.474154	0.333694	0.182679	0.29797	0.294723	1.2065	0.922327	0.871177
883	0.575231	0.705595	0.701521	0.272949	0.475828	0.331613	0.183324	0.296578	0.297393	1.2075	0.92151	0.870994
884	0.57112	0.706598	0.701731	0.271769	0.474581	0.330178	0.18172	0.294484	0.296917	1.2112	0.916712	0.872093
885	0.574069	0.705355	0.704539	0.270726	0.475401	0.330253	0.182658	0.293558	0.297635	1.21256	0.919	0.868443
886	0.575027	0.704819	0.703176	0.266156	0.471522	0.331873	0.181544	0.292442	0.300657	1.2092	0.921687	0.869113
887	0.576445	0.709151	0.705004	0.267072	0.472767	0.329278	0.181642	0.291955	0.303566	1.2068	0.926458	0.86674
888	0.580911	0.704334	0.704334	0.269062	0.47559	0.330773	0.180197	0.289632	0.305266	1.20543	0.922381	0.872189
889	0.58246	0.708218	0.705736	0.270546	0.478213	0.329288	0.178709	0.290403	0.307777	1.20546	0.920022	0.874517
890	0.58476	0.706516	0.707344	0.270845	0.480398	0.327167	0.178907	0.290723	0.308945	1.20514	0.921038	0.873827
891	0.578818	0.70197	0.715928	0.271757	0.477833	0.327586	0.178982	0.29064	0.311987	1.20608	0.92775	0.866174
892	0.574866	0.712426	0.726861	0.269176	0.488254	0.331163	0.17747	0.283612	0.30484	1.19049	0.928956	0.880555
893	0.577481	0.719079	0.731874	0.271254	0.487916	0.33267	0.177424	0.284049	0.302815	1.18738	0.928064	0.884561
894	0.574085	0.709668	0.727689	0.270309	0.482265	0.331236	0.17849	0.284039	0.301201	1.19108	0.925057	0.883867
895	0.572441	0.709385	0.722143	0.270485	0.480578	0.331727	0.181174	0.286646	0.301106	1.19507	0.923731	0.881202
896	0.568169	0.709355	0.722191	0.272105	0.483457	0.332858	0.181403	0.283229	0.302054	1.19281	0.926697	0.880491
897	0.566638	0.705933	0.718831	0.267412	0.478074	0.328461	0.182287	0.283749	0.300946	1.1926	0.923474	0.883921
898	0.561511	0.711775	0.730228	0.27065	0.483304	0.334798	0.180141	0.285589	0.299649	1.19684	0.917399	0.885764
899	0.560723	0.718009	0.738448	0.261256	0.483412	0.338566	0.180391	0.283472	0.303021	1.19876	0.913507	0.887737
900	0.560815	0.72169	0.743259	0.265129	0.482624	0.340623	0.181546	0.283104	0.308268	1.20162	0.907729	0.890653
901	0.561093	0.723206	0.74302	0.265686	0.483639	0.34224	0.181027	0.283699	0.308916	1.20504	0.909637	0.88532
902	0.571253	0.726966	0.752764	0.265356	0.485565	0.346437	0.18059	0.288391	0.303133	1.20884	0.905713	0.885442
903	0.573665	0.724678	0.757827	0.266114	0.489871	0.346225	0.176796	0.289134	0.302947	1.19705	0.91989	0.883057
904	0.573201	0.723945	0.754653	0.268921	0.494107	0.349876	0.176799	0.288462	0.300558	1.19293	0.922146	0.884926
905	0.572846	0.719777	0.752325	0.266894	0.49287	0.349659	0.176689	0.287353	0.300372	1.19405	0.921575	0.884377
906	0.577826	0.71876	0.752584	0.264955	0.492327	0.350454	0.178516	0.286564	0.29596	1.19324	0.922643	0.884122
907	0.57837	0.714734	0.752351	0.264263	0.49279	0.348903	0.178683	0.285893	0.295298	1.19342	0.922571	0.884013
908	0.582515	0.721254	0.756414	0.265125	0.487488	0.3516	0.180551	0.288882	0.298385	1.19924	0.91796	0.8828
909	0.574903	0.700389	0.761673	0.264591	0.481518	0.355058	0.178988	0.288911	0.29572	1.20525	0.906615	0.888132
910	0.574158	0.702396	0.760687	0.26522	0.482837	0.354598	0.178756	0.289508	0.295337	1.20661	0.904469	0.888925
911	0.57513	0.700453	0.760687	0.26522	0.481865	0.354598	0.179728	0.289508	0.296308	1.20855	0.902526	0.888925
912	0.578431	0.707843	0.761765	0.266667	0.483333	0.357843	0.180392	0.295098	0.296078	1.2098	0.90098	0.889216
913	0.574892	0.698439	0.765194	0.264032	0.490203	0.361674	0.183328	0.29193	0.295915	1.21654	0.903686	0.879774
914	0.569138	0.706413	0.762525	0.264529	0.48998	0.362725	0.183367	0.293587	0.298597	1.21443	0.90481	0.880762
915	0.57719	0.721983	0.77157	0.265785	0.494876	0.361983	0.182479	0.301488	0.306446	1.21091	0.899504	0.889587
916	0.574215	0.721983	0.770579	0.263802	0.494876	0.361983	0.182479	0.300496	0.306446	1.21091	0.902479	0.886612
917	0.579749	0.714758	0.771343	0.264064	0.499338	0.374255	0.187624	0.30278	0.309729	1.2141	0.902383	0.883521
918	0.58152	0.71309	0.765316	0.262136	0.49615	0.374623	0.184801	0.305323	0.310345	1.20824	0.905926	0.885839
919	0.57507	0.723813	0.75838	0.261872	0.505936	0.377095	0.18331	0.295391	0.314246	1.21404	0.898743	0.887221
920	0.580373	0.721773	0.758706	0.262751	0.508618	0.376715	0.181498	0.292297	0.313401	1.21984	0.892719	0.887443
921	0.574132	0.71714	0.747634	0.263933	0.502629	0.377497	0.179811	0.289169	0.308097	1.21872	0.88959	0.891693
922	0.572785	0.716245	0.748945	0.265823	0.50211	0.378692	0.181435	0.291139	0.309072	1.21625	0.889241	0.894515
923	0.569935	0.72026	0.749459	0.261716	0.500721	0.377433	0.184932	0.288753	0.308219	1.21233	0.897621	0.89005
924	0.573144	0.720524	0.75655	0.260917	0.498908	0.378821	0.184498	0.290393	0.308952	1.20961	0.898472	0.891921
925	0.576754	0.723684	0.757675	0.262061	0.501096	0.381579	0.183114	0.289474	0.310307	1.20504	0.901316	0.89364
926	0.574421	0.724366	0.751929	0.262404	0.497244	0.381477	0.183021	0.289967	0.307607	1.20728	0.897464	0.895259
927	0.571376	0.726606	0.757431	0.257615	0.495413	0.383119	0.184954	0.291743	0.307156	1.2044	0.898349	0.897248
928	0.578771	0.732961	0.76648	0.259218	0.499441	0.387709	0.187709	0.296089	0.310615	1.20559	0.890503	0.903911
929	0.578125	0.732143	0.765625	0.260045	0.498884	0.387277	0.1875	0.295759	0.309152	1.20424	0.892857	0.902902
930	0.583488	0.728524	0.76534	0.264411	0.497583	0.386017	0.189662	0.294533	0.310152	1.20714	0.894756	0.898103
931	0.581181	0.728413	0.764945	0.260148	0.500369	0.38524	0.190406	0.305535	0.31107	1.20664	0.894465	0.898893
932	0.573723	0.725912	0.771898	0.267153	0.49927	0.391971	0.189416	0.303285	0.307664	1.20547	0.89562	0.898905
933	0.57421	0.732917	0.777002	0.262307	0.502572	0.390154	0.189566	0.304188	0.307494	1.21234	0.888317	0.899339
934	0.574561	0.734649	0.775219	0.262061	0.504386	0.392544	0.188596	0.302632	0.3125	1.21272	0.890351	0.89693
935	0.572875	0.734539	0.770344	0.262568	0.501266	0.393852	0.187703	0.301627	0.311392	1.21085	0.895118	0.894033
936	0.579787	0.738298	0.770213	0.258511	0.498936	0.391489	0.185106	0.3	0.317021	1.20957	0.898936	0.891489
937	0.576145	0.728435	0.764643	0.253461	0.506922	0.390841	0.186368	0.294995	0.312034	1.19915	0.906283	0.894569
938	0.577809	0.726448	0.766225	0.261689	0.525471	0.391486	0.186322	0.296232	0.31612	1.1933	0.914864	0.891835
939	0.566845	0.731551	0.77861	0.264171	0.53369	0.392513	0.186096	0.299465	0.317647	1.19465	0.912299	0.893048
940	0.565434	0.727596	0.779872	0.262447	0.532361	0.39367	0.184566	0.306188	0.321124	1.19701	0.910028	0.892959
941	0.564335	0.707865	0.78398	0.267488	0.537151	0.395796	0.18485	0.299021	0.317506	1.20152	0.909025	0.889453
942	0.565671	0.70385	0.791292	0.269881	0.537603	0.402663	0.172724	0.306585	0.327096	1.19396	0.916517	0.889529
943	0.564186	0.704423	0.778857	0.272923	0.536138	0.402373	0.173679	0.304207	0.326861	1.19525	0.920173	0.884574
944	0.563983	0.699856	0.778577	0.272825	0.535945	0.402229	0.173616	0.301941	0.326743	1.19482	0.918763	0.886413
945	0.560617	0.69835	0.776901	0.272238	0.533716	0.401363	0.173242	0.301291	0.32604	1.1944	0.92109	0.884505
946	0.561422	0.699353	0.778017	0.272629	0.532328	0.399784	0.176724	0.300647	0.326509	1.19504	0.923491	0.881466
947	0.56426	0.695307	0.781949	0.270758	0.535018	0.401805	0.177617	0.302166	0.328159	1.1935	0.923827	0.882671
948	0.568432	0.686811	0.771063	0.276218	0.530039	0.394597	0.177035	0.297547	0.322076	1.19445	0.931034	0.874511
949	0.567712	0.683179	0.76871	0.276907	0.531361	0.393443	0.175339	0.298289	0.319672	1.19636	0.931219	0.872416
950	0.564004	0.680153	0.760725	0.272061	0.526334	0.387164	0.173701	0.298221	0.321242	1.19288	0.925009	0.882107
951	0.562044	0.679875	0.765381	0.270073	0.525547	0.388947	0.175182	0.297185	0.321168	1.19395	0.921794	0.884254
952	0.566156	0.683148	0.769847	0.270543	0.527507	0.390669	0.176532	0.297702	0.320682	1.19081	0.923398	0.885794
953	0.578163	0.685269	0.771577	0.273484	0.529289	0.395147	0.175737	0.29948	0.322357	1.18856	0.923397	0.888042
954	0.566096	0.675	0.763356	0.273288	0.523973	0.390411	0.172603	0.297945	0.319521	1.19178	0.919521	0.888699
955	0.555824	0.675078	0.768406	0.275838	0.523678	0.387833	0.176288	0.299689	0.320429	1.19046	0.918769	0.890771
956	0.557439	0.675779	0.768166	0.276125	0.521107	0.387197	0.176471	0.3	0.321799	1.18962	0.919723	0.890657
957	0.55274	0.682192	0.769521	0.278425	0.518836	0.380137	0.175685	0.298973	0.322603	1.1887	0.918493	0.892808
958	0.55833	0.683544	0.761546	0.279165	0.518303	0.377694	0.175505	0.296613	0.324324	1.18953	0.916524	0.893945
959	0.563274	0.68088	0.759285	0.287827	0.514787	0.376547	0.174347	0.294017	0.328061	1.18741	0.910935	0.901651
960	0.56785	0.683716	0.753653	0.286013	0.517745	0.379958	0.173278	0.291232	0.326722	1.1858	0.912317	0.901879
961	0.568641	0.676307	0.748432	0.284321	0.521603	0.373171	0.172474	0.287456	0.322997	1.18955	0.909408	0.901045
962	0.567539	0.672251	0.753927	0.284817	0.521466	0.370681	0.171728	0.291099	0.319372	1.19267	0.906806	0.900524
963	0.565429	0.669559	0.753905	0.288442	0.519611	0.368622	0.172857	0.288442	0.319681	1.19229	0.905935	0.90177
964	0.566347	0.660739	0.75513	0.2842	0.519152	0.365253	0.172367	0.2842	0.317031	1.18092	0.913133	0.905951
965	0.567456	0.663234	0.752832	0.287333	0.516993	0.366632	0.173018	0.286303	0.317199	1.18126	0.916581	0.902163
966	0.564305	0.664374	0.752063	0.286795	0.51685	0.369326	0.174347	0.286795	0.317744	1.18535	0.912999	0.901651
967	0.560883	0.657123	0.754398	0.28872	0.508106	0.364264	0.174888	0.284581	0.317696	1.18696	0.916868	0.896171
968	0.558043	0.658285	0.755425	0.287289	0.504306	0.358595	0.174647	0.284189	0.317258	1.18843	0.915605	0.89597
969	0.556519	0.65742	0.755201	0.285021	0.504508	0.355756	0.174757	0.285021	0.320388	1.19314	0.911234	0.895631
970	0.549546	0.654222	0.757851	0.278437	0.50977	0.350663	0.175855	0.281577	0.318214	1.18493	0.920098	0.894976
971	0.545262	0.655587	0.75	0.280057	0.511315	0.352192	0.169731	0.278996	0.321429	1.18706	0.91761	0.895332
972	0.545357	0.647544	0.746504	0.276443	0.521692	0.348512	0.168878	0.282897	0.326999	1.1886	0.911079	0.900323
973	0.547217	0.649551	0.746499	0.27684	0.525673	0.349013	0.16912	0.287612	0.328546	1.18923	0.913465	0.897307
974	0.551651	0.654952	0.749734	0.27902	0.521832	0.349308	0.167199	0.292865	0.325879	1.18317	0.923323	0.893504
975	0.54743	0.652984	0.743015	0.274232	0.510176	0.349776	0.167644	0.28872	0.330114	1.17765	0.93653	0.885823
976	0.542966	0.666569	0.723072	0.287816	0.52266	0.334609	0.180106	0.285168	0.3196	1.15656	0.980871	0.862566
977	0.538128	0.668977	0.735702	0.292028	0.529463	0.337088	0.184575	0.286828	0.318891	1.16118	0.978336	0.860485
978	0.522163	0.660461	0.72695	0.29344	0.514184	0.325355	0.179965	0.27039	0.304965	1.1578	0.985816	0.856383
979	0.523276	0.673276	0.719828	0.293966	0.512931	0.324138	0.176724	0.268103	0.305172	1.16207	0.981034	0.856897
980	0.522581	0.66648	0.715288	0.292847	0.508275	0.330715	0.174194	0.267602	0.307994	1.16129	0.986255	0.852454
981	0.517716	0.659954	0.705073	0.289064	0.50701	0.332654	0.181239	0.263064	0.305888	1.17538	0.983431	0.841193
982	0.514226	0.666045	0.709422	0.289646	0.507929	0.330224	0.1882	0.270756	0.30014	1.16418	0.992771	0.84305
983	0.516166	0.666513	0.709469	0.286836	0.505774	0.331178	0.188453	0.272286	0.301386	1.16397	0.990069	0.845958
984	0.518915	0.679581	0.710346	0.287147	0.503191	0.331586	0.185278	0.271422	0.300137	1.15953	0.986554	0.85392
985	0.520046	0.680638	0.710706	0.289066	0.503645	0.333485	0.18656	0.271298	0.300683	1.16447	0.984055	0.851481
986	0.52112	0.687147	0.716286	0.292749	0.507567	0.341541	0.184323	0.269031	0.298848	1.16896	0.983284	0.847752
987	0.521652	0.685045	0.713839	0.295313	0.504241	0.340179	0.182813	0.269866	0.3	1.16116	0.988393	0.850446
988	0.521303	0.683248	0.709346	0.2911	0.50658	0.342628	0.184029	0.267009	0.301138	1.16975	0.982378	0.84787
989	0.518576	0.680089	0.70812	0.290323	0.505228	0.341713	0.183537	0.266296	0.302336	1.17397	0.981758	0.844271
990	0.522166	0.676785	0.702337	0.288273	0.503822	0.33872	0.188687	0.267307	0.305307	1.1675	0.986678	0.845818
991	0.521511	0.679406	0.704302	0.290893	0.503167	0.339375	0.188687	0.269273	0.305962	1.16554	0.989299	0.845163
992	0.519344	0.680656	0.704262	0.291803	0.500984	0.339672	0.188852	0.269508	0.304262	1.16525	0.990164	0.84459
993	0.52071	0.679158	0.703485	0.293228	0.500986	0.337936	0.188034	0.270217	0.306377	1.16437	0.991453	0.844181
994	0.523087	0.680739	0.705805	0.294855	0.501319	0.341029	0.189314	0.271768	0.308707	1.16359	0.994063	0.842348
995	0.519877	0.676038	0.705689	0.293872	0.500769	0.345926	0.188447	0.272128	0.312322	1.16033	1.00022	0.839447
996	0.520132	0.674587	0.706931	0.293729	0.50033	0.341254	0.188119	0.272607	0.312211	1.16172	1	0.838284
997	0.519571	0.678985	0.705882	0.297179	0.498579	0.345069	0.192871	0.271594	0.3103	1.16379	0.999125	0.837087
998	0.521938	0.680419	0.707924	0.299935	0.504257	0.345121	0.193189	0.274394	0.311722	1.1683	0.996726	0.834971
999	0.510877	0.681608	0.70468	0.299934	0.503626	0.341463	0.191826	0.273566	0.31114	1.17469	0.99143	0.833883
1000	0.507405	0.676111	0.699292	0.300064	0.494527	0.334192	0.193818	0.274308	0.301352	1.17257	0.987766	0.839665
1001	0.520776	0.6834	0.707446	0.301202	0.492934	0.332841	0.194263	0.27336	0.304999	1.17127	0.980173	0.848555
1002	0.513802	0.676286	0.70389	0.29862	0.488708	0.324969	0.193225	0.272271	0.303639	1.17566	0.983689	0.840652
1003	0.510361	0.682553	0.716121	0.305843	0.486117	0.323249	0.192706	0.27414	0.3046	1.17675	0.981558	0.841691
1004	0.514628	0.689539	0.714165	0.308777	0.486845	0.326458	0.195117	0.274679	0.299305	1.16944	0.992002	0.83856
1005	0.517307	0.686133	0.718624	0.310894	0.482268	0.327458	0.19622	0.276492	0.301975	1.16649	0.993842	0.839669
1006	0.513571	0.684762	0.720026	0.310323	0.486001	0.324428	0.196837	0.276341	0.30327	1.16499	0.991879	0.843129
1007	0.516177	0.690379	0.723805	0.309192	0.480823	0.316906	0.197343	0.27448	0.303407	1.16606	0.989929	0.844011
1008	0.517619	0.689729	0.724538	0.308122	0.483455	0.317791	0.196605	0.275247	0.302321	1.1648	0.990116	0.84508
1009	0.519405	0.690168	0.726391	0.308538	0.483182	0.318887	0.197283	0.27555	0.30207	1.163	0.992885	0.844114
1010	0.514341	0.683847	0.723959	0.306664	0.480699	0.318309	0.197326	0.274315	0.302135	1.16066	0.996334	0.843002
1011	0.518686	0.683634	0.721649	0.306701	0.480026	0.319588	0.197165	0.271907	0.300902	1.16108	0.992268	0.846649
1012	0.52154	0.689295	0.727807	0.302872	0.486945	0.322454	0.199739	0.27154	0.302872	1.15405	0.994125	0.851828
1013	0.523582	0.685286	0.730928	0.304499	0.491632	0.322756	0.20213	0.271245	0.302543	1.15801	0.991089	0.850902
1014	0.523037	0.688514	0.726152	0.307592	0.491239	0.323167	0.202466	0.268657	0.30305	1.15769	0.992862	0.849448
1015	0.521458	0.686435	0.727194	0.308605	0.492344	0.323485	0.201855	0.26914	0.302135	1.15937	0.990511	0.850119
1016	0.521795	0.68429	0.727665	0.308804	0.493958	0.324342	0.201985	0.269314	0.301683	1.16077	0.98921	0.850022
1017	0.521121	0.692457	0.73125	0.309052	0.492672	0.322629	0.202371	0.269612	0.305172	1.15991	0.991164	0.848922
1018	0.521087	0.692609	0.730435	0.311739	0.492391	0.319565	0.201522	0.270652	0.306522	1.155	0.993261	0.851739
1019	0.521001	0.691404	0.729271	0.312078	0.492927	0.321872	0.201741	0.269641	0.306855	1.15299	0.994342	0.852666
1020	0.521114	0.692207	0.72943	0.312146	0.492381	0.319983	0.204397	0.2697	0.306922	1.15259	0.994558	0.852852
1021	0.521825	0.692056	0.729376	0.311	0.493671	0.321475	0.206242	0.270406	0.307726	1.15234	0.993234	0.85443
1022	0.519256	0.693873	0.731291	0.30919	0.491028	0.321663	0.206783	0.26849	0.307877	1.15011	0.993873	0.856018
1023	0.519711	0.695795	0.732589	0.309461	0.491459	0.320631	0.206965	0.267411	0.30749	1.15112	0.99343	0.855453
1024	0.51918	0.698344	0.736269	0.308631	0.491064	0.321055	0.205318	0.265475	0.307977	1.15083	0.997167	0.852005
1025	0.522085	0.696334	0.723498	0.310733	0.491608	0.323984	0.207376	0.267668	0.311396	1.14885	0.999779	0.851369
1026	0.522171	0.695566	0.724024	0.3137	0.491727	0.323627	0.207148	0.267373	0.311052	1.14957	0.999338	0.851092
1027	0.519549	0.699801	0.725646	0.315441	0.493042	0.323393	0.207422	0.270378	0.309476	1.15176	0.997349	0.850895
1028	0.519475	0.699087	0.723793	0.316492	0.489428	0.318495	0.205653	0.271756	0.30848	1.15379	0.997552	0.848653
1029	0.519822	0.698218	0.724944	0.316704	0.489755	0.318708	0.205791	0.271938	0.310022	1.15189	0.999555	0.848552
1030	0.51731	0.693742	0.725699	0.316245	0.488016	0.320905	0.201731	0.270972	0.306258	1.1498	1.00067	0.849534
1031	0.517104	0.693025	0.729009	0.317859	0.489116	0.322523	0.201244	0.271213	0.309862	1.14816	1.00289	0.848956
1032	0.518707	0.692716	0.729245	0.316803	0.486163	0.323445	0.199911	0.269648	0.314811	1.14501	1.00487	0.850122
1033	0.51545	0.696252	0.727811	0.316239	0.483235	0.323471	0.201183	0.271532	0.31098	1.14924	0.999343	0.851414
1034	0.517083	0.695795	0.725361	0.319317	0.486202	0.323916	0.203679	0.272011	0.310118	1.14718	1.00526	0.847569
1035	0.51333	0.690997	0.725743	0.319274	0.48514	0.323208	0.203234	0.272072	0.310096	1.14729	1.0024	0.850306
1036	0.511602	0.690236	0.722417	0.319834	0.484019	0.323774	0.20359	0.273205	0.309326	1.14799	1.00022	0.851795
1037	0.514341	0.687714	0.722389	0.319777	0.484161	0.325557	0.207406	0.273545	0.305009	1.14683	0.999786	0.853382
1038	0.507722	0.69112	0.723295	0.317889	0.479408	0.324324	0.207851	0.274775	0.301158	1.14607	1.0045	0.849421
1039	0.504925	0.695075	0.722056	0.319914	0.478587	0.323126	0.207495	0.276874	0.300642	1.14411	1.00471	0.851178
1040	0.502567	0.698331	0.720154	0.319641	0.476893	0.324134	0.208601	0.277279	0.299743	1.14377	1.00578	0.850449
1041	0.507124	0.707902	0.716969	0.318653	0.479275	0.322539	0.208549	0.274611	0.29987	1.14184	1.00324	0.854922
1042	0.505655	0.708569	0.715094	0.317094	0.476294	0.320357	0.209439	0.27599	0.30274	1.14506	1.00479	0.850152
1043	0.506757	0.706844	0.71469	0.317786	0.477332	0.321709	0.209895	0.275937	0.302746	1.14298	1.00501	0.852005
1044	0.509028	0.706765	0.714596	0.317163	0.47705	0.321732	0.210137	0.27605	0.304111	1.14531	1.00566	0.849032
1045	0.509483	0.70569	0.724003	0.316547	0.479398	0.319817	0.208633	0.276651	0.302158	1.13996	1.01046	0.849575
1046	0.508065	0.70619	0.723845	0.31517	0.479948	0.319747	0.209241	0.276591	0.302092	1.14102	1.00894	0.850044
1047	0.509594	0.707152	0.726777	0.315962	0.481465	0.319887	0.209987	0.27802	0.302224	1.14348	1.00741	0.849106
1048	0.509544	0.707375	0.725597	0.313666	0.482213	0.320174	0.210195	0.28308	0.300651	1.14599	1.00542	0.84859
1049	0.51087	0.706522	0.724425	0.314578	0.480818	0.317775	0.209719	0.281969	0.300512	1.13811	1.01407	0.847826
1050	0.509482	0.706371	0.725549	0.31515	0.480077	0.317707	0.209674	0.281909	0.299169	1.13786	1.01193	0.850202
1051	0.511378	0.70354	0.724399	0.312895	0.486726	0.316688	0.211125	0.285714	0.29646	1.13717	1.01011	0.852718
1052	0.511457	0.703174	0.724616	0.312172	0.486231	0.316586	0.210637	0.285054	0.296405	1.13769	1.01093	0.851377
1053	0.512842	0.704842	0.725684	0.312	0.484421	0.318947	0.210947	0.285474	0.296211	1.14063	1.00421	0.855158
1054	0.516183	0.700355	0.722907	0.310712	0.484861	0.316976	0.210482	0.285028	0.293798	1.14011	1.00606	0.853832
1055	0.515303	0.701437	0.725172	0.310431	0.484697	0.316052	0.210493	0.284197	0.292942	1.13679	1.0075	0.855715
1056	0.512863	0.699585	0.723237	0.310581	0.484232	0.317427	0.211618	0.285062	0.295021	1.14025	1.00456	0.855187
1057	0.514144	0.700599	0.725377	0.310345	0.48503	0.3153	0.211233	0.286186	0.294239	1.14227	1.00227	0.855461
1058	0.514144	0.700599	0.726616	0.310345	0.485649	0.3153	0.209994	0.286186	0.294239	1.14041	1.00289	0.8567
1059	0.516196	0.705591	0.725397	0.310089	0.485249	0.316278	0.209821	0.286569	0.293996	1.14256	1.00206	0.855374
1060	0.516429	0.704898	0.727216	0.311221	0.485431	0.317421	0.210167	0.286423	0.294482	1.14259	1.00248	0.854929
1061	0.518159	0.703879	0.728023	0.314486	0.48473	0.317582	0.209245	0.286009	0.293438	1.14342	1.00165	0.854932
1062	0.517946	0.701733	0.727104	0.314975	0.48453	0.318069	0.209158	0.284035	0.292079	1.14356	1.00124	0.855198
1063	0.517284	0.702469	0.726543	0.314198	0.483333	0.317901	0.210494	0.283951	0.290741	1.14506	1.00124	0.853704
1064	0.518305	0.700946	0.726861	0.317153	0.489305	0.319622	0.211024	0.283834	0.289387	1.14459	0.999589	0.855821
1065	0.513541	0.697126	0.720074	0.316312	0.486252	0.320653	0.210875	0.279719	0.28406	1.14306	1.00165	0.855282
1066	0.513631	0.698265	0.727385	0.315985	0.491945	0.320942	0.213755	0.27943	0.285006	1.14374	1	0.856258
1067	0.515789	0.697214	0.727554	0.315789	0.491641	0.315789	0.213003	0.279257	0.283591	1.14056	1.00495	0.854489
1068	0.519266	0.699773	0.728209	0.315887	0.492067	0.315269	0.21327	0.279415	0.283124	1.13929	1.00515	0.855553
1069	0.521309	0.701668	0.725757	0.315009	0.493515	0.318715	0.21433	0.279185	0.282273	1.14021	1.00556	0.854231
1070	0.521014	0.705192	0.724351	0.314586	0.49382	0.318294	0.213226	0.279357	0.282447	1.13906	1.00742	0.853523
1071	0.521632	0.707664	0.724969	0.313968	0.494438	0.31644	0.211372	0.280593	0.282447	1.13597	1.01545	0.848578
1072	0.52206	0.707983	0.730761	0.312744	0.494357	0.316438	0.212395	0.283809	0.284424	1.13708	1.0158	0.847117
1073	0.520859	0.703681	0.732515	0.311656	0.493865	0.315951	0.211656	0.282822	0.285276	1.13497	1.01534	0.849693
1074	0.51622	0.696353	0.730204	0.311304	0.488414	0.313722	0.210357	0.282289	0.281684	1.13097	1.02156	0.847471
1075	0.512473	0.69567	0.729196	0.30892	0.487328	0.310716	0.210736	0.279585	0.285572	1.12732	1.02135	0.851327
1076	0.51022	0.696567	0.731097	0.306608	0.487001	0.312562	0.209565	0.278627	0.285176	1.12344	1.02639	0.850169
1077	0.512181	0.691356	0.734971	0.310609	0.486837	0.311788	0.212181	0.278193	0.284086	1.12279	1.02908	0.848134
1078	0.512009	0.693029	0.736965	0.310486	0.487405	0.31283	0.210896	0.278266	0.28471	1.12244	1.02929	0.848272
1079	0.512294	0.696999	0.731849	0.310165	0.484995	0.310745	0.214908	0.278219	0.285189	1.12391	1.02691	0.849177
1080	0.505983	0.696866	0.729345	0.305413	0.481481	0.310541	0.213675	0.275214	0.281481	1.13162	1.01823	0.850142
1081	0.511761	0.705131	0.731247	0.306723	0.4812	0.30839	0.212817	0.27005	0.28283	1.13577	1.01574	0.84849
1082	0.51545	0.704765	0.729337	0.303239	0.48306	0.305473	0.212211	0.270849	0.286485	1.1331	1.01806	0.848846
1083	0.521666	0.703552	0.727543	0.303515	0.479821	0.304631	0.212014	0.268923	0.284545	1.13037	1.01878	0.850846
1084	0.519821	0.701843	0.728085	0.303741	0.47962	0.303183	0.21273	0.269682	0.281407	1.13177	1.01787	0.850363
1085	0.519725	0.70562	0.730741	0.303126	0.478973	0.303684	0.212691	0.27019	0.27968	1.13714	1.00986	0.852996
1086	0.515801	0.705982	0.728555	0.305869	0.481941	0.305305	0.214447	0.27088	0.278217	1.14052	1.00959	0.849887
1087	0.513549	0.705849	0.731639	0.306111	0.478228	0.304429	0.211362	0.269669	0.279761	1.15156	1.00299	0.845449
1088	0.517414	0.710819	0.72249	0.301223	0.47073	0.305669	0.210078	0.269544	0.277881	1.15376	1.00148	0.844757
1089	0.516578	0.708921	0.716615	0.303902	0.467668	0.30665	0.20828	0.267631	0.275325	1.15186	1.00238	0.845759
1090	0.516786	0.713264	0.717666	0.304348	0.466153	0.306549	0.208586	0.264722	0.272977	1.1508	1.00275	0.84645
1091	0.51488	0.714807	0.717546	0.302903	0.460654	0.306737	0.2065	0.264013	0.268943	1.14753	1.00895	0.843527
1092	0.512948	0.706336	0.712948	0.300826	0.460055	0.304683	0.206061	0.259504	0.264463	1.15372	1.0011	0.845179
1093	0.51427	0.707604	0.714233	0.299392	0.462898	0.305469	0.206592	0.259621	0.265145	1.15338	1.00092	0.845701
1094	0.514695	0.707017	0.71363	0.299229	0.462895	0.307494	0.20665	0.261205	0.264511	1.15228	1.00184	0.845885
1095	0.513548	0.710729	0.712376	0.299341	0.463017	0.306481	0.208166	0.260344	0.26364	1.15068	1.00238	0.846943
1096	0.512288	0.712179	0.713818	0.302567	0.463681	0.306936	0.206991	0.259967	0.263244	1.14801	1.0071	0.844894
1097	0.514656	0.709405	0.708865	0.301564	0.471498	0.306959	0.205539	0.261644	0.262723	1.14692	1.00989	0.843194
1098	0.513824	0.710952	0.709336	0.297846	0.478815	0.309695	0.206822	0.263375	0.264991	1.14345	1.01418	0.84237
1099	0.514393	0.706955	0.709637	0.29823	0.477382	0.308421	0.207045	0.263901	0.264974	1.14304	1.01752	0.839442
1100	0.518712	0.714646	0.715185	0.303347	0.481468	0.311443	0.210507	0.265023	0.265023	1.14214	1.02447	0.833393
1101	0.518858	0.716595	0.711746	0.300647	0.478448	0.309267	0.209052	0.264547	0.26347	1.14386	1.02532	0.830819
1102	0.519568	0.711882	0.71082	0.295378	0.47813	0.307066	0.209846	0.268284	0.271472	1.14379	1.02426	0.831946
1103	0.513346	0.711154	0.708503	0.292735	0.476754	0.304402	0.209475	0.266749	0.26887	1.14495	1.02563	0.829415
1104	0.518942	0.716762	0.711401	0.291637	0.476054	0.307184	0.211758	0.266976	0.269121	1.14135	1.03092	0.827734
1105	0.5199	0.716402	0.710512	0.289666	0.473853	0.311619	0.210423	0.267178	0.269855	1.14153	1.03016	0.828306
1106	0.520485	0.714998	0.710723	0.290702	0.475062	0.311008	0.211079	0.266655	0.268792	1.1425	1.02921	0.828286
1107	0.523101	0.710037	0.712161	0.290494	0.47743	0.311206	0.215082	0.269251	0.265534	1.14126	1.03133	0.827403
1108	0.521195	0.711953	0.71508	0.296039	0.480021	0.312717	0.216817	0.268416	0.26164	1.13985	1.02988	0.830264
1109	0.521967	0.714435	0.713912	0.296548	0.478033	0.314854	0.217573	0.268305	0.261506	1.13651	1.03347	0.830021
1110	0.526436	0.717724	0.71667	0.298261	0.478482	0.315651	0.217636	0.26717	0.263481	1.13034	1.03601	0.833655
1111	0.527455	0.721753	0.717001	0.302534	0.480465	0.31679	0.218057	0.268215	0.26452	1.13041	1.03432	0.835269
1112	0.52713	0.728185	0.719	0.304133	0.47406	0.318422	0.218404	0.270964	0.26331	1.12468	1.03487	0.840449
1113	0.527886	0.730293	0.718596	0.301577	0.472962	0.320393	0.214104	0.271571	0.263943	1.12443	1.03543	0.840142
1114	0.52346	0.740357	0.720321	0.305059	0.471865	0.324595	0.212389	0.275505	0.264485	1.12506	1.0359	0.839038
1115	0.523186	0.744286	0.717953	0.305068	0.472507	0.323451	0.212653	0.277244	0.270288	1.12736	1.03395	0.838688
1116	0.52351	0.74553	0.721192	0.305464	0.471854	0.321854	0.212583	0.279139	0.270199	1.12599	1.0346	0.839404
1117	0.521481	0.744547	0.721249	0.305354	0.470919	0.322208	0.212161	0.278586	0.270159	1.12822	1.03305	0.838731
1118	0.517613	0.735323	0.716243	0.306262	0.466732	0.32045	0.213796	0.276908	0.268102	1.1272	1.03278	0.84002
1119	0.515526	0.73549	0.71403	0.307267	0.466753	0.321899	0.213136	0.277516	0.267274	1.12811	1.033	0.838888
1120	0.515861	0.736457	0.714983	0.307955	0.465105	0.325037	0.213275	0.277696	0.268424	1.12835	1.03172	0.839922
1121	0.515877	0.738153	0.714216	0.308256	0.466048	0.326331	0.212995	0.277968	0.268197	1.12848	1.03127	0.840254
1122	0.517508	0.746974	0.712119	0.309343	0.466677	0.324835	0.213975	0.276424	0.269162	1.127	1.03163	0.841375
1123	0.515754	0.747455	0.713039	0.307319	0.465826	0.326224	0.214251	0.274842	0.268541	1.12603	1.03151	0.842462
1124	0.51039	0.745617	0.711039	0.307305	0.467045	0.320455	0.217208	0.272727	0.269318	1.12841	1.02711	0.844481
1125	0.512533	0.745547	0.710917	0.310191	0.470976	0.32058	0.217678	0.274077	0.267645	1.12846	1.02259	0.848945
1126	0.512352	0.744361	0.716434	0.303437	0.466165	0.327605	0.214286	0.277121	0.268528	1.14017	1.00698	0.852846
1127	0.512745	0.745461	0.713552	0.304236	0.461031	0.326793	0.21291	0.277279	0.271227	1.13662	1.00734	0.856043
1128	0.513668	0.744736	0.712597	0.303103	0.466014	0.326376	0.214444	0.278168	0.272627	1.13705	1.00739	0.85556
1129	0.513756	0.737226	0.725435	0.303762	0.471084	0.327906	0.215609	0.282426	0.270634	1.13419	1.00786	0.857945
1130	0.515793	0.745602	0.725175	0.309249	0.473804	0.326272	0.219028	0.280878	0.270096	1.13032	1.00662	0.86306
1131	0.520651	0.752979	0.735703	0.315131	0.470016	0.324067	0.216243	0.28475	0.269857	1.11041	1.0139	0.875695
1132	0.519182	0.751918	0.730179	0.318414	0.467391	0.324808	0.211637	0.280051	0.269821	1.11829	1.00575	0.875959
1133	0.516315	0.74856	0.730006	0.326935	0.466411	0.326296	0.211772	0.28151	0.267434	1.119	1.0064	0.8746
1134	0.517599	0.736558	0.73008	0.325848	0.468365	0.327143	0.214425	0.283092	0.267545	1.12395	1.00734	0.868711
1135	0.519706	0.734734	0.730836	0.328064	0.469034	0.326765	0.213729	0.285838	0.268298	1.11997	1.00888	0.871156
1136	0.515911	0.727768	0.724499	0.322363	0.465562	0.320401	0.214473	0.288361	0.268745	1.11421	1.01286	0.872929
1137	0.514911	0.727634	0.729622	0.321405	0.469848	0.32008	0.216037	0.287608	0.26839	1.12127	1.00729	0.871438
1138	0.518314	0.720212	0.726831	0.321712	0.467343	0.315093	0.214475	0.287952	0.265446	1.1154	1.01214	0.872462
1139	0.520934	0.723226	0.729176	0.321948	0.467387	0.317981	0.214191	0.288233	0.263773	1.11327	1.01476	0.87197
1140	0.518335	0.727559	0.734308	0.327334	0.467042	0.31721	0.210574	0.288189	0.259843	1.11901	1.01372	0.867267
1141	0.516663	0.729367	0.734735	0.324089	0.465668	0.318721	0.21002	0.285842	0.259673	1.12324	1.01252	0.864236
1142	0.515834	0.726583	0.733274	0.321811	0.464318	0.319135	0.21008	0.287021	0.258921	1.124	1.0116	0.864407
1143	0.515489	0.727435	0.732784	0.321596	0.466682	0.320259	0.213283	0.28616	0.259416	1.12525	1.01025	0.864497
1144	0.515469	0.725128	0.73047	0.321166	0.466726	0.317828	0.21233	0.284442	0.257734	1.12241	1.01424	0.863343
1145	0.515992	0.729367	0.736077	0.322076	0.470365	0.314024	0.212033	0.285171	0.254977	1.12257	1.0132	0.864236
1146	0.521739	0.730838	0.735545	0.322725	0.471986	0.313985	0.209099	0.285746	0.254146	1.1208	1.01457	0.864635
1147	0.518669	0.726409	0.73795	0.319077	0.474542	0.31093	0.205703	0.287848	0.25594	1.11609	1.01901	0.864902
1148	0.515158	0.722172	0.736425	0.31629	0.468326	0.311538	0.204977	0.287104	0.255204	1.11176	1.02489	0.863348
1149	0.514829	0.720625	0.739642	0.32058	0.464569	0.309712	0.206475	0.287978	0.255377	1.10912	1.02558	0.865293
1150	0.518252	0.724018	0.741455	0.318066	0.473611	0.316671	0.205069	0.286678	0.261567	1.11462	1.02674	0.858638
1151	0.508139	0.716207	0.73673	0.321302	0.474876	0.314225	0.205945	0.288747	0.255485	1.10686	1.04175	0.85138
1152	0.51478	0.723143	0.741889	0.326604	0.472963	0.319394	0.208363	0.290555	0.25739	1.1031	1.04038	0.856525
1153	0.518302	0.717423	0.732796	0.31918	0.476574	0.322108	0.207906	0.29063	0.256955	1.10029	1.04466	0.855051
1154	0.518808	0.718124	0.733512	0.318026	0.477772	0.322423	0.208109	0.290914	0.257938	1.10283	1.04494	0.852223
1155	0.521867	0.717567	0.732226	0.318104	0.47569	0.323235	0.207427	0.289519	0.2602	1.1031	1.04373	0.853164
1156	0.529196	0.72343	0.731493	0.321036	0.473491	0.326167	0.205961	0.292451	0.25507	1.10237	1.04886	0.848766
1157	0.528764	0.718237	0.731457	0.322399	0.473684	0.326071	0.204896	0.292289	0.252632	1.10159	1.05092	0.847491
1158	0.525908	0.721308	0.724939	0.324697	0.469976	0.32615	0.20339	0.289831	0.250605	1.09903	1.05327	0.8477
1159	0.522962	0.719885	0.728541	0.323155	0.468141	0.326761	0.204857	0.291416	0.252465	1.09714	1.05386	0.849002
1160	0.517073	0.712195	0.726829	0.326829	0.468293	0.332404	0.206272	0.285714	0.256446	1.10174	1.03554	0.862718
1161	0.51662	0.709834	0.730609	0.324792	0.465374	0.331025	0.207756	0.290166	0.259695	1.10526	1.04294	0.851801
1162	0.511	0.706283	0.71785	0.323203	0.457247	0.33477	0.209571	0.28782	0.256521	1.10501	1.04241	0.852574
1163	0.508764	0.6961	0.711876	0.320771	0.45355	0.334575	0.210342	0.28922	0.253067	1.11284	1.03856	0.848598
1164	0.508999	0.692713	0.712467	0.317384	0.455663	0.332529	0.209394	0.291045	0.252195	1.1115	1.03775	0.850746
1165	0.51068	0.69434	0.71416	0.318432	0.454525	0.332966	0.210086	0.290685	0.253028	1.10791	1.04316	0.848932
1166	0.508696	0.69587	0.712826	0.320217	0.453261	0.330652	0.210652	0.286957	0.252391	1.10804	1.04217	0.849783
1167	0.506831	0.689655	0.710475	0.320104	0.459336	0.331815	0.214053	0.288874	0.249187	1.1054	1.04229	0.85231
1168	0.504093	0.688281	0.708315	0.317966	0.4595	0.331538	0.212624	0.288238	0.248815	1.10383	1.04309	0.853081
1169	0.506879	0.686156	0.710662	0.319862	0.459157	0.332115	0.212167	0.287618	0.24828	1.10662	1.04213	0.851247
1170	0.51157	0.690432	0.71232	0.327079	0.468418	0.32833	0.216385	0.285804	0.259537	1.10444	1.04378	0.851782
1171	0.50995	0.692786	0.711443	0.32898	0.467662	0.32898	0.214552	0.284204	0.25995	1.10386	1.04042	0.855721
1172	0.511364	0.692355	0.715289	0.329752	0.466736	0.329752	0.218802	0.283264	0.259711	1.10455	1.04008	0.855372
1173	0.511139	0.689975	0.714728	0.330446	0.468441	0.329827	0.218441	0.284653	0.258663	1.10334	1.03899	0.857673
1174	0.509857	0.687902	0.713426	0.331189	0.468147	0.328699	0.219755	0.286366	0.258352	1.10625	1.03714	0.856609
1175	0.508085	0.687189	0.712687	0.330846	0.467662	0.327736	0.219527	0.284204	0.258085	1.10759	1.03669	0.855721
1176	0.50589	0.686919	0.711097	0.32858	0.469932	0.32796	0.219467	0.283943	0.259764	1.10601	1.03968	0.854309
1177	0.506106	0.68433	0.709791	0.32664	0.470089	0.329124	0.21983	0.281929	0.260195	1.10598	1.0414	0.852619
1178	0.505583	0.689206	0.710918	0.328164	0.469603	0.328784	0.220844	0.281638	0.259926	1.10794	1.04032	0.851737
1179	0.505688	0.689969	0.712306	0.328232	0.4697	0.328852	0.220889	0.281696	0.258738	1.10755	1.04054	0.851913
1180	0.507808	0.692692	0.71268	0.327295	0.472829	0.32792	0.222986	0.281699	0.257964	1.10931	1.0381	0.852592
1181	0.506429	0.692451	0.714849	0.32725	0.472833	0.326628	0.223351	0.280589	0.254459	1.10929	1.03837	0.852343
1182	0.506234	0.698254	0.714464	0.328554	0.474439	0.325436	0.223815	0.281796	0.250623	1.11035	1.03616	0.853491
1183	0.508475	0.695543	0.713748	0.330195	0.475832	0.326428	0.225989	0.279347	0.251099	1.1086	1.0408	0.850596
1184	0.509755	0.696035	0.714286	0.328508	0.473883	0.326621	0.22467	0.278792	0.25236	1.10824	1.03965	0.852108
1185	0.511564	0.699537	0.714045	0.328638	0.477502	0.328007	0.226451	0.277544	0.252313	1.10765	1.04268	0.849664
1186	0.515674	0.698717	0.717021	0.330738	0.479697	0.328214	0.226594	0.278982	0.252472	1.10772	1.04523	0.847044
1187	0.513217	0.699549	0.717602	0.330754	0.479691	0.326241	0.223082	0.275951	0.257898	1.11412	1.04126	0.844616
1188	0.518719	0.702445	0.719325	0.331097	0.483662	0.330448	0.224627	0.277862	0.259035	1.11534	1.03874	0.845921
1189	0.521683	0.699263	0.718777	0.329141	0.482654	0.331743	0.224415	0.275802	0.25954	1.11947	1.03751	0.843018
1190	0.520909	0.687752	0.713224	0.329866	0.481426	0.330503	0.222883	0.271917	0.255997	1.12333	1.03481	0.841859
1191	0.517853	0.68202	0.711811	0.330235	0.479823	0.329601	0.221847	0.271921	0.253539	1.12381	1.03064	0.845553
1192	0.518159	0.681588	0.712627	0.330659	0.480152	0.329392	0.22234	0.271748	0.252111	1.12437	1.03252	0.843117
1193	0.517612	0.681502	0.712508	0.33031	0.479013	0.327779	0.222105	0.271462	0.251846	1.12698	1.03143	0.841595
1194	0.515645	0.681818	0.712262	0.331078	0.479493	0.327907	0.221987	0.271459	0.250529	1.12516	1.03002	0.84482
1195	0.516451	0.685205	0.707493	0.331777	0.478242	0.329229	0.221609	0.270643	0.250265	1.12524	1.02781	0.846954
1196	0.515834	0.685441	0.708395	0.331562	0.47949	0.328374	0.221254	0.271626	0.250584	1.12412	1.02848	0.847396
1197	0.515416	0.687008	0.708059	0.331065	0.478418	0.328514	0.22071	0.270466	0.250691	1.12333	1.02892	0.847757
1198	0.515805	0.686245	0.709953	0.33255	0.47736	0.327424	0.2217	0.265271	0.251815	1.12132	1.03033	0.848355
1199	0.513801	0.691154	0.708759	0.331232	0.47794	0.331884	0.222343	0.268637	0.248424	1.13193	1.02239	0.845686
1200	0.511941	0.693009	0.70799	0.331524	0.476118	0.331524	0.223404	0.268997	0.249457	1.13396	1.02062	0.845419
1201	0.511229	0.694848	0.716645	0.335535	0.470938	0.332893	0.222589	0.26354	0.252972	1.13342	1.01981	0.846764
1202	0.511131	0.694291	0.712806	0.335905	0.470796	0.333921	0.222834	0.263831	0.253912	1.13401	1.02094	0.845052
1203	0.509735	0.69292	0.709513	0.335841	0.471903	0.333186	0.223673	0.263496	0.254867	1.13429	1.02412	0.841593
1204	0.506355	0.69699	0.714381	0.337124	0.471572	0.335117	0.226087	0.264883	0.256856	1.13378	1.02341	0.842809
1205	0.50996	0.689907	0.711819	0.338645	0.472776	0.333333	0.224436	0.264276	0.256308	1.13745	1.01992	0.842629
1206	0.51119	0.690671	0.714602	0.338356	0.47197	0.331044	0.22269	0.265899	0.255263	1.1314	1.02238	0.846222
1207	0.509887	0.692513	0.714508	0.339258	0.469896	0.331926	0.222617	0.263941	0.255277	1.13175	1.02044	0.847812
1208	0.506949	0.692257	0.712773	0.338187	0.46724	0.330907	0.221046	0.266049	0.254798	1.13567	1.01919	0.845136
1209	0.505968	0.687666	0.713528	0.340186	0.46817	0.330902	0.221485	0.265915	0.255305	1.13461	1.02188	0.843501
1210	0.50639	0.686205	0.710665	0.337814	0.474658	0.32922	0.220802	0.266417	0.255178	1.1331	1.02468	0.842221
1211	0.502642	0.685601	0.709379	0.332893	0.476882	0.331572	0.220608	0.266182	0.255614	1.13408	1.0251	0.840819
1212	0.507256	0.685356	0.711082	0.337071	0.478232	0.331794	0.223615	0.266491	0.255937	1.13522	1.02441	0.840369
1213	0.505707	0.686128	0.712467	0.341089	0.479368	0.334504	0.220588	0.267998	0.257463	1.13455	1.02458	0.840869
1214	0.505277	0.685356	0.716359	0.338391	0.474274	0.334433	0.220317	0.26847	0.258575	1.13588	1.02441	0.83971
1215	0.503968	0.680556	0.718915	0.33664	0.474868	0.334656	0.219577	0.267857	0.259259	1.1422	1.02381	0.833995
1216	0.507916	0.676781	0.708443	0.337071	0.465699	0.334433	0.215699	0.26781	0.259235	1.13852	1.02441	0.837071
1217	0.502642	0.682299	0.703435	0.335535	0.467635	0.333554	0.211361	0.265522	0.261559	1.14201	1.0251	0.832893
1218	0.499449	0.679806	0.700947	0.334948	0.466417	0.333627	0.212068	0.268223	0.261616	1.14226	1.02466	0.833076
1219	0.497245	0.679083	0.700904	0.336566	0.465506	0.330615	0.210932	0.268459	0.263831	1.14062	1.02623	0.83315
1220	0.497571	0.677783	0.702297	0.337235	0.467094	0.331272	0.211352	0.269655	0.264355	1.14024	1.02694	0.832818
1221	0.496676	0.676862	0.702793	0.337766	0.465426	0.332447	0.212101	0.269282	0.265293	1.14561	1.01862	0.835771
1222	0.497997	0.675567	0.695594	0.337784	0.465955	0.331776	0.210948	0.265688	0.261682	1.14219	1.02136	0.836449
1223	0.500223	0.678348	0.69308	0.340179	0.465402	0.332813	0.211607	0.264509	0.259821	1.14509	1.0212	0.833705
1224	0.507961	0.68558	0.690962	0.341781	0.474994	0.337071	0.218659	0.2671	0.265082	1.15183	1.01525	0.832922
1225	0.510825	0.686739	0.687415	0.343708	0.472936	0.340325	0.217862	0.269283	0.263194	1.15697	1.01421	0.828823
1226	0.515508	0.685986	0.684628	0.344351	0.47204	0.338918	0.221417	0.272357	0.262848	1.16074	1.00521	0.83405
1227	0.512986	0.687428	0.673638	0.339922	0.471616	0.34268	0.220639	0.266835	0.263388	1.15698	1.00253	0.840496
1228	0.512465	0.685596	0.671745	0.339335	0.469529	0.340028	0.221607	0.265235	0.261773	1.15789	1.00138	0.84072
1229	0.511855	0.686192	0.680614	0.342399	0.471409	0.343794	0.217573	0.267085	0.261506	1.15551	1.00209	0.842399
1230	0.518201	0.68808	0.683797	0.34975	0.477516	0.34404	0.219129	0.271949	0.264811	1.14632	1.01213	0.841542
1231	0.51034	0.680945	0.685377	0.351551	0.476366	0.345643	0.220089	0.276219	0.260709	1.14697	1.00886	0.844165
1232	0.507647	0.681549	0.683029	0.352245	0.475086	0.347805	0.220523	0.276764	0.259003	1.14924	1.00863	0.842131
1233	0.506176	0.675889	0.684783	0.352026	0.480978	0.34832	0.219368	0.286808	0.263093	1.15316	1.00568	0.841156
1234	0.513567	0.683029	0.684509	0.355205	0.484706	0.350025	0.220523	0.287124	0.265664	1.15441	1.00567	0.839911
1235	0.507871	0.680068	0.682974	0.354565	0.483894	0.346573	0.220877	0.284088	0.266651	1.14725	1.00702	0.845725
1236	0.525428	0.683466	0.693729	0.346864	0.475485	0.345496	0.223033	0.29008	0.272976	1.14458	1.00775	0.847662
1237	0.52837	0.678847	0.693146	0.343849	0.469814	0.343168	0.226055	0.292102	0.269632	1.14049	1.01044	0.849069
1238	0.528164	0.688255	0.702623	0.351653	0.464538	0.342075	0.229875	0.289396	0.275029	1.14732	1.00228	0.850399
1239	0.522453	0.686574	0.707773	0.345339	0.465694	0.337816	0.231137	0.28858	0.276271	1.15569	0.998404	0.845908
1240	0.52627	0.686496	0.70799	0.343899	0.470908	0.333478	0.233825	0.300912	0.284629	1.14633	1.00174	0.851932
1241	0.525894	0.682557	0.713759	0.345179	0.471939	0.334778	0.23402	0.307476	0.282774	1.148	0.996533	0.855471
1242	0.527508	0.682201	0.719094	0.345631	0.475081	0.330744	0.233657	0.307443	0.28479	1.15081	0.99288	0.856311
1243	0.52383	0.679632	0.71682	0.342381	0.470613	0.330199	0.235307	0.307117	0.2866	1.1464	0.997008	0.856593
1244	0.523204	0.684679	0.717101	0.342022	0.478067	0.326128	0.236491	0.308964	0.28862	1.14431	0.996186	0.859504
1245	0.531439	0.680169	0.714027	0.344015	0.481258	0.325877	0.243652	0.30653	0.296252	1.14692	0.994559	0.858525
1246	0.55088	0.678271	0.717865	0.33684	0.478003	0.320199	0.240436	0.312165	0.297819	1.14308	0.978959	0.877965
1247	0.544722	0.68119	0.727831	0.339155	0.470441	0.321305	0.241267	0.31094	0.304031	1.15048	0.977735	0.871785
1248	0.546143	0.687779	0.732077	0.343307	0.467457	0.322324	0.241306	0.311249	0.304838	1.15232	0.971051	0.876627
1249	0.544135	0.692218	0.735192	0.344367	0.469222	0.3223	0.243902	0.310685	0.303136	1.15447	0.96748	0.878049
1250	0.539837	0.684998	0.732802	0.342791	0.468714	0.322386	0.241935	0.309561	0.301399	1.15837	0.963078	0.878546
1251	0.541099	0.683677	0.735099	0.344176	0.469225	0.325477	0.242501	0.310869	0.302688	1.15699	0.963576	0.879431
1252	0.540332	0.690391	0.738434	0.344603	0.469751	0.327402	0.2414	0.309015	0.297746	1.15955	0.96204	0.87841
1253	0.543345	0.691529	0.739734	0.345765	0.470145	0.329101	0.242214	0.309462	0.299345	1.16108	0.959929	0.878992
1254	0.542812	0.695867	0.7368	0.345264	0.468657	0.32984	0.241447	0.30789	0.298991	1.15741	0.96401	0.878584
1255	0.546866	0.699104	0.739701	0.346866	0.469254	0.326567	0.241791	0.309254	0.299104	1.15522	0.966567	0.878209
1256	0.546704	0.699661	0.739693	0.34535	0.46664	0.327425	0.241386	0.3095	0.300538	1.15316	0.967337	0.879506
1257	0.546448	0.703704	0.741348	0.347298	0.463874	0.32969	0.241044	0.311475	0.302975	1.15847	0.964784	0.876746
1258	0.545907	0.703834	0.74114	0.341347	0.463834	0.329534	0.24	0.315233	0.30715	1.16021	0.965596	0.874197
1259	0.545624	0.706761	0.742223	0.338449	0.463501	0.329117	0.240149	0.315429	0.307341	1.16031	0.966819	0.872874
1260	0.544215	0.707231	0.739463	0.33781	0.461777	0.330372	0.239876	0.314876	0.306198	1.16157	0.964463	0.873967
1261	0.542745	0.701718	0.738977	0.334092	0.458911	0.329745	0.240944	0.315463	0.306769	1.16001	0.968123	0.871869
1262	0.543629	0.692009	0.733477	0.333693	0.465227	0.327862	0.241685	0.313607	0.309719	1.1676	0.964795	0.867603
1263	0.542851	0.691907	0.732914	0.333912	0.465394	0.324148	0.242786	0.314385	0.308527	1.17032	0.962031	0.86765
1264	0.553836	0.684388	0.730821	0.331763	0.469717	0.324361	0.247645	0.312921	0.310902	1.17564	0.954913	0.869448
1265	0.558518	0.679169	0.735427	0.330773	0.47108	0.326028	0.251469	0.309761	0.302982	1.176	0.953683	0.870312
1266	0.55877	0.679476	0.731013	0.3316	0.469937	0.325497	0.251582	0.308544	0.303119	1.17518	0.953436	0.871383
1267	0.557762	0.677572	0.725632	0.329648	0.469088	0.324233	0.252482	0.308664	0.303926	1.16968	0.956453	0.873872
1268	0.565029	0.684343	0.731657	0.325714	0.471086	0.3264	0.248914	0.3072	0.309257	1.16846	0.96	0.871543
1269	0.566012	0.680448	0.731841	0.325491	0.468707	0.324121	0.249429	0.306304	0.30973	1.16629	0.960027	0.873687
1270	0.567605	0.682224	0.730954	0.326699	0.469458	0.321208	0.249828	0.306795	0.308854	1.16472	0.958819	0.876458
1271	0.566918	0.679478	0.730954	0.326012	0.466712	0.319835	0.249828	0.306108	0.308854	1.16404	0.958819	0.877145
1272	0.565722	0.668834	0.732234	0.326057	0.4647	0.322573	0.25151	0.309336	0.307942	1.16907	0.956572	0.874361
1273	0.567681	0.667982	0.732064	0.327374	0.464593	0.321105	0.251451	0.309264	0.307871	1.17158	0.954957	0.873462
1274	0.567099	0.668441	0.7323	0.326932	0.465062	0.321379	0.248496	0.308191	0.308885	1.17237	0.953725	0.873901
1275	0.570271	0.669599	0.732809	0.327854	0.465386	0.322297	0.250058	0.309099	0.309099	1.17458	0.954388	0.871035
1276	0.56785	0.670146	0.732777	0.328462	0.464161	0.320807	0.251218	0.306889	0.309673	1.17049	0.953375	0.876131
1277	0.568245	0.671309	0.733983	0.326602	0.465181	0.321031	0.251393	0.309192	0.310585	1.16992	0.953343	0.876741
1278	0.565409	0.670989	0.730725	0.329243	0.468164	0.321602	0.250752	0.30771	0.311183	1.16972	0.953693	0.876592
1279	0.560924	0.670168	0.721289	0.327731	0.458683	0.321429	0.251401	0.304622	0.310224	1.17017	0.955882	0.87395
1280	0.563027	0.669869	0.723993	0.322634	0.460403	0.321931	0.247423	0.304358	0.307873	1.17245	0.954545	0.873008
1281	0.56232	0.670901	0.724832	0.325743	0.459492	0.323586	0.25024	0.307766	0.309204	1.17785	0.95278	0.869367
1282	0.564207	0.672017	0.724485	0.327024	0.462147	0.322712	0.25012	0.307619	0.309775	1.18016	0.952324	0.867513
1283	0.565354	0.674076	0.726262	0.321817	0.463155	0.321092	0.25151	0.305871	0.310945	1.17999	0.94878	0.871225
1284	0.561594	0.673188	0.726087	0.322464	0.463043	0.318841	0.252174	0.305797	0.31087	1.17899	0.949275	0.871739
1285	0.560599	0.672863	0.723563	0.320135	0.464993	0.320135	0.252052	0.302752	0.309995	1.18131	0.949541	0.869145
1286	0.560734	0.675199	0.723014	0.320213	0.462932	0.320937	0.252113	0.301376	0.31007	1.18232	0.949771	0.867906
1287	0.558979	0.68103	0.720751	0.314155	0.456428	0.322821	0.246269	0.304044	0.311988	1.18296	0.948965	0.868079
1288	0.554854	0.682282	0.724515	0.315291	0.458738	0.323301	0.249029	0.306553	0.314563	1.1818	0.950971	0.867233
1289	0.552916	0.679626	0.722822	0.317495	0.463643	0.321814	0.25342	0.305256	0.312455	1.18215	0.950324	0.867531
1290	0.553181	0.682113	0.721008	0.314766	0.463145	0.321969	0.252101	0.305402	0.311885	1.18343	0.95006	0.866507
1291	0.555475	0.677302	0.719362	0.316171	0.464104	0.319072	0.253082	0.306744	0.31037	1.17911	0.949964	0.870921
1292	0.557278	0.676435	0.720756	0.316784	0.465004	0.318963	0.252846	0.305159	0.311698	1.17995	0.950351	0.869702
1293	0.553723	0.675964	0.722532	0.317245	0.469318	0.317972	0.249576	0.305603	0.309241	1.18021	0.951007	0.868785
1294	0.550872	0.68314	0.722384	0.316134	0.46657	0.319767	0.249273	0.303779	0.30814	1.18023	0.950581	0.869186
1295	0.550412	0.682744	0.72128	0.31556	0.466069	0.319922	0.249394	0.303926	0.309016	1.18008	0.950315	0.869607
1296	0.549818	0.682909	0.720727	0.316364	0.463273	0.32	0.249455	0.304	0.308364	1.17964	0.949818	0.870545
1297	0.550352	0.6843	0.721427	0.321039	0.46445	0.318855	0.249697	0.305751	0.309391	1.18078	0.947828	0.87139
1298	0.552497	0.684775	0.721315	0.321559	0.464799	0.317905	0.25067	0.305481	0.310597	1.18246	0.943484	0.874056
1299	0.55998	0.687515	0.717567	0.323235	0.466162	0.318837	0.249939	0.303445	0.311507	1.18373	0.941119	0.875153
1300	0.561035	0.687012	0.718506	0.322998	0.468018	0.318604	0.249756	0.304688	0.311279	1.18506	0.941162	0.873779
1301	0.556618	0.690441	0.717647	0.324265	0.470588	0.319118	0.250735	0.307353	0.311765	1.1875	0.934559	0.877941
1302	0.556072	0.68903	0.715475	0.323947	0.469393	0.318805	0.25049	0.307786	0.311459	1.18781	0.934378	0.877816
1303	0.555528	0.689824	0.714775	0.32363	0.469667	0.317759	0.250245	0.306751	0.311155	1.18811	0.934932	0.876957
1304	0.552785	0.684262	0.711864	0.324697	0.469249	0.31816	0.2477	0.305085	0.308717	1.18693	0.934867	0.878208
1305	0.549153	0.684262	0.711864	0.32615	0.469249	0.317433	0.249879	0.305085	0.306538	1.1891	0.934867	0.876029
1306	0.546184	0.677443	0.713175	0.323772	0.468887	0.31721	0.250851	0.300438	0.308459	1.18935	0.933398	0.877248
1307	0.540859	0.673823	0.718144	0.33518	0.475069	0.310942	0.254155	0.297091	0.314404	1.18975	0.932133	0.878116
1308	0.541166	0.6716	0.725023	0.3358	0.477336	0.31568	0.253238	0.297641	0.31013	1.18918	0.934551	0.876272
1309	0.54033	0.667507	0.71769	0.33341	0.479148	0.312099	0.248167	0.291476	0.305225	1.18584	0.932172	0.881989
1310	0.546805	0.674133	0.718698	0.330347	0.478896	0.305588	0.248998	0.29427	0.30771	1.18557	0.940816	0.873615
1311	0.544479	0.674696	0.719056	0.332697	0.480801	0.30694	0.248986	0.292631	0.309087	1.18412	0.933699	0.882185
1312	0.54618	0.676015	0.722437	0.330754	0.481625	0.301741	0.24734	0.291586	0.313346	1.1823	0.93206	0.885638
1313	0.548258	0.684382	0.72725	0.332414	0.484332	0.299323	0.252695	0.291802	0.318877	1.17548	0.933317	0.891201
1314	0.550576	0.68653	0.729344	0.331247	0.484477	0.300451	0.253881	0.289935	0.319229	1.17626	0.929895	0.893841
1315	0.541575	0.683591	0.724798	0.325239	0.479765	0.300957	0.248712	0.286976	0.314937	1.17807	0.928624	0.893304
1316	0.541729	0.683308	0.725782	0.322653	0.479881	0.304024	0.248137	0.291356	0.315946	1.17511	0.928465	0.896423
1317	0.539461	0.682567	0.726024	0.323676	0.475774	0.303447	0.245005	0.292208	0.31993	1.17932	0.927572	0.893107
1318	0.538386	0.686497	0.722044	0.327327	0.482103	0.30511	0.245125	0.297704	0.320662	1.18415	0.927178	0.888669
1319	0.534308	0.690364	0.719346	0.326975	0.483032	0.303939	0.245975	0.298737	0.316572	1.18157	0.928164	0.890265
1320	0.536096	0.684799	0.721403	0.317997	0.476614	0.305796	0.236401	0.298932	0.323335	1.17819	0.928063	0.893747
1321	0.538206	0.682341	0.723741	0.316637	0.476872	0.30207	0.236903	0.29977	0.32507	1.18145	0.92921	0.889343
1322	0.537612	0.682413	0.721694	0.315019	0.477535	0.301155	0.231836	0.301155	0.325032	1.1792	0.932734	0.888062
1323	0.535659	0.684197	0.721909	0.315546	0.474859	0.299384	0.232427	0.298615	0.325552	1.17907	0.932016	0.888917
1324	0.536072	0.686264	0.724775	0.31733	0.475225	0.299615	0.234917	0.300385	0.325802	1.17843	0.928883	0.892683
1325	0.53555	0.686701	0.722762	0.317647	0.477238	0.299233	0.237084	0.301535	0.324552	1.17698	0.927621	0.895396
1326	0.537889	0.689699	0.722836	0.317493	0.475469	0.298998	0.237349	0.302081	0.323658	1.17827	0.923966	0.897765
1327	0.53783	0.687869	0.722493	0.317004	0.474737	0.300077	0.236984	0.302385	0.32316	1.17876	0.924853	0.896384
1328	0.539014	0.683778	0.719969	0.314938	0.475873	0.300308	0.235626	0.302618	0.323409	1.17813	0.924795	0.897074
1329	0.539014	0.683008	0.717659	0.321099	0.475873	0.300308	0.236396	0.303388	0.325719	1.17813	0.924025	0.897844
1330	0.541261	0.681958	0.718862	0.322142	0.477447	0.299846	0.235264	0.302922	0.325987	1.17478	0.925679	0.899539
1331	0.541313	0.681853	0.71583	0.319691	0.474903	0.305019	0.235521	0.302703	0.325869	1.17375	0.924324	0.901931
1332	0.54257	0.679567	0.716718	0.320433	0.478328	0.302632	0.236068	0.302632	0.326625	1.17338	0.925697	0.900929
1333	0.543624	0.680692	0.718637	0.31905	0.477801	0.302788	0.230769	0.303562	0.328343	1.17088	0.9254	0.903717
1334	0.541935	0.680516	0.72	0.317419	0.483097	0.303484	0.23071	0.305806	0.327484	1.16826	0.92671	0.905032
1335	0.540108	0.677844	0.722724	0.317256	0.480526	0.302554	0.229043	0.306422	0.327315	1.16766	0.926232	0.906113
1336	0.535081	0.678489	0.720123	0.316114	0.479568	0.301465	0.228219	0.303007	0.32845	1.16654	0.926754	0.906708
1337	0.536623	0.677718	0.719352	0.317656	0.483423	0.303007	0.232074	0.306091	0.32845	1.16191	0.928296	0.909792
1338	0.53431	0.676947	0.720123	0.318427	0.482652	0.308404	0.232074	0.306862	0.32845	1.16191	0.927525	0.910563
1339	0.530455	0.674634	0.720894	0.319969	0.484965	0.309175	0.232074	0.307633	0.327679	1.16114	0.927525	0.911334
1340	0.532258	0.681386	0.730566	0.317292	0.48863	0.308567	0.23321	0.313326	0.334744	1.15891	0.926494	0.914595
1341	0.535659	0.688815	0.721909	0.311698	0.488712	0.311698	0.238584	0.323243	0.334017	1.15983	0.932016	0.908158
1342	0.537336	0.688992	0.722094	0.312548	0.486528	0.311008	0.237875	0.325635	0.333333	1.16089	0.930716	0.908391
1343	0.537061	0.688638	0.720954	0.314696	0.486279	0.311618	0.237753	0.325468	0.333162	1.1603	0.931008	0.908695
1344	0.541646	0.690198	0.728288	0.314627	0.48451	0.310818	0.237684	0.335957	0.332148	1.16099	0.933215	0.90579
1345	0.539924	0.685932	0.731559	0.31711	0.480608	0.311027	0.237262	0.335361	0.334601	1.1597	0.932319	0.907985
1346	0.539986	0.679874	0.730611	0.30877	0.469679	0.311669	0.237739	0.332689	0.327615	1.16622	0.939357	0.894419
1347	0.543159	0.67949	0.728541	0.308007	0.470305	0.314499	0.238038	0.33686	0.328204	1.16783	0.937004	0.895167
1348	0.541241	0.680295	0.731638	0.306632	0.469931	0.313763	0.237461	0.333016	0.324459	1.16449	0.936297	0.899216
1349	0.540681	0.674078	0.728004	0.308657	0.475402	0.313623	0.236282	0.333491	0.324976	1.15728	0.94158	0.901135
1350	0.541647	0.672977	0.726929	0.311642	0.475627	0.313772	0.235684	0.334359	0.32371	1.1557	0.944155	0.900142
1351	0.543463	0.677739	0.718728	0.313074	0.481272	0.313781	0.235336	0.336396	0.321555	1.16113	0.941343	0.897527
1352	0.543921	0.678145	0.719606	0.315531	0.478566	0.31272	0.234715	0.336613	0.319747	1.15741	0.94097	0.901616
1353	0.548009	0.677986	0.718735	0.315457	0.479859	0.312646	0.23466	0.335129	0.319672	1.15855	0.937939	0.903513
1354	0.546539	0.677035	0.716324	0.314312	0.479186	0.314312	0.232928	0.336062	0.319925	1.15903	0.936623	0.90435
1355	0.54481	0.68385	0.714353	0.316387	0.478837	0.317096	0.234098	0.331993	0.322062	1.15772	0.939229	0.90305
1356	0.543195	0.685207	0.71574	0.315266	0.47929	0.318107	0.23503	0.333728	0.320237	1.15882	0.935858	0.905325
1357	0.543006	0.684074	0.717391	0.31758	0.479206	0.316871	0.236059	0.333176	0.322543	1.15548	0.937146	0.907372
1358	0.547596	0.688244	0.718229	0.31842	0.483341	0.317706	0.237744	0.331271	0.323417	1.15374	0.937411	0.908853
1359	0.544361	0.689476	0.719207	0.315715	0.481359	0.314299	0.239972	0.33058	0.324917	1.15314	0.935819	0.911043
1360	0.544229	0.695364	0.719489	0.316462	0.476821	0.315043	0.240539	0.331362	0.324976	1.15374	0.932356	0.913907
1361	0.545519	0.697013	0.724751	0.317212	0.475107	0.312945	0.24111	0.332859	0.325747	1.15292	0.933144	0.91394
1362	0.541054	0.701946	0.724727	0.313242	0.47271	0.31253	0.237779	0.333887	0.326056	1.15401	0.933318	0.912672
1363	0.543369	0.701075	0.724014	0.311111	0.472401	0.310394	0.237993	0.33405	0.326165	1.15125	0.936918	0.911828
1364	0.54513	0.703739	0.723029	0.310788	0.47297	0.308645	0.240772	0.333651	0.323648	1.15099	0.934508	0.914503
1365	0.542945	0.70505	0.719207	0.311468	0.481359	0.31076	0.242095	0.332704	0.324917	1.14677	0.94219	0.911043
1366	0.543839	0.706635	0.722986	0.312085	0.485545	0.311374	0.242417	0.333412	0.327725	1.14881	0.943365	0.90782
1367	0.5486	0.703224	0.732878	0.314192	0.485055	0.308543	0.240056	0.331843	0.329725	1.14521	0.947517	0.907272
1368	0.549226	0.701828	0.73488	0.314346	0.485935	0.308017	0.238397	0.329114	0.329817	1.14487	0.947961	0.907173
1369	0.549742	0.698264	0.73557	0.313233	0.484984	0.307602	0.23862	0.329423	0.328015	1.14664	0.946035	0.907321
1370	0.550891	0.697936	0.735929	0.311679	0.484053	0.307458	0.238508	0.332083	0.328565	1.14611	0.947702	0.906191
1371	0.551983	0.698428	0.737151	0.311899	0.483689	0.307674	0.238676	0.332316	0.328796	1.14621	0.948369	0.905421
1372	0.555425	0.700961	0.738224	0.313569	0.488634	0.307945	0.24045	0.332552	0.328334	1.14741	0.947738	0.904851
1373	0.558107	0.699391	0.740862	0.313496	0.492034	0.307873	0.242502	0.332474	0.335286	1.14292	0.951734	0.905342
1374	0.554101	0.682288	0.740868	0.308753	0.482426	0.303239	0.241902	0.334941	0.32736	1.13508	0.967609	0.897312
1375	0.553793	0.681379	0.74	0.308276	0.484138	0.303448	0.23931	0.335862	0.327586	1.13517	0.968966	0.895862
1376	0.554738	0.681003	0.73827	0.313247	0.485051	0.304278	0.23804	0.333257	0.327047	1.13501	0.974241	0.890754
1377	0.556246	0.68185	0.73844	0.3147	0.484472	0.302968	0.235335	0.334714	0.327812	1.13734	0.971705	0.890959
1378	0.562025	0.682854	0.742923	0.315535	0.488838	0.304488	0.236133	0.336939	0.330035	1.13786	0.972842	0.889298
1379	0.563149	0.677442	0.73909	0.31517	0.490418	0.302701	0.235511	0.336643	0.329716	1.136	0.975294	0.888709
1380	0.560942	0.675208	0.734765	0.310942	0.492382	0.302632	0.234072	0.33518	0.331025	1.13573	0.975069	0.889197
1381	0.561553	0.679375	0.737253	0.312127	0.491272	0.30248	0.236334	0.336243	0.332108	1.13551	0.974966	0.889527
1382	0.560183	0.679634	0.738673	0.31167	0.490847	0.305492	0.236156	0.337071	0.335698	1.13616	0.978261	0.885584
1383	0.556319	0.684066	0.737637	0.313187	0.494505	0.308379	0.236264	0.336538	0.331731	1.13324	0.983516	0.883242
1384	0.551978	0.678243	0.733441	0.311178	0.49126	0.312557	0.236661	0.336707	0.331877	1.13087	0.985281	0.883855
1385	0.563427	0.6771	0.732878	0.310661	0.48788	0.307837	0.236526	0.336079	0.333255	1.13321	0.99341	0.873382
1386	0.545997	0.670562	0.724267	0.314023	0.490801	0.305072	0.233466	0.334162	0.328195	1.13526	0.984585	0.880159
1387	0.546497	0.674904	0.722293	0.31949	0.49758	0.309554	0.233121	0.33172	0.33172	1.12357	0.993631	0.882803
1388	0.53972	0.667445	0.718847	0.315421	0.497664	0.306854	0.232087	0.334112	0.331776	1.11838	1.00078	0.880841
1389	0.546533	0.673082	0.719747	0.317954	0.502241	0.311627	0.234115	0.336146	0.335355	1.11363	1.00211	0.88426
1390	0.548943	0.666574	0.724972	0.318687	0.503893	0.314516	0.232759	0.330367	0.327864	1.12125	0.994438	0.884316
1391	0.551055	0.670042	0.719831	0.318987	0.508017	0.311392	0.235443	0.32827	0.330802	1.12236	0.989873	0.887764
1392	0.553637	0.675064	0.725163	0.319275	0.504387	0.314181	0.235211	0.332012	0.326918	1.11577	0.997736	0.886499
1393	0.555429	0.677143	0.725143	0.328286	0.511714	0.314571	0.237429	0.331714	0.324	1.12543	0.992571	0.882
1394	0.555523	0.676744	0.728198	0.325291	0.50407	0.31657	0.235465	0.327907	0.324419	1.125	0.99593	0.87907
1395	0.545882	0.678359	0.727216	0.328844	0.508299	0.318509	0.225493	0.333542	0.319449	1.13122	0.987473	0.881303
1396	0.50882	0.686906	0.72863	0.332768	0.522049	0.332768	0.222863	0.334803	0.317503	1.13263	0.999322	0.868046
1397	0.510814	0.69413	0.717817	0.334706	0.518023	0.332647	0.2276	0.335736	0.31102	1.12255	0.99897	0.878476
1398	0.5087	0.68782	0.714432	0.32958	0.513818	0.32958	0.225179	0.334698	0.310133	1.11873	0.996929	0.88434
1399	0.511257	0.682716	0.707655	0.32629	0.512297	0.334603	0.225494	0.336682	0.313821	1.11604	0.997575	0.886387
1400	0.50879	0.685626	0.707342	0.323681	0.511892	0.329886	0.224405	0.335057	0.312306	1.11169	1.00103	0.88728
1401	0.507071	0.67989	0.704726	0.32287	0.512246	0.325974	0.22456	0.333218	0.311487	1.11245	0.999655	0.887892
1402	0.506062	0.676481	0.700381	0.322134	0.513336	0.327329	0.225494	0.333564	0.306547	1.10772	1.00277	0.889505
1403	0.504508	0.679265	0.70111	0.322469	0.512829	0.324549	0.225728	0.335992	0.304785	1.10576	1.00485	0.88939
1404	0.502096	0.672956	0.705451	0.323899	0.516771	0.322851	0.227463	0.338574	0.30608	1.10797	1.00105	0.890985
1405	0.498952	0.672956	0.705451	0.323899	0.516771	0.322851	0.227463	0.338574	0.309224	1.10902	1	0.890985
1406	0.498609	0.672809	0.706189	0.324409	0.515299	0.323366	0.227399	0.337969	0.313978	1.11509	0.994089	0.890821
1407	0.499315	0.673973	0.705822	0.318493	0.510616	0.32774	0.223973	0.332877	0.316438	1.11884	0.987329	0.893836
1408	0.50137	0.67089	0.707877	0.318493	0.510616	0.325685	0.226027	0.330822	0.316438	1.11781	0.989384	0.892808
1409	0.5	0.663244	0.704312	0.318275	0.508214	0.326489	0.225873	0.330595	0.316222	1.11807	0.989733	0.892197
1410	0.499146	0.658012	0.710284	0.317731	0.509395	0.327981	0.226512	0.331056	0.314657	1.11719	0.996242	0.886573
1411	0.501198	0.656282	0.710716	0.318384	0.510442	0.332763	0.228004	0.330709	0.314276	1.12153	0.991099	0.887367
1412	0.506218	0.665546	0.722017	0.325714	0.517311	0.332773	0.228908	0.336807	0.328739	1.1163	0.993277	0.89042
1413	0.506376	0.658389	0.725839	0.326174	0.521477	0.332215	0.227517	0.337248	0.333221	1.11242	0.997651	0.889933
1414	0.499496	0.656596	0.730111	0.326284	0.519637	0.330312	0.226586	0.336354	0.333333	1.1138	0.996979	0.889225
1415	0.499156	0.654067	0.731016	0.326021	0.519406	0.333108	0.221735	0.337158	0.336146	1.11475	0.994263	0.890989
1416	0.496802	0.647257	0.730057	0.324133	0.518007	0.332211	0.221138	0.33625	0.33625	1.11276	0.992595	0.894648
1417	0.499153	0.65266	0.733988	0.32633	0.517452	0.334463	0.223653	0.338529	0.335479	1.1203	0.98814	0.891562
1418	0.500171	0.660061	0.738982	0.329006	0.52272	0.333106	0.225487	0.341305	0.334131	1.12333	0.987017	0.889648
1419	0.502564	0.664615	0.737436	0.328205	0.529231	0.332308	0.224615	0.347692	0.333333	1.12308	0.989744	0.887179
1420	0.502908	0.661991	0.73794	0.326377	0.529593	0.331509	0.225795	0.34793	0.333561	1.12384	0.992473	0.883681
1421	0.499492	0.658883	0.738071	0.327919	0.527919	0.33401	0.22335	0.348223	0.335025	1.12487	0.99797	0.877157
1422	0.502028	0.659229	0.736308	0.3286	0.530426	0.333671	0.226166	0.345842	0.3357	1.12475	0.997972	0.877282
1423	0.496188	0.655287	0.724892	0.329135	0.52403	0.339079	0.232681	0.348028	0.335101	1.12662	0.989393	0.883991
1424	0.495184	0.648622	0.723348	0.328794	0.522086	0.337762	0.231152	0.350714	0.333776	1.12587	0.991365	0.882763
1425	0.493069	0.646535	0.730693	0.329703	0.522772	0.335644	0.229703	0.351485	0.334653	1.12277	0.992079	0.885149
1426	0.496047	0.650198	0.73913	0.326087	0.525692	0.339921	0.230237	0.353755	0.337945	1.12549	0.98913	0.885375
1427	0.498039	0.657843	0.741176	0.32549	0.520588	0.337255	0.231373	0.352941	0.335294	1.13529	0.982353	0.882353
1428	0.499673	0.662312	0.742652	0.324298	0.51339	0.335075	0.233181	0.35467	0.336055	1.14435	0.975833	0.879817
1429	0.506907	0.662062	0.743977	0.32284	0.510761	0.334404	0.233216	0.357533	0.338259	1.14873	0.97141	0.879859
1430	0.514232	0.656866	0.743197	0.321864	0.518924	0.334063	0.233657	0.360338	0.335002	1.14389	0.971223	0.884892
1431	0.509991	0.65478	0.746081	0.32739	0.512757	0.329235	0.23609	0.359668	0.331079	1.13526	0.974792	0.889948
1432	0.524537	0.6603	0.768733	0.328828	0.508669	0.326183	0.235381	0.357919	0.328828	1.12665	0.980311	0.893036
1433	0.523135	0.661943	0.764315	0.327068	0.510989	0.32273	0.236842	0.355697	0.3262	1.12695	0.983806	0.889242
1434	0.521071	0.662016	0.762813	0.32631	0.504841	0.321185	0.234055	0.363041	0.328018	1.13098	0.982346	0.886674
1435	0.517534	0.661765	0.760181	0.325792	0.501414	0.318156	0.236708	0.363971	0.330882	1.13518	0.980769	0.88405
1436	0.517475	0.656144	0.759301	0.325536	0.51071	0.316234	0.235908	0.363585	0.335682	1.13472	0.976607	0.88867
1437	0.516248	0.651031	0.757841	0.326363	0.512857	0.317039	0.23566	0.363662	0.332297	1.13846	0.977395	0.884148
1438	0.513948	0.653423	0.755706	0.334742	0.514793	0.3153	0.234996	0.360947	0.332206	1.13525	0.978022	0.886729
1439	0.514286	0.655411	0.760173	0.334199	0.515152	0.31342	0.232035	0.366234	0.334199	1.13333	0.976623	0.890043
1440	0.510783	0.656356	0.767026	0.329455	0.511635	0.310726	0.232406	0.36521	0.339671	1.13309	0.969637	0.897276
1441	0.51528	0.657895	0.764007	0.328523	0.510187	0.310696	0.235144	0.365025	0.340407	1.13328	0.968591	0.898132
1442	0.503236	0.652104	0.763754	0.331715	0.510518	0.31068	0.234628	0.372977	0.335761	1.13835	0.955502	0.906149
1443	0.499868	0.65245	0.75894	0.332185	0.495894	0.306755	0.235232	0.367947	0.330596	1.13086	0.956821	0.912318
1444	0.503968	0.647619	0.766667	0.331746	0.495238	0.307143	0.237302	0.369048	0.337302	1.13333	0.953968	0.912698
1445	0.503835	0.647448	0.766464	0.331658	0.492727	0.307062	0.237239	0.36895	0.338006	1.13145	0.95689	0.911664
1446	0.504095	0.647556	0.765654	0.331308	0.497754	0.306737	0.237781	0.369353	0.341612	1.13025	0.957464	0.912285
1447	0.503003	0.647166	0.76234	0.328284	0.497519	0.30713	0.240533	0.365892	0.342387	1.13998	0.952729	0.907286
1448	0.503256	0.654077	0.76348	0.32821	0.497786	0.307111	0.240688	0.364157	0.343058	1.14092	0.949466	0.909612
1449	0.498695	0.660752	0.764875	0.329593	0.498695	0.304541	0.242693	0.363257	0.344468	1.14301	0.948852	0.908142
1450	0.49922	0.666927	0.765991	0.328393	0.49922	0.305772	0.24337	0.361154	0.347114	1.13807	0.953198	0.908736
1451	0.498964	0.666062	0.767876	0.326425	0.493523	0.304663	0.242487	0.35829	0.345855	1.13782	0.955959	0.906218
1452	0.500906	0.665545	0.767279	0.326948	0.49314	0.307533	0.242299	0.357235	0.347916	1.13772	0.956769	0.905514
1453	0.504912	0.661582	0.777921	0.326525	0.494829	0.30636	0.245863	0.357549	0.348242	1.1347	0.957859	0.907446
1454	0.503502	0.662257	0.781323	0.323735	0.492607	0.30428	0.248249	0.357198	0.34786	1.13385	0.963424	0.902724
1455	0.502724	0.661479	0.780545	0.326848	0.49572	0.30428	0.245914	0.357198	0.348638	1.1323	0.964202	0.903502
1456	0.503211	0.661957	0.77832	0.325199	0.493193	0.30131	0.243514	0.352941	0.347547	1.13203	0.963267	0.904701
1457	0.50948	0.663868	0.77519	0.308776	0.489978	0.305525	0.238082	0.359155	0.342904	1.13191	0.966956	0.901138
1458	0.515176	0.672683	0.781788	0.305989	0.489746	0.301887	0.250205	0.366694	0.347006	1.13946	0.961444	0.899098
1459	0.514096	0.675788	0.787728	0.30597	0.490879	0.30597	0.256219	0.375622	0.351575	1.14096	0.962687	0.896352
1460	0.515404	0.675271	0.786012	0.307244	0.491257	0.305579	0.253955	0.377186	0.348876	1.14072	0.961699	0.897585
1461	0.515118	0.675728	0.786408	0.310402	0.491817	0.305409	0.253814	0.376976	0.34785	1.13925	0.961165	0.899584
1462	0.517327	0.672858	0.785972	0.309398	0.489881	0.302745	0.252842	0.375936	0.34433	1.13446	0.965622	0.899917
1463	0.514641	0.670442	0.787293	0.309945	0.489779	0.302486	0.253591	0.379558	0.34558	1.13453	0.964641	0.900829
1464	0.515	0.671667	0.7925	0.311667	0.4875	0.306667	0.254167	0.3825	0.345	1.13333	0.968333	0.898333
1465	0.527119	0.674576	0.8	0.318644	0.499153	0.304237	0.260169	0.388983	0.349153	1.13051	0.976271	0.89322
1466	0.528366	0.670618	0.801016	0.320068	0.499577	0.30398	0.259949	0.388654	0.351397	1.13125	0.975445	0.893311
1467	0.529762	0.67432	0.802721	0.322279	0.50085	0.306122	0.261905	0.389456	0.348639	1.13435	0.971939	0.893707
1468	0.5337	0.670813	0.810529	0.319352	0.491177	0.294186	0.263813	0.385305	0.34799	1.12901	0.975412	0.895574
1469	0.532855	0.666284	0.805739	0.315925	0.493257	0.294405	0.263415	0.384792	0.349498	1.12941	0.976184	0.894405
1470	0.530264	0.661552	0.814152	0.311168	0.491049	0.292413	0.265132	0.382779	0.336743	1.13555	0.970162	0.894288
1471	0.529813	0.659284	0.810903	0.310903	0.492334	0.293867	0.264906	0.383305	0.336457	1.13373	0.974446	0.891823
1472	0.532773	0.666387	0.814286	0.308403	0.489916	0.293277	0.263866	0.378992	0.336134	1.13782	0.963866	0.898319
1473	0.539128	0.669927	0.81498	0.306875	0.49469	0.292622	0.265791	0.38066	0.33706	1.13695	0.96171	0.901342
1474	0.540601	0.668242	0.80673	0.305339	0.493048	0.292825	0.263626	0.377086	0.33871	1.13793	0.963571	0.898498
1475	0.541447	0.6687	0.812587	0.303576	0.485722	0.295259	0.259495	0.375936	0.340172	1.13779	0.963959	0.898253
1476	0.543353	0.665566	0.817506	0.300578	0.484723	0.293972	0.25929	0.373245	0.340215	1.1379	0.963666	0.898431
1477	0.544628	0.664463	0.817355	0.301653	0.485124	0.292562	0.259504	0.373554	0.342149	1.13802	0.961983	0.9
1478	0.543879	0.663549	0.816231	0.300413	0.483631	0.29216	0.259972	0.37304	0.342503	1.13728	0.962311	0.900413
1479	0.544328	0.664097	0.816905	0.294879	0.484031	0.292401	0.259361	0.372522	0.341134	1.13822	0.963106	0.898678
1480	0.544863	0.666034	0.809976	0.292762	0.480618	0.294389	0.25698	0.378151	0.339116	1.14096	0.961236	0.897804
1481	0.541384	0.665943	0.811669	0.29308	0.48114	0.289824	0.255631	0.377748	0.33867	1.14057	0.963908	0.895522
1482	0.542501	0.665133	0.809691	0.293178	0.477531	0.289117	0.255008	0.379264	0.337845	1.14429	0.961559	0.894153
1483	0.541037	0.660907	0.806695	0.293197	0.477052	0.287527	0.256749	0.37743	0.336123	1.14282	0.962203	0.894978
1484	0.538647	0.654589	0.802738	0.297101	0.470209	0.285024	0.256039	0.376006	0.336554	1.1409	0.962158	0.89694
1485	0.540497	0.652767	0.807538	0.299118	0.469126	0.283881	0.256616	0.376905	0.33761	1.14435	0.96231	0.893344
1486	0.532581	0.648794	0.796562	0.296306	0.463315	0.279374	0.253976	0.374038	0.335557	1.15367	0.943561	0.902771
1487	0.536395	0.658769	0.789204	0.297509	0.466781	0.285051	0.252076	0.371519	0.338544	1.15193	0.948217	0.899853
1488	0.536811	0.662604	0.792053	0.29766	0.468796	0.284495	0.25451	0.375183	0.338615	1.14895	0.950024	0.901024
1489	0.539985	0.666178	0.793103	0.294938	0.472487	0.283933	0.255319	0.376376	0.339692	1.146	0.952311	0.901687
1490	0.542369	0.666586	0.801637	0.297545	0.480982	0.288878	0.254213	0.372653	0.340154	1.14179	0.948965	0.909244
1491	0.544319	0.658913	0.804358	0.306317	0.478208	0.285749	0.25049	0.356268	0.340108	1.14447	0.943928	0.911606
1492	0.540132	0.65577	0.804343	0.303733	0.480849	0.286167	0.249573	0.352769	0.341059	1.14613	0.941937	0.91193
1493	0.539474	0.654971	0.807749	0.300439	0.480994	0.28655	0.249269	0.355263	0.340643	1.14254	0.943713	0.913743
1494	0.536896	0.657514	0.800932	0.30228	0.481	0.290512	0.24859	0.348615	0.34126	1.14293	0.944349	0.912724
1495	0.534416	0.652933	0.80635	0.297382	0.483519	0.294474	0.249394	0.345371	0.34319	1.14736	0.947407	0.905235
1496	0.541245	0.659666	0.816802	0.30668	0.497217	0.294534	0.250506	0.350709	0.351468	1.14246	0.942055	0.915486
1497	0.544978	0.665667	0.824588	0.314843	0.502999	0.295352	0.251874	0.347076	0.351574	1.13718	0.944528	0.918291
1498	0.54525	0.663	0.82575	0.3195	0.51	0.294	0.2505	0.3585	0.3585	1.137	0.948	0.915
1499	0.548273	0.664734	0.828082	0.31762	0.511218	0.290396	0.251071	0.358457	0.357701	1.14268	0.940005	0.917318
1500	0.547445	0.66373	0.827586	0.316386	0.517241	0.292978	0.250692	0.357161	0.357161	1.14095	0.940096	0.918953
1501	0.545662	0.661339	0.832572	0.31583	0.515982	0.29376	0.251142	0.357686	0.360731	1.13699	0.939878	0.923135
1502	0.547886	0.664035	0.833673	0.312532	0.518085	0.293428	0.252165	0.359144	0.362201	1.14009	0.940652	0.919256
1503	0.54261	0.667006	0.838718	0.312134	0.515136	0.293055	0.254897	0.359451	0.362503	1.13788	0.943271	0.91885
1504	0.542123	0.667345	0.837618	0.31382	0.513871	0.291677	0.254263	0.358106	0.361924	1.13846	0.943752	0.917791
1505	0.543517	0.671403	0.837351	0.314387	0.516874	0.292312	0.253489	0.357777	0.362345	1.13728	0.945445	0.91728
1506	0.545247	0.676046	0.839544	0.314068	0.520152	0.293536	0.252471	0.355894	0.361977	1.1384	0.947529	0.914068
1507	0.549232	0.668597	0.844624	0.318811	0.515991	0.293881	0.252329	0.353563	0.363385	1.13699	0.953412	0.909595
1508	0.54975	0.66375	0.84375	0.32025	0.51075	0.29325	0.2505	0.3555	0.3645	1.1355	0.954	0.9105
1509	0.551082	0.662053	0.847006	0.3231	0.516356	0.297433	0.247609	0.360845	0.363865	1.13312	0.955712	0.911173
1510	0.543505	0.661819	0.834853	0.322406	0.513187	0.300222	0.24772	0.3579	0.360118	1.13655	0.953167	0.910279
1511	0.543441	0.663057	0.830667	0.32193	0.512429	0.29904	0.248093	0.35811	0.358848	1.13635	0.953237	0.910411
1512	0.534529	0.648738	0.800797	0.317397	0.509296	0.292829	0.246348	0.350598	0.343958	1.13679	0.944887	0.918327
1513	0.52945	0.646816	0.797435	0.318192	0.502065	0.291458	0.245816	0.347533	0.344273	1.14171	0.943491	0.914801
1514	0.526975	0.644152	0.794994	0.315926	0.500432	0.29003	0.242771	0.354769	0.345058	1.14199	0.94713	0.910876
1515	0.527615	0.641975	0.793372	0.315789	0.496426	0.2859	0.244964	0.353476	0.34373	1.1436	0.939571	0.916829
1516	0.519169	0.640608	0.791604	0.314843	0.493468	0.288499	0.251232	0.355965	0.346327	1.13922	0.946455	0.914329
1517	0.515928	0.635385	0.781317	0.315755	0.490745	0.289927	0.253767	0.357727	0.343521	1.14227	0.942101	0.915626
1518	0.51608	0.637168	0.78351	0.315994	0.492769	0.290093	0.254479	0.360673	0.347075	1.14224	0.940859	0.9169
1519	0.509189	0.63184	0.782986	0.312823	0.495561	0.286806	0.249019	0.351848	0.344415	1.15589	0.929796	0.914309
1520	0.51191	0.639425	0.786653	0.314168	0.495893	0.290144	0.250103	0.350513	0.344353	1.15749	0.929569	0.912936
1521	0.510979	0.641494	0.785553	0.313975	0.494972	0.291812	0.249949	0.350298	0.344141	1.15678	0.928381	0.914837
1522	0.506165	0.639951	0.786683	0.313194	0.489519	0.293465	0.249692	0.349568	0.344636	1.15598	0.926017	0.918002
1523	0.503779	0.643514	0.787538	0.313177	0.488458	0.289275	0.250051	0.349949	0.342594	1.16139	0.921757	0.916854
1524	0.505448	0.640612	0.795893	0.314334	0.489103	0.288558	0.24518	0.348282	0.345767	1.16115	0.909053	0.929799
1525	0.506069	0.643575	0.798033	0.313939	0.491628	0.291963	0.244872	0.347844	0.347844	1.15969	0.910423	0.929887
1526	0.507634	0.654466	0.797532	0.313114	0.49132	0.292407	0.246601	0.349508	0.348881	1.15771	0.908597	0.933696
1527	0.506583	0.654545	0.798119	0.312226	0.491536	0.290909	0.246395	0.35047	0.349843	1.15987	0.905956	0.934169
1528	0.503874	0.655288	0.795393	0.314136	0.488796	0.290262	0.246283	0.349948	0.34555	1.15853	0.907853	0.933613
1529	0.500521	0.664861	0.801083	0.315559	0.493647	0.291189	0.247448	0.353051	0.345553	1.15913	0.907936	0.932931
1530	0.501877	0.666458	0.802253	0.31602	0.491239	0.291615	0.24781	0.353567	0.345432	1.1602	0.906133	0.933667
1531	0.501463	0.66005	0.796699	0.315295	0.491433	0.293982	0.247597	0.34977	0.346009	1.16151	0.907647	0.93084
1532	0.503145	0.659119	0.795597	0.315723	0.491824	0.291195	0.247799	0.348428	0.342767	1.16038	0.904403	0.93522
1533	0.503687	0.656625	0.796292	0.315357	0.487255	0.288814	0.248999	0.346324	0.344428	1.16158	0.900569	0.937855
1534	0.50665	0.662445	0.807473	0.315389	0.492717	0.283724	0.248892	0.347055	0.343889	1.16339	0.89867	0.937935
1535	0.502447	0.665886	0.808896	0.317302	0.496063	0.284103	0.250904	0.347946	0.346031	1.16195	0.898276	0.939774
1536	0.501807	0.668863	0.807864	0.317535	0.496068	0.286929	0.249309	0.349416	0.34559	1.15792	0.899681	0.942402
1537	0.503185	0.666879	0.805096	0.315287	0.494268	0.286624	0.249045	0.348408	0.343312	1.15732	0.900637	0.942038
1538	0.502228	0.668364	0.805856	0.313813	0.495226	0.288988	0.24825	0.350095	0.343094	1.15786	0.896244	0.945894
1539	0.503599	0.670618	0.80779	0.317528	0.494073	0.290855	0.247671	0.351185	0.34293	1.1558	0.899238	0.944962
1540	0.50646	0.67168	0.807668	0.319	0.494387	0.29104	0.247829	0.348231	0.343783	1.15526	0.902351	0.942385
1541	0.507256	0.668139	0.807571	0.317981	0.495268	0.288959	0.246057	0.344479	0.346372	1.15521	0.904732	0.940063
1542	0.504111	0.666667	0.802024	0.318153	0.497154	0.287793	0.246679	0.342821	0.347249	1.15497	0.905123	0.939911
1543	0.506116	0.664909	0.800928	0.314424	0.491565	0.287221	0.244833	0.339097	0.347322	1.15647	0.902784	0.940742
1544	0.506222	0.664417	0.801097	0.314491	0.492301	0.287281	0.244885	0.339169	0.347395	1.15672	0.902974	0.940308
1545	0.508346	0.669343	0.798648	0.312487	0.493767	0.287767	0.245299	0.339742	0.343545	1.15804	0.903233	0.938728
1546	0.509906	0.670699	0.785819	0.315328	0.48488	0.279666	0.247758	0.334098	0.344108	1.15808	0.906569	0.935349
1547	0.509034	0.668536	0.787539	0.310903	0.48162	0.278505	0.245483	0.334579	0.343925	1.15452	0.912773	0.93271
1548	0.511116	0.668814	0.785996	0.309786	0.48182	0.27862	0.244962	0.334095	0.344068	1.15749	0.916892	0.925618
1549	0.510797	0.668397	0.785507	0.310839	0.480274	0.277824	0.242317	0.335133	0.345723	1.1549	0.917566	0.927533
1550	0.514778	0.667488	0.783251	0.315887	0.480911	0.281404	0.245074	0.33867	0.344828	1.15948	0.916256	0.924261
1551	0.515183	0.667829	0.783545	0.316373	0.480714	0.281288	0.244973	0.339762	0.346533	1.15962	0.91588	0.924497
1552	0.515183	0.66906	0.78293	0.316373	0.480714	0.281288	0.245589	0.339762	0.346533	1.16085	0.91588	0.923266
1553	0.515798	0.66906	0.786623	0.316373	0.48133	0.281288	0.245589	0.338531	0.346533	1.16147	0.915265	0.923266
1554	0.51665	0.667416	0.785087	0.315015	0.483555	0.280082	0.246374	0.338304	0.345659	1.16078	0.915628	0.923596
1555	0.517554	0.673123	0.780266	0.31477	0.486683	0.279056	0.249395	0.337772	0.345642	1.15981	0.914044	0.92615
1556	0.518689	0.669198	0.775934	0.314811	0.488107	0.278833	0.247052	0.340596	0.342994	1.15491	0.923446	0.921647
1557	0.517303	0.672731	0.786632	0.318568	0.49298	0.279415	0.258651	0.340518	0.345264	1.15978	0.922484	0.917738
1558	0.521199	0.672648	0.787419	0.317689	0.49576	0.279826	0.257937	0.341353	0.347269	1.15835	0.921712	0.919937
1559	0.521688	0.671924	0.787263	0.317626	0.495662	0.278588	0.257886	0.341285	0.3472	1.15694	0.923896	0.919164
1560	0.520197	0.670936	0.786207	0.317438	0.494778	0.275468	0.256552	0.340493	0.346995	1.15389	0.92335	0.922759
1561	0.522382	0.672057	0.787419	0.320055	0.49576	0.273319	0.255571	0.340761	0.34786	1.15362	0.922895	0.923486
1562	0.518003	0.667794	0.781182	0.315695	0.493535	0.27213	0.254824	0.339566	0.343744	1.15476	0.922021	0.923215
1563	0.518577	0.669978	0.78025	0.314723	0.488774	0.272402	0.256308	0.34095	0.342142	1.15518	0.922114	0.92271
1564	0.526605	0.6774	0.778127	0.317495	0.483016	0.272727	0.255056	0.339289	0.34518	1.15158	0.921264	0.927155
1565	0.524166	0.682969	0.771577	0.319908	0.487342	0.26985	0.253165	0.344074	0.340046	1.15823	0.921749	0.920023
1566	0.523992	0.686372	0.773896	0.319002	0.488868	0.270058	0.252783	0.344914	0.340307	1.15854	0.921881	0.919578
1567	0.520228	0.68604	0.776068	0.317379	0.490028	0.269516	0.250142	0.34245	0.339031	1.16239	0.918519	0.919088
1568	0.520402	0.690074	0.770355	0.317138	0.48681	0.269311	0.249953	0.341621	0.34276	1.16094	0.914974	0.924084
1569	0.518244	0.687571	0.77195	0.31699	0.484036	0.269669	0.250285	0.339225	0.343216	1.16135	0.912201	0.926454
1570	0.518848	0.686494	0.773442	0.315969	0.483614	0.268801	0.248342	0.337564	0.340974	1.16329	0.909263	0.927448
1571	0.521567	0.682614	0.772462	0.314749	0.483707	0.270107	0.248069	0.333396	0.339612	1.16293	0.90695	0.930119
1572	0.52413	0.679012	0.77385	0.315376	0.483726	0.270483	0.24523	0.333895	0.338384	1.16218	0.904602	0.933221
1573	0.529677	0.681255	0.779301	0.315552	0.487979	0.268219	0.241736	0.335838	0.337528	1.16078	0.908903	0.930316
1574	0.529114	0.688073	0.777944	0.321288	0.490358	0.268489	0.243775	0.334769	0.337016	1.1554	0.916121	0.928478
1575	0.528463	0.696458	0.782681	0.322084	0.487855	0.2659	0.243093	0.330985	0.338772	1.15705	0.916744	0.926201
1576	0.528492	0.697207	0.777095	0.323464	0.488827	0.264246	0.243017	0.329609	0.335754	1.15587	0.919553	0.924581
1577	0.530233	0.694326	0.783628	0.329302	0.495628	0.264558	0.243349	0.326512	0.338233	1.15367	0.921488	0.924837
1578	0.530396	0.698829	0.783603	0.329057	0.499721	0.265477	0.24261	0.325711	0.338539	1.15393	0.919688	0.92638
1579	0.529279	0.699887	0.779842	0.330518	0.502252	0.26464	0.243806	0.324887	0.337275	1.15315	0.918919	0.927928
1580	0.532433	0.699068	0.777249	0.329846	0.499334	0.26536	0.244816	0.324139	0.337835	1.15332	0.917634	0.929047
1581	0.534089	0.700595	0.776071	0.325523	0.502401	0.267332	0.243134	0.323795	0.339927	1.15863	0.917227	0.924141
1582	0.522871	0.691443	0.76183	0.32295	0.500986	0.26735	0.243099	0.322358	0.340103	1.16404	0.915024	0.920938
1583	0.523056	0.692262	0.762319	0.324758	0.498714	0.271324	0.241639	0.325945	0.34435	1.16545	0.917277	0.917277
1584	0.52311	0.69391	0.766515	0.32315	0.502876	0.27078	0.242214	0.32077	0.342789	1.16108	0.91708	0.921841
1585	0.526472	0.693635	0.76859	0.323022	0.503867	0.274242	0.240333	0.318263	0.339679	1.15764	0.915526	0.926829
1586	0.527051	0.696439	0.771395	0.324611	0.499311	0.275625	0.239032	0.316939	0.334645	1.16152	0.914814	0.923667
1587	0.526564	0.697757	0.770366	0.323495	0.498819	0.273318	0.24026	0.31523	0.334711	1.16234	0.913223	0.924439
1588	0.527596	0.697329	0.7727	0.319288	0.49911	0.275371	0.24095	0.316914	0.336499	1.16321	0.913947	0.922849
1589	0.529867	0.698948	0.775154	0.319706	0.500099	0.276245	0.241715	0.317325	0.337567	1.16392	0.913872	0.922207
1590	0.531463	0.696794	0.769539	0.322846	0.502004	0.277756	0.236874	0.316834	0.334269	1.16212	0.91984	0.918036
1591	0.528988	0.701719	0.767693	0.32387	0.5002	0.277089	0.232707	0.318473	0.332267	1.16294	0.920032	0.917033
1592	0.538715	0.70799	0.76668	0.320016	0.498558	0.277389	0.232908	0.311367	0.335461	1.16268	0.922364	0.914951
1593	0.539838	0.712087	0.76451	0.317662	0.503016	0.28084	0.234034	0.314541	0.338881	1.1683	0.919284	0.912419
1594	0.549712	0.709326	0.761093	0.322309	0.505341	0.280403	0.231101	0.319844	0.332786	1.1666	0.925021	0.908381
1595	0.549261	0.710591	0.764163	0.32266	0.504926	0.280172	0.230911	0.319581	0.333744	1.16564	0.924877	0.909483
1596	0.549487	0.713347	0.764476	0.323409	0.500821	0.280287	0.231006	0.319713	0.330801	1.16612	0.926489	0.907392
1597	0.551846	0.714226	0.765865	0.320406	0.50083	0.2781	0.228328	0.321029	0.329117	1.15782	0.92949	0.912692
1598	0.554517	0.709034	0.766355	0.320249	0.501558	0.280374	0.22866	0.320872	0.330218	1.15763	0.932087	0.91028
1599	0.555532	0.703758	0.76666	0.318871	0.501349	0.280257	0.22732	0.320739	0.329458	1.15902	0.930455	0.910525
1600	0.558574	0.696662	0.761352	0.319718	0.499482	0.278665	0.225793	0.322206	0.32656	1.16566	0.925565	0.90877
1601	0.560399	0.696139	0.759029	0.318804	0.502491	0.278954	0.227895	0.320672	0.326276	1.16625	0.921544	0.912204
1602	0.559692	0.697587	0.760607	0.318844	0.50104	0.277662	0.228993	0.321339	0.326331	1.16556	0.921589	0.912854
1603	0.557339	0.699333	0.756255	0.319016	0.499791	0.278982	0.226439	0.320892	0.327773	1.16597	0.920142	0.913887
1604	0.561407	0.701915	0.758743	0.319109	0.500833	0.278518	0.227311	0.324105	0.335346	1.1659	0.919234	0.914863
1605	0.560905	0.700975	0.759494	0.316871	0.498029	0.278896	0.227848	0.324341	0.336169	1.16476	0.920108	0.915128
1606	0.561246	0.698579	0.760661	0.317935	0.499791	0.278428	0.229515	0.326087	0.337375	1.16388	0.920569	0.915552
1607	0.561833	0.698054	0.760201	0.318267	0.499686	0.278719	0.230383	0.3258	0.337728	1.16384	0.919021	0.917137
1608	0.561477	0.694922	0.759757	0.317247	0.49979	0.280109	0.227235	0.323542	0.334872	1.16072	0.920898	0.91838
1609	0.566002	0.696327	0.755509	0.317943	0.501784	0.278909	0.225393	0.32235	0.332424	1.16034	0.924869	0.914795
1610	0.565317	0.692404	0.75626	0.317404	0.499583	0.279215	0.226628	0.320534	0.332429	1.16131	0.923414	0.915275
1611	0.567111	0.691538	0.755315	0.317007	0.498333	0.278866	0.227595	0.320759	0.330763	1.16111	0.921634	0.917257
1612	0.565682	0.694532	0.754243	0.318668	0.500943	0.279698	0.228787	0.322439	0.331867	1.16342	0.92269	0.913891
1613	0.567857	0.695168	0.753151	0.318277	0.496008	0.279202	0.228151	0.321429	0.331513	1.16281	0.923319	0.913866
1614	0.569215	0.690471	0.745759	0.317906	0.496335	0.275812	0.226806	0.319791	0.331728	1.1623	0.926702	0.910995
1615	0.568129	0.692841	0.74008	0.316817	0.491287	0.277136	0.226118	0.318077	0.332564	1.16334	0.922738	0.91392
1616	0.567227	0.693277	0.739286	0.316387	0.490966	0.277311	0.226261	0.317647	0.331513	1.16345	0.923319	0.913235
1617	0.567465	0.697982	0.738335	0.315889	0.491803	0.277427	0.225725	0.317781	0.331652	1.16393	0.924338	0.911728
1618	0.568062	0.698085	0.739743	0.316853	0.491689	0.277719	0.225963	0.318115	0.333263	1.16326	0.924048	0.912687
1619	0.572063	0.704762	0.742857	0.31873	0.492063	0.27746	0.226032	0.318095	0.332698	1.16127	0.924444	0.914286
1620	0.578152	0.710392	0.735945	0.324532	0.491908	0.278535	0.227428	0.320698	0.335392	1.16333	0.923765	0.912905
1621	0.576776	0.708847	0.73692	0.324117	0.48809	0.278179	0.227137	0.319651	0.334326	1.16567	0.920034	0.914292
1622	0.581145	0.712226	0.732889	0.326733	0.492036	0.280241	0.227292	0.322858	0.33771	1.16487	0.924666	0.910461
1623	0.574209	0.70509	0.730753	0.323995	0.486313	0.279726	0.223909	0.323353	0.336185	1.16766	0.930924	0.901411
1624	0.573163	0.706709	0.733546	0.322045	0.493291	0.283706	0.223642	0.327157	0.333546	1.16677	0.930351	0.902875
1625	0.571063	0.704866	0.728553	0.322663	0.497439	0.283611	0.224072	0.326504	0.333547	1.16965	0.931498	0.898848
1626	0.56932	0.702824	0.726573	0.32285	0.497433	0.284981	0.223363	0.327985	0.331194	1.17073	0.931964	0.897304
1627	0.56755	0.702864	0.725951	0.323215	0.498931	0.284737	0.223172	0.327063	0.330269	1.16973	0.933732	0.896537
1628	0.566425	0.706749	0.726613	0.322939	0.499146	0.284494	0.222982	0.326783	0.331909	1.16937	0.932294	0.898334
1629	0.566844	0.706482	0.724973	0.322635	0.503082	0.283103	0.222529	0.325824	0.331562	1.17067	0.928374	0.900956
1630	0.565891	0.707364	0.726098	0.323643	0.505814	0.2823	0.22416	0.319121	0.332687	1.16796	0.931525	0.900517
1631	0.568231	0.708351	0.724494	0.32415	0.50495	0.282824	0.224709	0.320921	0.334481	1.1681	0.928541	0.903358
1632	0.566782	0.709608	0.725765	0.323783	0.505386	0.283068	0.224903	0.319259	0.334769	1.16458	0.930633	0.904782
1633	0.56891	0.713395	0.732746	0.325091	0.508923	0.287035	0.225758	0.321221	0.343797	1.16749	0.927542	0.904967
1634	0.573055	0.721315	0.732918	0.321659	0.502149	0.289428	0.226902	0.321014	0.340997	1.1777	0.920498	0.901805
1635	0.573416	0.730094	0.732021	0.319135	0.503425	0.292166	0.225385	0.322346	0.338399	1.18279	0.913741	0.903467
1636	0.579211	0.733493	0.740684	0.315101	0.504685	0.292874	0.224886	0.320331	0.334713	1.17934	0.928961	0.891698
1637	0.575287	0.72451	0.739365	0.312627	0.50709	0.288319	0.218096	0.316678	0.332883	1.18569	0.918298	0.896016
1638	0.57464	0.720998	0.735162	0.312275	0.504496	0.287995	0.216502	0.312275	0.331835	1.18975	0.914568	0.895683
1639	0.570923	0.710998	0.734897	0.308697	0.49657	0.289445	0.217747	0.30936	0.329276	1.18964	0.910821	0.899535
1640	0.562963	0.711785	0.729966	0.303704	0.489562	0.284175	0.219529	0.311111	0.327273	1.19394	0.913805	0.892256
1641	0.557792	0.711151	0.731509	0.298575	0.48722	0.285003	0.217824	0.312147	0.322325	1.18887	0.914725	0.896404
1642	0.558124	0.71448	0.731475	0.299116	0.484024	0.2862	0.218219	0.312033	0.32155	1.18627	0.917063	0.896669
1643	0.56041	0.711945	0.730375	0.299659	0.485324	0.286007	0.21843	0.31058	0.322184	1.18976	0.913993	0.896246
1644	0.559437	0.709165	0.727541	0.301497	0.481851	0.28176	0.217786	0.311025	0.325318	1.18761	0.914701	0.897686
1645	0.559945	0.717256	0.722107	0.305613	0.482328	0.277893	0.216909	0.313236	0.325017	1.17949	0.915454	0.905059
1646	0.556687	0.717723	0.719806	0.30472	0.48311	0.276261	0.217261	0.31305	0.326238	1.1814	0.913466	0.905137
1647	0.557123	0.712271	0.710155	0.297602	0.478138	0.273625	0.214386	0.313822	0.32299	1.18406	0.910437	0.905501
1648	0.55751	0.714354	0.70865	0.295152	0.472671	0.274477	0.214591	0.309411	0.320817	1.18631	0.911122	0.902567
1649	0.557326	0.715033	0.710038	0.294719	0.472407	0.275452	0.214082	0.308991	0.321123	1.18673	0.911275	0.901998
1650	0.560345	0.718391	0.714799	0.293103	0.469828	0.274425	0.215517	0.310345	0.323276	1.18678	0.907328	0.905891
1651	0.55914	0.716846	0.714695	0.29319	0.470251	0.273835	0.215054	0.309677	0.323297	1.18638	0.909677	0.903943
1652	0.559685	0.713367	0.711222	0.293066	0.469621	0.276626	0.214439	0.31451	0.323088	1.18728	0.912795	0.899929
1653	0.560172	0.711318	0.70702	0.293696	0.469198	0.277221	0.209169	0.315186	0.323782	1.18911	0.909742	0.901146
1654	0.55842	0.713103	0.708846	0.293046	0.473273	0.277436	0.211447	0.315752	0.324267	1.19063	0.912488	0.896878
1655	0.550646	0.703643	0.707168	0.291187	0.46886	0.279201	0.210106	0.314454	0.320799	1.19436	0.910223	0.895417
1656	0.551439	0.702218	0.700094	0.289523	0.467202	0.277489	0.210241	0.315715	0.322086	1.19207	0.910335	0.897593
1657	0.550538	0.708244	0.696774	0.282437	0.471685	0.27957	0.210753	0.319713	0.323297	1.19355	0.907527	0.898925
1658	0.549591	0.71064	0.697641	0.281656	0.473038	0.280212	0.212325	0.317044	0.321377	1.1909	0.9078	0.9013
1659	0.550725	0.71087	0.699275	0.282609	0.469565	0.278261	0.213768	0.313043	0.322464	1.1971	0.902899	0.9
1660	0.556785	0.705752	0.707965	0.281711	0.469027	0.273599	0.212389	0.313422	0.324484	1.19543	0.906342	0.89823
1661	0.556267	0.705491	0.708446	0.280719	0.469096	0.27407	0.210539	0.312485	0.325782	1.19453	0.907166	0.898301
1662	0.558549	0.700187	0.71379	0.284076	0.458522	0.272073	0.208055	0.305682	0.334489	1.20752	0.909042	0.883436
1663	0.566604	0.706025	0.710889	0.280465	0.464469	0.270738	0.208322	0.305593	0.332343	1.21264	0.906242	0.881113
1664	0.56245	0.701853	0.706688	0.282031	0.458501	0.269138	0.209508	0.2917	0.327961	1.2224	0.900081	0.877518
1665	0.56682	0.705882	0.710762	0.28219	0.456221	0.271618	0.207373	0.290323	0.328544	1.22066	0.902684	0.87666
1666	0.572652	0.709392	0.714365	0.28674	0.45663	0.269337	0.199724	0.287569	0.323204	1.22735	0.894199	0.878453
1667	0.574735	0.713608	0.716955	0.284439	0.45594	0.269381	0.199944	0.287786	0.322922	1.22811	0.893475	0.878416
1668	0.55873	0.695238	0.704762	0.280159	0.456349	0.270635	0.194444	0.285714	0.310317	1.22381	0.903175	0.873016
1669	0.565771	0.701191	0.698698	0.280809	0.446968	0.27167	0.197729	0.294101	0.311548	1.21379	0.91969	0.866519
1670	0.556059	0.683888	0.69747	0.276431	0.450599	0.273236	0.196538	0.288415	0.308389	1.20879	0.915579	0.875632
1671	0.553186	0.674122	0.695189	0.272302	0.454876	0.268401	0.19974	0.287906	0.303511	1.2078	0.914434	0.877763
1672	0.548882	0.681578	0.689872	0.272179	0.456899	0.268409	0.202061	0.290274	0.29706	1.21915	0.91229	0.86856
1673	0.543278	0.674981	0.701172	0.271639	0.451235	0.271639	0.196059	0.285857	0.292592	1.21302	0.909953	0.877027
1674	0.545934	0.67997	0.697289	0.273343	0.454066	0.274849	0.198042	0.285392	0.292169	1.21611	0.910392	0.873494
1675	0.545251	0.680259	0.696668	0.271507	0.452014	0.270761	0.199901	0.281949	0.285679	1.21134	0.908503	0.880159
1676	0.541511	0.673897	0.698579	0.270007	0.452506	0.26926	0.198205	0.280479	0.285714	1.21242	0.910247	0.877337
1677	0.541116	0.678414	0.707783	0.269457	0.447871	0.271659	0.196035	0.279001	0.282673	1.20778	0.91116	0.881057
1678	0.538091	0.671167	0.704436	0.263259	0.449855	0.271215	0.196721	0.277001	0.279894	1.21432	0.909113	0.876567
1679	0.543759	0.657102	0.704448	0.271162	0.439742	0.266141	0.198709	0.278336	0.283357	1.21019	0.911765	0.878049
1680	0.546809	0.653901	0.706383	0.274468	0.439007	0.26383	0.202128	0.282979	0.287234	1.20851	0.908511	0.882979
1681	0.541976	0.654685	0.711735	0.277597	0.433442	0.2609	0.200371	0.281772	0.286642	1.21057	0.905844	0.883581
1682	0.545455	0.659318	0.726818	0.279545	0.434318	0.261818	0.199773	0.290455	0.283636	1.21636	0.895909	0.887727
1683	0.544465	0.658122	0.725499	0.278358	0.435572	0.262024	0.198049	0.289247	0.283802	1.2162	0.896325	0.887477
1684	0.539784	0.654997	0.726289	0.274984	0.435391	0.267346	0.197327	0.286442	0.289624	1.20369	0.899427	0.896881
1685	0.541473	0.650021	0.726196	0.274228	0.438003	0.26788	0.196784	0.286289	0.288828	1.20482	0.900127	0.895049
1686	0.543492	0.646349	0.725714	0.272381	0.43746	0.270476	0.19619	0.285079	0.288889	1.20889	0.899683	0.891429
1687	0.542966	0.648631	0.728199	0.273074	0.437938	0.273711	0.19669	0.285805	0.289624	1.20942	0.900064	0.890516
1688	0.543483	0.648097	0.72592	0.273655	0.437593	0.272379	0.197108	0.284499	0.288327	1.20944	0.902615	0.887944
1689	0.541907	0.644914	0.723608	0.269994	0.43634	0.269994	0.197697	0.283429	0.288548	1.21177	0.898912	0.889315
1690	0.538165	0.645927	0.724824	0.266838	0.439384	0.270686	0.199487	0.282874	0.288647	1.21296	0.898012	0.889031
1691	0.538197	0.645708	0.729399	0.267811	0.440987	0.27103	0.199571	0.285837	0.285837	1.21481	0.895494	0.8897
1692	0.537112	0.642353	0.728342	0.268235	0.439572	0.270802	0.199572	0.285561	0.286845	1.2154	0.896471	0.888128
1693	0.534483	0.639208	0.729885	0.266922	0.438059	0.270115	0.198595	0.285441	0.285441	1.21584	0.893997	0.890166
1694	0.533249	0.637745	0.732742	0.267258	0.436352	0.269158	0.198227	0.284357	0.286257	1.21533	0.89487	0.889804
1695	0.529671	0.632837	0.734116	0.266723	0.435311	0.267981	0.198155	0.288111	0.283707	1.21598	0.89264	0.891382
1696	0.530164	0.62929	0.740567	0.264123	0.438073	0.26796	0.195694	0.289704	0.279471	1.22405	0.888297	0.887657
1697	0.53176	0.626395	0.739056	0.26588	0.440343	0.268455	0.196352	0.2897	0.278112	1.22768	0.88133	0.890987
1698	0.530476	0.626104	0.7437	0.266853	0.439371	0.268146	0.197071	0.292053	0.280422	1.22895	0.876804	0.894249
1699	0.53158	0.62729	0.747575	0.266437	0.43975	0.26773	0.196594	0.289718	0.278724	1.23195	0.87562	0.892434
1700	0.532661	0.628014	0.750986	0.259754	0.441911	0.265673	0.194651	0.286716	0.28014	1.23367	0.877247	0.889084
1701	0.530105	0.625654	0.748691	0.261126	0.442408	0.264398	0.193717	0.284031	0.278141	1.23102	0.877618	0.891361
1702	0.527537	0.62706	0.747398	0.261492	0.446227	0.265395	0.195794	0.287511	0.279705	1.22875	0.874241	0.897008
1703	0.529902	0.626015	0.745194	0.26399	0.444682	0.26463	0.194789	0.293464	0.281931	1.22384	0.873985	0.902179
1704	0.529676	0.626741	0.746947	0.263553	0.442254	0.265481	0.194129	0.293122	0.282194	1.22584	0.871009	0.90315
1705	0.527995	0.616536	0.75	0.264974	0.4375	0.266276	0.189453	0.294271	0.278646	1.22656	0.872396	0.901042
1706	0.523057	0.617918	0.753623	0.26614	0.438735	0.26614	0.189723	0.290514	0.279315	1.23254	0.866271	0.901186
1707	0.521621	0.61535	0.737605	0.264206	0.431288	0.264886	0.181345	0.293412	0.276432	1.2307	0.870727	0.898574
1708	0.517546	0.61535	0.73353	0.264206	0.427892	0.265565	0.181345	0.294091	0.275074	1.2307	0.872764	0.896536
1709	0.51799	0.615071	0.735234	0.263408	0.429056	0.266802	0.181263	0.294637	0.276307	1.23082	0.868296	0.900883
1710	0.520054	0.615228	0.738273	0.265126	0.43032	0.268525	0.182189	0.294358	0.276003	1.23249	0.870156	0.897349
1711	0.516238	0.614344	0.736806	0.263194	0.430988	0.268606	0.181326	0.294993	0.275372	1.23478	0.870771	0.894452
1712	0.516821	0.616392	0.735606	0.264168	0.428765	0.269587	0.181531	0.291939	0.275683	1.23346	0.871754	0.894784
1713	0.517195	0.615611	0.736425	0.265385	0.429638	0.267421	0.181222	0.291176	0.274208	1.23529	0.869457	0.895249
1714	0.509952	0.604667	0.734386	0.26081	0.435827	0.26836	0.181881	0.291695	0.274537	1.23816	0.869595	0.892244
1715	0.51578	0.601978	0.743994	0.25789	0.43382	0.273434	0.182996	0.285445	0.277673	1.2308	0.86976	0.899435
1716	0.51644	0.599577	0.741193	0.257163	0.430484	0.274777	0.183185	0.283936	0.276186	1.23227	0.869422	0.898309
1717	0.521274	0.598289	0.735916	0.26242	0.429998	0.278108	0.183979	0.285952	0.277395	1.22653	0.873544	0.899929
1718	0.520153	0.5917	0.736943	0.26258	0.431433	0.281183	0.184593	0.288338	0.273313	1.22347	0.877176	0.899356
1719	0.518915	0.591006	0.734475	0.261956	0.430407	0.280514	0.184154	0.289079	0.272662	1.21984	0.882227	0.89793
1720	0.518403	0.591539	0.731358	0.263145	0.43021	0.281788	0.184273	0.291109	0.273901	1.21749	0.885516	0.896989
1721	0.516052	0.594394	0.730235	0.260901	0.43771	0.276713	0.183996	0.294681	0.273119	1.21754	0.881888	0.900575
1722	0.511052	0.596108	0.728736	0.258049	0.433205	0.275348	0.182364	0.294089	0.273907	1.21744	0.882268	0.900288
1723	0.507581	0.600722	0.733574	0.258484	0.431769	0.275812	0.182671	0.293863	0.273646	1.21805	0.88231	0.899639
1724	0.510422	0.5984	0.741638	0.256665	0.431168	0.277024	0.183228	0.297382	0.274842	1.23025	0.875424	0.894329
1725	0.510324	0.588496	0.734513	0.256637	0.432891	0.283186	0.185841	0.30236	0.270649	1.2323	0.874631	0.893068
1726	0.512915	0.588192	0.736531	0.258303	0.434686	0.282657	0.185978	0.303321	0.271587	1.231	0.878229	0.890775
1727	0.511778	0.590627	0.730474	0.251426	0.428465	0.285643	0.184478	0.310935	0.269278	1.22514	0.879246	0.895611
1728	0.513109	0.58427	0.734082	0.253184	0.424719	0.28764	0.185768	0.31236	0.273408	1.22397	0.881648	0.894382
1729	0.509873	0.584854	0.732567	0.257186	0.425894	0.287178	0.185954	0.311172	0.273682	1.2192	0.883279	0.897526
1730	0.49912	0.587334	0.737371	0.258608	0.429002	0.288766	0.18472	0.309123	0.275195	1.22066	0.879869	0.899472
1731	0.498995	0.58794	0.736432	0.258543	0.428894	0.289447	0.184673	0.309045	0.275879	1.22111	0.879648	0.899246
1732	0.498617	0.588383	0.736233	0.258738	0.427709	0.289666	0.184813	0.310787	0.276088	1.21976	0.881066	0.89917
1733	0.498228	0.58557	0.735949	0.25443	0.432152	0.28557	0.189114	0.306076	0.272658	1.22202	0.872658	0.905316
1734	0.497306	0.585835	0.732102	0.258661	0.431871	0.287914	0.190146	0.309469	0.272517	1.22402	0.872209	0.903772
1735	0.494565	0.582298	0.735248	0.26087	0.431677	0.284938	0.189441	0.312112	0.274068	1.22515	0.873447	0.901398
1736	0.496976	0.580594	0.73442	0.257954	0.433868	0.285564	0.191691	0.313174	0.276098	1.22114	0.876413	0.902445
1737	0.497377	0.578437	0.737408	0.258132	0.432057	0.28489	0.192812	0.314795	0.275446	1.2159	0.88064	0.903463
1738	0.496986	0.579554	0.736828	0.257929	0.431717	0.283879	0.192661	0.314548	0.274443	1.21494	0.880734	0.904325
1739	0.49659	0.58001	0.735834	0.258132	0.432057	0.284103	0.192812	0.314795	0.274659	1.2159	0.879853	0.90425
1740	0.497634	0.579653	0.740536	0.260252	0.434543	0.2847	0.193218	0.31388	0.273659	1.21688	0.878549	0.904574
1741	0.496552	0.572149	0.744032	0.259416	0.436074	0.287268	0.19496	0.309549	0.276923	1.22148	0.877719	0.900796
1742	0.492954	0.573518	0.747408	0.260037	0.43632	0.287158	0.195427	0.311087	0.274395	1.22281	0.879819	0.897368
1743	0.493205	0.573941	0.7506	0.259792	0.435651	0.285372	0.195044	0.310951	0.275779	1.22382	0.879297	0.896882
1744	0.477254	0.574503	0.751839	0.254154	0.434759	0.284391	0.196949	0.304004	0.277036	1.22746	0.871152	0.901389
1745	0.480066	0.575096	0.751229	0.255598	0.435827	0.28509	0.197433	0.305571	0.275259	1.22884	0.870016	0.901147
1746	0.479902	0.57178	0.753897	0.255127	0.434783	0.28548	0.196883	0.305989	0.275636	1.2297	0.867925	0.902379
1747	0.479081	0.5726	0.753897	0.255127	0.437244	0.28548	0.197703	0.306809	0.275636	1.2297	0.867925	0.902379
1748	0.47347	0.569302	0.754467	0.258257	0.434488	0.280996	0.196535	0.304548	0.274499	1.22469	0.872225	0.903086
1749	0.472742	0.569569	0.755085	0.258747	0.435313	0.28153	0.196908	0.305126	0.27502	1.22213	0.875509	0.90236
1750	0.470266	0.574678	0.760482	0.259797	0.435736	0.283639	0.198959	0.305015	0.275418	1.21595	0.878049	0.906002
1751	0.467746	0.581389	0.760911	0.260225	0.433159	0.284107	0.197639	0.305517	0.275872	1.21466	0.879495	0.905847
1752	0.465447	0.580169	0.75717	0.259765	0.431849	0.284349	0.197487	0.304015	0.274515	1.21278	0.878449	0.908768
1753	0.460043	0.574244	0.757289	0.259989	0.430076	0.281048	0.201674	0.302916	0.270518	1.21976	0.8723	0.907937
1754	0.456202	0.574538	0.751632	0.26197	0.428455	0.281556	0.201578	0.298694	0.262786	1.21926	0.873232	0.907508
1755	0.454992	0.574468	0.749591	0.262684	0.428805	0.280687	0.200491	0.297054	0.260229	1.22095	0.87234	0.90671
1756	0.455562	0.574155	0.75	0.262541	0.428571	0.280534	0.200382	0.296892	0.258451	1.22028	0.875136	0.90458
1757	0.456504	0.575948	0.749386	0.262612	0.428688	0.278975	0.1988	0.296155	0.257704	1.22143	0.875375	0.903191
1758	0.467501	0.575197	0.748164	0.261898	0.425075	0.280664	0.198259	0.301877	0.26353	1.2173	0.878705	0.903998
1759	0.463614	0.577269	0.749796	0.264922	0.427637	0.284546	0.197874	0.300899	0.264922	1.21668	0.880621	0.902698
1760	0.463368	0.576545	0.74713	0.264079	0.427283	0.283762	0.196009	0.301804	0.263259	1.21378	0.879989	0.906233
1761	0.460843	0.579135	0.75	0.264513	0.427985	0.284228	0.193866	0.303122	0.266156	1.21741	0.883078	0.899507
1762	0.460148	0.580937	0.750205	0.264585	0.428102	0.284306	0.193919	0.303205	0.26705	1.21775	0.881676	0.900575
1763	0.46097	0.581758	0.755136	0.268694	0.428102	0.284306	0.194741	0.30074	0.267872	1.21775	0.881676	0.900575
1764	0.458185	0.578284	0.755964	0.267343	0.424458	0.286263	0.194955	0.301892	0.268988	1.21744	0.881821	0.90074
1765	0.455696	0.581178	0.75454	0.268299	0.425977	0.286461	0.195652	0.302972	0.268299	1.21849	0.881673	0.899835
1766	0.455696	0.581178	0.75454	0.268299	0.425977	0.286461	0.195652	0.303797	0.268299	1.21767	0.882499	0.899835
1767	0.45532	0.571625	0.754743	0.268078	0.423976	0.2854	0.195491	0.303547	0.268903	1.21501	0.880946	0.904042
1768	0.45507	0.571311	0.754328	0.267106	0.424567	0.285243	0.195383	0.302556	0.268755	1.21599	0.880462	0.903545
1769	0.447971	0.565553	0.759315	0.265802	0.425614	0.286503	0.196246	0.303892	0.268286	1.21639	0.883522	0.900083
1770	0.443457	0.560156	0.758544	0.263407	0.429286	0.286746	0.193387	0.304251	0.267574	1.21117	0.887747	0.901084
1771	0.442897	0.562396	0.761281	0.264067	0.430362	0.285794	0.193872	0.305014	0.267409	1.20919	0.890808	0.9
1772	0.438005	0.556701	0.756478	0.26414	0.429646	0.284202	0.193926	0.303427	0.263305	1.20786	0.891056	0.901087
1773	0.433454	0.559322	0.751042	0.26424	0.430953	0.284246	0.195054	0.300917	0.260072	1.20784	0.889414	0.902751
1774	0.43134	0.555181	0.750632	0.266217	0.419545	0.279697	0.195451	0.298231	0.261163	1.20809	0.892165	0.899747
1775	0.433643	0.555368	0.752325	0.269653	0.419273	0.281488	0.197802	0.298394	0.260355	1.20541	0.891801	0.90279
1776	0.433051	0.557627	0.750847	0.270339	0.417797	0.281356	0.198305	0.299153	0.261017	1.20424	0.891525	0.904237
1777	0.433909	0.558732	0.752335	0.270025	0.416077	0.281913	0.198698	0.299745	0.261534	1.20408	0.889895	0.906029
1778	0.434401	0.551714	0.751488	0.270332	0.413998	0.283933	0.198923	0.300085	0.262681	1.20374	0.892604	0.903655
1779	0.432725	0.552452	0.754276	0.270239	0.409635	0.283922	0.200114	0.301026	0.261688	1.2024	0.894527	0.903079
1780	0.430769	0.551282	0.755556	0.270085	0.411111	0.283761	0.199145	0.301709	0.261538	1.20598	0.890598	0.903419
1781	0.426005	0.55432	0.75278	0.269461	0.411463	0.283148	0.19846	0.299401	0.260907	1.20616	0.890505	0.903336
1782	0.426982	0.553622	0.752139	0.270394	0.41158	0.283229	0.198517	0.299487	0.260125	1.20736	0.889903	0.902738
1783	0.423773	0.55211	0.743325	0.270457	0.409991	0.281654	0.197244	0.29888	0.250646	1.21361	0.890612	0.89578
1784	0.423334	0.549025	0.745418	0.273203	0.414606	0.281059	0.196392	0.302008	0.253128	1.21065	0.893803	0.895548
1785	0.420388	0.537603	0.742068	0.274089	0.413337	0.278496	0.197415	0.296122	0.2547	1.20476	0.901586	0.893655
1786	0.417893	0.538577	0.736716	0.276494	0.413389	0.282798	0.200841	0.299009	0.25758	1.20684	0.90063	0.892525
1787	0.417965	0.538955	0.742438	0.27956	0.414299	0.281393	0.203483	0.299725	0.255729	1.20257	0.903758	0.893676
1788	0.417455	0.541044	0.740616	0.280134	0.415624	0.281965	0.202319	0.299359	0.257247	1.19835	0.908148	0.8935
1789	0.419255	0.55528	0.746273	0.286957	0.421118	0.279503	0.197516	0.308385	0.261801	1.20093	0.915839	0.88323
1790	0.419646	0.547404	0.743239	0.288157	0.421511	0.279764	0.199565	0.30774	0.262978	1.20112	0.916693	0.882188
1791	0.420755	0.548113	0.743396	0.291509	0.422642	0.278302	0.203774	0.310377	0.266981	1.20472	0.914151	0.881132
1792	0.422882	0.54804	0.746207	0.293932	0.424779	0.276865	0.204804	0.311947	0.268331	1.20607	0.914033	0.879899
1793	0.423975	0.54795	0.745741	0.293375	0.42776	0.276341	0.205363	0.311356	0.267823	1.20852	0.912303	0.87918
1794	0.423126	0.550826	0.748094	0.291614	0.431703	0.278272	0.205845	0.311626	0.263977	1.20934	0.910102	0.880559
1795	0.42326	0.550048	0.748332	0.291706	0.43184	0.27836	0.20591	0.311725	0.264061	1.20877	0.910391	0.880839
1796	0.422455	0.549001	0.749762	0.291151	0.430067	0.276879	0.205519	0.313035	0.263559	1.21123	0.908658	0.880114
1797	0.420685	0.550127	0.750952	0.291244	0.430203	0.276967	0.207487	0.312183	0.261739	1.21447	0.908947	0.876586
1798	0.419467	0.548827	0.748573	0.289157	0.42993	0.276791	0.207356	0.311985	0.261573	1.21179	0.909321	0.878884
1799	0.419467	0.548827	0.747622	0.289157	0.428979	0.27584	0.207356	0.311985	0.261573	1.21084	0.910273	0.878884
1800	0.419334	0.551506	0.750238	0.290016	0.429794	0.277655	0.20729	0.312837	0.26149	1.21046	0.910935	0.878605
1801	0.42122	0.550826	0.75	0.288755	0.426938	0.278272	0.207751	0.313532	0.260165	1.21029	0.907243	0.882465
1802	0.420749	0.552354	0.757925	0.291066	0.430355	0.277618	0.210375	0.304515	0.261287	1.21037	0.902017	0.887608
1803	0.423077	0.552885	0.769231	0.292308	0.435577	0.279808	0.2125	0.304808	0.2625	1.21154	0.903846	0.884615
1804	0.422302	0.54909	0.769506	0.290637	0.43303	0.278934	0.209688	0.305267	0.261378	1.20644	0.900195	0.893368
1805	0.425895	0.554058	0.77095	0.289846	0.434768	0.276043	0.211962	0.306605	0.262241	1.20178	0.90207	0.896155
1806	0.42309	0.552968	0.770417	0.289275	0.433913	0.2755	0.211545	0.306002	0.264677	1.20039	0.904231	0.895376
1807	0.424666	0.556459	0.769281	0.288968	0.430524	0.277253	0.209893	0.310446	0.263586	1.20762	0.899121	0.893264
1808	0.420921	0.563733	0.761979	0.287504	0.423739	0.285625	0.2114	0.310993	0.265894	1.1923	0.903852	0.903852
1809	0.440718	0.575663	0.728549	0.294852	0.414977	0.292512	0.222309	0.333073	0.272231	1.19813	0.904836	0.897036
1810	0.443705	0.574974	0.738485	0.298618	0.41914	0.294012	0.229529	0.340072	0.27175	1.20292	0.898925	0.898158
1811	0.447273	0.578909	0.747636	0.295273	0.414545	0.294545	0.234182	0.335273	0.274182	1.18836	0.912727	0.898909
1812	0.460092	0.586689	0.749457	0.290813	0.416687	0.314685	0.235833	0.337835	0.272727	1.17989	0.931758	0.888353
1813	0.455833	0.584013	0.74892	0.291647	0.418387	0.318291	0.234037	0.339174	0.270763	1.17523	0.932549	0.892223
1814	0.458566	0.589793	0.753098	0.293803	0.427217	0.324423	0.236209	0.343378	0.275577	1.1774	0.931713	0.890887
1815	0.459765	0.586596	0.748018	0.290416	0.425895	0.319962	0.234927	0.342301	0.277444	1.17391	0.937545	0.888542
1816	0.460613	0.588679	0.748585	0.293632	0.425236	0.319104	0.241274	0.338915	0.280896	1.16887	0.936792	0.89434
1817	0.463116	0.589677	0.751591	0.294839	0.427056	0.320999	0.24181	0.341504	0.280698	1.17087	0.934716	0.894414
1818	0.466259	0.598871	0.759699	0.297672	0.427463	0.326593	0.250411	0.340701	0.282859	1.17658	0.921232	0.902187
1819	0.463832	0.597643	0.762653	0.295355	0.440952	0.325168	0.255142	0.342501	0.291888	1.18419	0.911024	0.904784
1820	0.458314	0.600838	0.750349	0.296926	0.427573	0.314392	0.254308	0.341639	0.287844	1.18351	0.912436	0.904052
1821	0.460227	0.602273	0.752131	0.300426	0.424006	0.316761	0.252131	0.339489	0.289773	1.1804	0.916903	0.902699
1822	0.468204	0.590496	0.74703	0.303983	0.424179	0.316562	0.250175	0.34102	0.301188	1.18169	0.918938	0.899371
1823	0.474422	0.594954	0.733707	0.302032	0.432376	0.320252	0.265592	0.342677	0.300631	1.17449	0.925718	0.89979
1824	0.475901	0.591015	0.737015	0.302527	0.430978	0.320777	0.268133	0.345344	0.300421	1.17291	0.927234	0.89986
1825	0.472196	0.58459	0.733035	0.303252	0.426956	0.320217	0.26508	0.349199	0.302545	1.17908	0.927427	0.893497
1826	0.473349	0.583019	0.730189	0.303538	0.427358	0.320519	0.26533	0.349528	0.302123	1.17948	0.927594	0.892925
1827	0.476736	0.581246	0.722262	0.304223	0.433787	0.317108	0.269148	0.348604	0.299928	1.17824	0.931997	0.889764
1828	0.474291	0.587458	0.72297	0.309947	0.431043	0.317155	0.268861	0.34815	0.300577	1.17996	0.929121	0.890918
1829	0.470002	0.590236	0.714112	0.298761	0.430653	0.319893	0.26597	0.341754	0.298033	1.18557	0.926889	0.887539
1830	0.464768	0.593666	0.712988	0.296833	0.430886	0.321876	0.264424	0.336607	0.29536	1.1866	0.931009	0.882396
1831	0.470116	0.592918	0.707433	0.293069	0.438473	0.326218	0.262933	0.340532	0.296082	1.18282	0.932697	0.88448
1832	0.461656	0.588957	0.693252	0.294479	0.440951	0.328221	0.264571	0.330521	0.302914	1.17945	0.939417	0.881135
1833	0.463241	0.5884	0.690664	0.294582	0.441872	0.33274	0.264055	0.33274	0.302976	1.17985	0.938692	0.881455
1834	0.461219	0.584211	0.676454	0.300831	0.433795	0.328255	0.270083	0.34072	0.295014	1.19086	0.936565	0.872576
1835	0.461026	0.585853	0.679057	0.301248	0.434397	0.32871	0.27129	0.342025	0.295423	1.18918	0.937032	0.873786
1836	0.460643	0.585366	0.678492	0.301829	0.434035	0.322616	0.271064	0.343404	0.295177	1.18487	0.942905	0.872228
1837	0.462241	0.585062	0.678008	0.301245	0.437344	0.321992	0.270539	0.342739	0.297095	1.18506	0.944398	0.870539
1838	0.462942	0.58573	0.681969	0.301162	0.436394	0.322732	0.270465	0.342644	0.297843	1.18639	0.943308	0.870299
1839	0.463071	0.586722	0.685477	0.302075	0.436515	0.324481	0.270539	0.342739	0.297925	1.18589	0.943568	0.870539
1840	0.463516	0.589552	0.685738	0.303483	0.435323	0.325041	0.269486	0.342454	0.296849	1.18657	0.941957	0.871476
1841	0.461412	0.593244	0.672343	0.300742	0.435045	0.32546	0.271079	0.339467	0.293326	1.19226	0.943422	0.864323
1842	0.461348	0.599175	0.671802	0.302063	0.438239	0.325172	0.271527	0.343329	0.29381	1.19175	0.941678	0.866575
1843	0.463455	0.60299	0.668605	0.303987	0.440199	0.325581	0.273256	0.343854	0.295681	1.19103	0.946013	0.862957
1844	0.462695	0.604677	0.66314	0.302339	0.443486	0.326559	0.273107	0.345768	0.294822	1.19265	0.942929	0.864421
1845	0.468829	0.607616	0.66347	0.302962	0.445134	0.331735	0.275882	0.343583	0.298731	1.189	0.947814	0.863188
1846	0.470105	0.611221	0.668178	0.304336	0.447152	0.332389	0.277132	0.34429	0.299235	1.18419	0.947861	0.867951
1847	0.471805	0.617172	0.668178	0.304336	0.447152	0.332389	0.277132	0.34429	0.299235	1.18419	0.947861	0.867951
1848	0.472254	0.617497	0.665062	0.304077	0.446772	0.332106	0.277746	0.342299	0.298981	1.18148	0.948754	0.869762
1849	0.470156	0.617822	0.654314	0.30297	0.446393	0.330127	0.280905	0.343706	0.298727	1.17963	0.951344	0.869024
1850	0.465051	0.618095	0.654453	0.304397	0.439684	0.330609	0.279876	0.344983	0.301015	1.18123	0.952086	0.866685
1851	0.467687	0.621599	0.653912	0.302721	0.438776	0.333333	0.281463	0.347789	0.303571	1.18452	0.954082	0.861395
1852	0.471245	0.619742	0.655794	0.302146	0.434335	0.333047	0.27897	0.343348	0.302146	1.18627	0.95794	0.855794
1853	0.465457	0.620023	0.652518	0.300351	0.436475	0.338993	0.282787	0.338993	0.299473	1.19262	0.961651	0.845726
1854	0.466062	0.619661	0.652136	0.300176	0.43622	0.338795	0.284377	0.338795	0.299298	1.19192	0.961966	0.846109
1855	0.468723	0.619727	0.656386	0.298516	0.439919	0.336922	0.283678	0.341286	0.297643	1.18796	0.962758	0.849287
1856	0.465009	0.623771	0.649798	0.297571	0.440717	0.336611	0.282822	0.339213	0.295836	1.18161	0.967322	0.85107
1857	0.465935	0.625289	0.653868	0.296189	0.44082	0.336894	0.284065	0.33776	0.295323	1.18043	0.966513	0.85306
1858	0.466474	0.627746	0.653757	0.297399	0.441329	0.335549	0.282659	0.337283	0.293931	1.18266	0.963295	0.854046
1859	0.466087	0.628696	0.653043	0.298261	0.44087	0.334783	0.283478	0.337391	0.293043	1.18435	0.965217	0.850435
1860	0.468066	0.630796	0.649169	0.297463	0.44182	0.333333	0.284339	0.339458	0.294838	1.18373	0.964129	0.852143
1861	0.473869	0.632409	0.653431	0.301314	0.445839	0.331971	0.288175	0.341606	0.29781	1.17985	0.963504	0.856642
1862	0.475759	0.629965	0.653621	0.301402	0.445093	0.332068	0.289136	0.343458	0.297021	1.1837	0.962033	0.854264
1863	0.474052	0.623615	0.652478	0.299125	0.448688	0.331487	0.28863	0.342857	0.296501	1.18163	0.961224	0.857143
1864	0.474143	0.622313	0.651947	0.298954	0.444509	0.327716	0.286752	0.341662	0.293725	1.18187	0.962231	0.855898
1865	0.466376	0.618341	0.654148	0.297817	0.438428	0.324017	0.287336	0.341485	0.296943	1.18166	0.961572	0.856769
1866	0.464016	0.615496	0.65206	0.299478	0.442252	0.320371	0.293384	0.343006	0.295995	1.17789	0.96982	0.852293
1867	0.464617	0.618619	0.651682	0.297564	0.441125	0.322796	0.293213	0.344548	0.295824	1.17807	0.967517	0.854408
1868	0.468369	0.619849	0.655543	0.298607	0.442252	0.320371	0.294254	0.343877	0.296866	1.18311	0.967208	0.849681
1869	0.470895	0.617724	0.657689	0.298871	0.443093	0.320591	0.298871	0.341442	0.296264	1.18679	0.960035	0.853171
1870	0.470673	0.617163	0.655302	0.30078	0.442936	0.320717	0.29818	0.342387	0.296446	1.18318	0.959549	0.857267
1871	0.472352	0.618161	0.655704	0.302095	0.4383	0.322177	0.300349	0.342258	0.298603	1.18306	0.9578	0.859139
1872	0.473499	0.618448	0.65798	0.303953	0.442753	0.324158	0.301318	0.346999	0.299561	1.18331	0.959297	0.857394
1873	0.476471	0.610588	0.651176	0.302647	0.442941	0.323824	0.3	0.345882	0.297353	1.18059	0.959118	0.860294
1874	0.476289	0.610604	0.651252	0.302209	0.441826	0.325184	0.299558	0.344624	0.297791	1.17968	0.96053	0.859794
1875	0.475697	0.612626	0.649081	0.300533	0.442798	0.322762	0.300533	0.343213	0.295199	1.17457	0.96473	0.860699
1876	0.473684	0.605263	0.640351	0.298246	0.438596	0.32193	0.299123	0.346491	0.302632	1.17544	0.957018	0.867544
1877	0.471792	0.601578	0.639287	0.297281	0.438468	0.319205	0.298158	0.342005	0.300789	1.1751	0.956738	0.868167
1878	0.470742	0.598253	0.638428	0.295197	0.438428	0.318777	0.296943	0.342358	0.300437	1.17729	0.953712	0.868996
1879	0.46446	0.596547	0.632806	0.289209	0.434245	0.316835	0.292662	0.346187	0.301295	1.18014	0.95223	0.867626
1880	0.463926	0.596723	0.632078	0.290601	0.430296	0.314746	0.292325	0.345789	0.303535	1.18137	0.950273	0.868353
1881	0.463261	0.594145	0.63031	0.290184	0.429679	0.313433	0.291906	0.345293	0.301378	1.1814	0.951493	0.867107
1882	0.463785	0.597767	0.630404	0.290295	0.428571	0.312625	0.291154	0.342685	0.30146	1.17922	0.953335	0.867449
1883	0.466228	0.603606	0.63194	0.291929	0.425014	0.312536	0.286777	0.342587	0.303091	1.17544	0.95478	0.869777
1884	0.465429	0.604286	0.631714	0.288	0.424286	0.312	0.286286	0.342	0.302571	1.176	0.953143	0.870857
1885	0.465621	0.603424	0.634237	0.286733	0.422825	0.308987	0.286733	0.341512	0.302996	1.17347	0.956919	0.869615
1886	0.474373	0.600327	0.624864	0.284624	0.414667	0.299346	0.284624	0.346783	0.305071	1.17285	0.959378	0.867775
1887	0.470046	0.59691	0.626999	0.28463	0.412307	0.296828	0.283004	0.343182	0.304147	1.17511	0.950664	0.874221
1888	0.469782	0.597905	0.626108	0.284448	0.419017	0.299758	0.282031	0.343272	0.302176	1.17808	0.950846	0.871072
1889	0.468277	0.594903	0.626759	0.284311	0.416512	0.299443	0.280329	0.342448	0.301832	1.17229	0.955668	0.872047
1890	0.472347	0.605716	0.622387	0.283408	0.414395	0.298492	0.279439	0.342154	0.300873	1.17094	0.953427	0.875628
1891	0.47088	0.605641	0.622878	0.284408	0.416819	0.296161	0.278141	0.341604	0.297728	1.17289	0.947245	0.879864
1892	0.472023	0.622177	0.616786	0.286448	0.422741	0.295688	0.275667	0.347279	0.301078	1.17505	0.947125	0.877823
1893	0.469807	0.614883	0.616387	0.287146	0.426209	0.295415	0.276622	0.343523	0.301428	1.16512	0.949386	0.885492
1894	0.465128	0.609478	0.617497	0.282868	0.422114	0.290158	0.278493	0.342649	0.296719	1.17084	0.956501	0.872661
1895	0.456506	0.604601	0.616104	0.278936	0.420561	0.287563	0.281093	0.346513	0.296909	1.17254	0.958303	0.869159
1896	0.458815	0.608213	0.61317	0.275431	0.421289	0.286759	0.280387	0.341987	0.295256	1.17536	0.954449	0.870191
1897	0.459421	0.606916	0.613267	0.275229	0.42343	0.287932	0.280875	0.340861	0.297812	1.17643	0.954128	0.869442
1898	0.463507	0.609953	0.619905	0.272275	0.429384	0.289336	0.282227	0.342654	0.297156	1.18436	0.946919	0.86872
1899	0.462736	0.609198	0.620519	0.274528	0.430896	0.292217	0.280896	0.345283	0.295755	1.18514	0.945991	0.868868
1900	0.462024	0.607151	0.619771	0.274831	0.430474	0.290956	0.278336	0.344239	0.295864	1.18696	0.94438	0.868661
1901	0.468378	0.6021	0.621004	0.274446	0.430572	0.289848	0.276546	0.343757	0.294049	1.1874	0.944457	0.868145
1902	0.468816	0.603364	0.62719	0.277505	0.432376	0.297127	0.275403	0.344779	0.295025	1.18991	0.944639	0.865452
1903	0.468728	0.607505	0.625915	0.278263	0.434742	0.299504	0.273307	0.346236	0.298796	1.18386	0.950909	0.865235
1904	0.46723	0.606061	0.629316	0.27766	0.433404	0.298097	0.271318	0.346018	0.297393	1.18816	0.945736	0.866103
1905	0.47217	0.61319	0.627222	0.275023	0.433583	0.297474	0.270814	0.346586	0.297474	1.18849	0.950655	0.860851
1906	0.475795	0.611342	0.627248	0.275242	0.434993	0.300138	0.26971	0.347165	0.302213	1.18188	0.948133	0.869986
1907	0.473576	0.611531	0.62663	0.273164	0.433768	0.299245	0.269046	0.34523	0.304049	1.18463	0.949897	0.865477
1908	0.472197	0.6142	0.630744	0.275735	0.434972	0.297105	0.270221	0.341912	0.299862	1.18704	0.947151	0.865809
1909	0.471902	0.61216	0.631506	0.273607	0.431138	0.295025	0.270843	0.342699	0.299171	1.18839	0.944496	0.867112
1910	0.470615	0.611937	0.628402	0.273725	0.428081	0.294992	0.268237	0.3437	0.297736	1.19163	0.946032	0.862337
1911	0.47322	0.609492	0.623729	0.272542	0.427797	0.296949	0.269153	0.338983	0.298305	1.19186	0.945085	0.863051
1912	0.473962	0.609756	0.618326	0.270929	0.430455	0.303889	0.27027	0.348715	0.297297	1.18721	0.945946	0.866842
1913	0.471962	0.606808	0.617936	0.269038	0.440541	0.302422	0.269038	0.344971	0.293912	1.18154	0.951778	0.866681
1914	0.472204	0.612165	0.620013	0.269457	0.440811	0.306082	0.268803	0.345978	0.294964	1.1864	0.947678	0.865925
1915	0.472997	0.610845	0.619338	0.269817	0.440331	0.305749	0.26851	0.341681	0.294643	1.18576	0.94926	0.864983
1916	0.471047	0.61028	0.617437	0.268705	0.44242	0.30514	0.267404	0.342225	0.293429	1.18673	0.946649	0.866623
1917	0.468308	0.608351	0.624411	0.269165	0.440043	0.301927	0.266595	0.341113	0.293576	1.18458	0.950749	0.864668
1918	0.466057	0.609066	0.633965	0.270057	0.438604	0.300702	0.266227	0.341562	0.292403	1.18557	0.949351	0.865078
1919	0.465693	0.609276	0.631512	0.270013	0.438374	0.300508	0.266201	0.339898	0.295426	1.18678	0.947268	0.865947
1920	0.466305	0.609013	0.632172	0.268517	0.436887	0.302316	0.268517	0.339871	0.292927	1.19111	0.945754	0.863134
1921	0.473684	0.610324	0.627328	0.269636	0.433603	0.298785	0.266599	0.338259	0.3	1.1915	0.945547	0.862955
1922	0.475529	0.613293	0.636858	0.269486	0.432628	0.303927	0.265257	0.338973	0.300302	1.19033	0.948036	0.861631
1923	0.477578	0.617	0.644517	0.268447	0.434774	0.305137	0.264778	0.340603	0.303914	1.18814	0.94843	0.863433
1924	0.475206	0.613732	0.644449	0.271632	0.431841	0.301747	0.266814	0.337282	0.309576	1.19554	0.941377	0.86308
1925	0.475129	0.613609	0.644051	0.2692	0.430959	0.299642	0.265022	0.341425	0.309789	1.1926	0.94608	0.861321
1926	0.478177	0.611421	0.648337	0.266487	0.428571	0.295905	0.260719	0.333974	0.30398	1.18189	0.945972	0.87214
1927	0.47548	0.60358	0.650569	0.262913	0.427932	0.293679	0.260675	0.328361	0.299832	1.18534	0.94201	0.872646
1928	0.477823	0.604839	0.655975	0.258981	0.433284	0.293622	0.256782	0.334311	0.30022	1.18438	0.943548	0.872067
1929	0.477347	0.603946	0.655462	0.258129	0.431312	0.293752	0.255389	0.333212	0.302521	1.18213	0.94483	0.873036
1930	0.477459	0.605585	0.655412	0.262274	0.430918	0.294032	0.257346	0.33236	0.302792	1.18051	0.945611	0.873882
1931	0.48024	0.602076	0.657257	0.260608	0.429976	0.293936	0.259516	0.335458	0.302131	1.17902	0.945183	0.875797
1932	0.48063	0.60391	0.659848	0.259051	0.430666	0.294352	0.257965	0.336713	0.303584	1.17632	0.944967	0.878711
1933	0.481549	0.600982	0.663152	0.257953	0.431376	0.293947	0.256862	0.336484	0.305944	1.1747	0.94401	0.881294
1934	0.474597	0.599685	0.662754	0.257008	0.432551	0.2959	0.254905	0.333217	0.303784	1.1857	0.938157	0.876139
1935	0.475108	0.598439	0.660364	0.256548	0.434519	0.305464	0.256028	0.332003	0.301821	1.17918	0.94137	0.879445
1936	0.478609	0.594682	0.654508	0.263337	0.43668	0.304244	0.254645	0.331345	0.303221	1.1776	0.935231	0.887166
1937	0.478808	0.59255	0.651159	0.260762	0.433609	0.300497	0.249834	0.327815	0.308444	1.17219	0.933775	0.89404
1938	0.479682	0.595621	0.653342	0.26074	0.436391	0.302538	0.250788	0.32891	0.306518	1.17134	0.933488	0.895173
1939	0.477647	0.593818	0.645671	0.260263	0.435267	0.30364	0.252285	0.325578	0.304637	1.16769	0.934851	0.897457
1940	0.477216	0.594532	0.644739	0.258989	0.436454	0.303728	0.249544	0.324606	0.303728	1.16769	0.934051	0.89826
1941	0.477014	0.594661	0.641621	0.257044	0.434009	0.30351	0.248146	0.323777	0.305487	1.16658	0.93475	0.898665
1942	0.483234	0.603562	0.641585	0.258463	0.432697	0.304669	0.247393	0.329697	0.303706	1.17151	0.931815	0.896679
1943	0.480589	0.602282	0.641261	0.259071	0.434479	0.305181	0.246237	0.328474	0.305657	1.16463	0.935034	0.900333
1944	0.479981	0.601513	0.642182	0.259615	0.432692	0.305958	0.247793	0.327711	0.306431	1.16378	0.938682	0.897541
1945	0.481401	0.604669	0.646693	0.258677	0.431907	0.303969	0.250272	0.326848	0.304436	1.16638	0.939922	0.893696
1946	0.481551	0.605792	0.645026	0.259225	0.432041	0.305932	0.25035	0.327417	0.304064	1.16441	0.940215	0.895376
1947	0.482802	0.604669	0.646693	0.259611	0.431907	0.30677	0.250739	0.327782	0.303969	1.16451	0.940389	0.895097
1948	0.483102	0.606448	0.646161	0.26024	0.432176	0.307896	0.250895	0.327986	0.304625	1.16524	0.94004	0.89472
1949	0.483646	0.607348	0.645016	0.259495	0.433421	0.306464	0.250659	0.327391	0.303674	1.16447	0.940319	0.89521
1950	0.483004	0.604913	0.648486	0.258653	0.432942	0.304543	0.250309	0.325865	0.303616	1.16533	0.939586	0.895087
1951	0.480535	0.60517	0.6481	0.260809	0.431143	0.304201	0.249731	0.326358	0.303739	1.16603	0.940299	0.893676
1952	0.478454	0.603128	0.647753	0.259469	0.430149	0.303174	0.246128	0.326177	0.303174	1.16439	0.941267	0.894341
1953	0.478581	0.605251	0.645785	0.259327	0.427913	0.301704	0.24597	0.327038	0.302165	1.16398	0.941962	0.894058
1954	0.479669	0.60534	0.644929	0.259168	0.427651	0.304281	0.245819	0.326838	0.30336	1.16326	0.942765	0.89397
1955	0.480424	0.605712	0.645325	0.258867	0.426071	0.304468	0.24597	0.327038	0.303547	1.16398	0.941962	0.894058
1956	0.478194	0.598894	0.644963	0.258907	0.425676	0.305436	0.246007	0.326628	0.303593	1.16232	0.940264	0.89742
1957	0.480368	0.595859	0.645092	0.259049	0.430215	0.308282	0.245245	0.327147	0.305061	1.15721	0.942791	0.9
1958	0.483178	0.591121	0.644393	0.258411	0.431308	0.30514	0.242991	0.328972	0.302804	1.16449	0.937383	0.898131
1959	0.478446	0.584256	0.650196	0.25098	0.434486	0.301073	0.235645	0.320498	0.302607	1.16442	0.939513	0.896064
1960	0.477132	0.584938	0.644257	0.248624	0.433803	0.300206	0.234182	0.317744	0.302785	1.15904	0.944979	0.895977
1961	0.477005	0.583422	0.632086	0.250267	0.441176	0.29893	0.231016	0.319251	0.30107	1.16471	0.937968	0.897326
1962	0.472939	0.582456	0.633672	0.251181	0.443516	0.281693	0.230476	0.319833	0.304032	1.16382	0.93607	0.900109
1963	0.473655	0.581404	0.635552	0.252142	0.44412	0.278396	0.230811	0.322698	0.305196	1.16335	0.933637	0.903008
1964	0.474234	0.583165	0.63653	0.250871	0.443426	0.277279	0.230515	0.321841	0.306987	1.15973	0.936915	0.903356
1965	0.477071	0.58358	0.639053	0.252959	0.446006	0.278476	0.22966	0.3223	0.306213	1.1605	0.934726	0.904771
1966	0.473831	0.584466	0.634755	0.247532	0.445893	0.278264	0.224623	0.322965	0.30285	1.16614	0.936487	0.897374
1967	0.473331	0.583551	0.632227	0.246736	0.444797	0.278068	0.224916	0.322268	0.302686	1.1671	0.936591	0.896307
1968	0.477641	0.584618	0.634348	0.244603	0.439476	0.275251	0.223207	0.325559	0.304163	1.16172	0.941981	0.896299
1969	0.478337	0.586651	0.629391	0.246487	0.423888	0.275176	0.220141	0.3226	0.295082	1.16276	0.942037	0.895199
1970	0.485312	0.590115	0.634776	0.245931	0.431719	0.278682	0.221516	0.325129	0.292378	1.16951	0.939063	0.891425
1971	0.489882	0.595071	0.639551	0.246444	0.431577	0.279503	0.223602	0.328191	0.295732	1.1679	0.942496	0.889601
1972	0.485239	0.597505	0.642412	0.240748	0.430353	0.276923	0.228274	0.326819	0.296881	1.16195	0.943035	0.89501
1973	0.486333	0.595458	0.642136	0.24222	0.424516	0.273759	0.216989	0.327376	0.297729	1.16695	0.939865	0.893188
1974	0.485498	0.593947	0.638083	0.242749	0.424338	0.272383	0.214376	0.32913	0.297604	1.16709	0.940101	0.892812
1975	0.488269	0.596703	0.640457	0.2435	0.426126	0.273938	0.215599	0.32974	0.299302	1.16677	0.941027	0.8922
1976	0.487017	0.597213	0.640279	0.243192	0.425586	0.273591	0.215326	0.329322	0.299557	1.16593	0.943002	0.89107
1977	0.485125	0.594773	0.644496	0.242244	0.424564	0.275393	0.214195	0.331492	0.302167	1.16978	0.939652	0.890565
1978	0.487261	0.594268	0.652229	0.240127	0.428662	0.276433	0.215287	0.331847	0.302548	1.16178	0.942675	0.895541
1979	0.487779	0.596174	0.652922	0.24102	0.429756	0.276727	0.214878	0.333475	0.302869	1.16302	0.938576	0.898406
1980	0.487986	0.596428	0.652562	0.241123	0.430576	0.276845	0.214331	0.333617	0.302998	1.16351	0.938337	0.89815
1981	0.487867	0.594508	0.652618	0.240102	0.429757	0.276501	0.214559	0.332056	0.303321	1.16156	0.939336	0.899106
1982	0.488879	0.593456	0.649914	0.238024	0.425364	0.273952	0.215569	0.333618	0.30154	1.16125	0.941831	0.89692
1983	0.486678	0.592394	0.654276	0.23786	0.424151	0.269446	0.217232	0.333262	0.30361	1.16029	0.943704	0.896003
1984	0.485843	0.589447	0.653797	0.237452	0.42471	0.27027	0.217503	0.335907	0.303732	1.16281	0.942085	0.895109
1985	0.486608	0.589458	0.651168	0.237197	0.424255	0.269981	0.216627	0.334905	0.30405	1.16156	0.942361	0.896079
1986	0.486156	0.59047	0.651642	0.236961	0.42434	0.2698	0.216999	0.334192	0.303928	1.16355	0.939472	0.896974
1987	0.484848	0.590587	0.651838	0.239201	0.421663	0.272083	0.217924	0.335268	0.30303	1.16312	0.938104	0.898775
1988	0.483127	0.586929	0.649082	0.237719	0.419052	0.271679	0.217215	0.337035	0.300513	1.16681	0.934216	0.898975
1989	0.482634	0.584914	0.645642	0.236522	0.419348	0.269763	0.217345	0.335606	0.299808	1.16791	0.933305	0.898785
1990	0.481892	0.586067	0.645505	0.235194	0.41798	0.269067	0.217299	0.335535	0.299744	1.16766	0.932467	0.899872
1991	0.479897	0.586971	0.650828	0.236078	0.41604	0.269619	0.217373	0.336702	0.302516	1.16169	0.932703	0.905612
1992	0.480975	0.585507	0.652843	0.234074	0.417486	0.273194	0.215477	0.334117	0.300128	1.15883	0.939504	0.901667
1993	0.478649	0.585723	0.65392	0.233907	0.418738	0.275335	0.216061	0.334608	0.300829	1.15615	0.940727	0.903123
1994	0.478085	0.583404	0.654894	0.235532	0.42	0.276383	0.217021	0.33383	0.301915	1.15723	0.941489	0.901277
1995	0.478418	0.588135	0.657027	0.23602	0.421008	0.276207	0.218159	0.333617	0.300447	1.15586	0.94344	0.900702
1996	0.477679	0.587372	0.655612	0.235969	0.420918	0.276148	0.217474	0.333546	0.299745	1.15497	0.944515	0.90051
1997	0.477663	0.582469	0.654245	0.235655	0.420495	0.275037	0.2166	0.332839	0.298539	1.15414	0.948338	0.897523
1998	0.477837	0.582185	0.655992	0.236055	0.421209	0.275504	0.215695	0.334677	0.297773	1.15673	0.946129	0.897137
1999	0.480025	0.58266	0.658521	0.236507	0.422014	0.276031	0.213557	0.334679	0.298343	1.15703	0.944751	0.898215
[truncated: 281 more rows]

## Sheet: PB1 Abs
Position	NTCR			PB2_m4			PB2_g1			Cal04/09
1	143	141	180	110	94	112	53	77	60	249	238	237
2	143	144	184	110	96	114	55	77	61	254	241	242
3	144	148	184	110	97	116	55	79	62	255	243	242
4	144	148	184	110	97	116	55	79	63	257	243	242
5	144	148	184	110	97	117	55	79	63	257	243	243
6	159	164	201	115	108	119	58	82	69	275	247	252
7	165	172	203	117	112	124	60	84	74	282	265	254
8	165	172	203	117	113	124	60	84	74	283	265	255
9	168	174	203	117	114	130	61	85	74	284	266	255
10	168	174	205	117	114	130	63	85	74	286	269	255
11	175	180	210	119	119	137	66	90	79	294	270	260
12	178	183	213	120	128	139	69	95	85	306	271	267
13	179	185	214	123	128	143	69	96	86	307	272	277
14	184	189	218	123	128	143	69	97	94	309	274	279
15	184	190	218	123	128	143	69	97	94	309	274	279
16	191	190	218	123	128	146	70	97	94	310	274	279
17	193	193	220	125	129	150	70	101	94	314	274	281
18	199	194	223	127	132	153	71	102	94	322	275	296
19	200	194	223	127	132	153	71	102	94	322	275	296
20	200	194	224	127	132	153	71	102	94	327	277	297
21	200	195	224	127	134	153	71	102	95	328	278	297
22	205	198	225	127	143	155	71	105	99	328	278	301
23	206	198	231	127	143	155	71	105	99	335	283	305
24	206	198	231	127	143	155	71	105	99	335	283	305
25	206	199	231	127	143	157	71	105	99	337	286	307
26	206	199	232	127	143	157	71	105	99	337	287	307
27	206	199	232	127	143	157	71	105	99	337	287	307
28	206	199	232	128	143	157	71	107	99	337	287	308
29	207	203	238	129	146	167	74	110	101	338	292	312
30	209	205	242	129	146	169	75	113	104	339	292	315
31	211	206	243	129	146	169	75	115	105	342	292	316
32	212	206	243	129	147	169	75	115	105	342	292	318
33	212	206	244	129	148	169	75	115	105	343	292	318
34	212	207	244	131	148	169	75	115	105	344	292	318
35	212	207	246	133	150	172	75	116	105	353	296	322
36	222	218	274	145	155	177	82	123	112	381	329	343
37	251	248	295	158	170	188	99	131	122	439	353	377
38	256	255	300	158	170	191	99	136	125	444	360	387
39	257	256	309	160	175	193	99	137	125	445	361	391
40	301	304	348	193	216	221	118	153	162	546	443	478
41	346	325	387	209	236	242	124	162	169	588	476	503
42	354	334	398	220	251	247	126	169	176	612	498	525
43	355	342	405	225	252	248	129	169	177	616	499	528
44	355	345	406	227	253	248	130	174	184	618	501	529
45	355	345	409	227	253	248	130	175	186	619	502	529
46	360	348	415	235	256	254	133	180	187	625	505	535
47	360	348	415	235	259	255	133	180	187	625	505	535
48	360	348	415	235	259	255	133	180	187	625	506	535
49	361	351	417	235	265	258	137	180	194	631	508	536
50	361	351	418	235	267	258	137	181	195	631	508	536
51	362	351	418	235	267	258	139	182	197	631	511	539
52	364	354	424	238	269	259	144	187	199	637	517	544
53	368	354	424	238	269	259	144	187	203	640	520	549
54	369	354	428	238	269	259	144	187	203	645	522	549
55	369	358	429	239	269	261	144	194	204	650	522	550
56	369	358	429	241	270	262	145	194	208	650	526	555
57	369	361	438	244	274	270	147	197	209	656	532	557
58	369	362	438	244	274	272	148	197	210	660	532	557
59	369	365	439	244	274	273	148	197	213	661	535	560
60	369	367	440	244	274	273	148	197	213	661	536	560
61	371	367	440	244	274	273	148	197	213	661	536	560
62	372	369	441	245	277	273	148	202	213	664	544	563
63	372	369	441	245	278	273	148	203	217	666	547	564
64	372	369	441	245	280	273	148	203	217	670	549	564
65	372	369	443	248	280	274	148	204	220	671	549	567
66	372	369	443	248	280	274	148	204	220	673	554	569
67	372	369	443	248	280	274	148	204	220	673	554	569
68	372	370	444	248	282	274	148	208	222	674	555	572
69	372	373	444	249	282	274	148	208	223	674	555	573
70	374	373	444	249	282	275	148	208	223	674	555	574
71	376	375	445	249	282	275	148	210	223	674	555	574
72	376	378	445	249	282	275	148	210	223	675	556	575
73	377	379	449	249	282	275	148	210	225	681	558	575
74	380	381	455	255	288	279	148	211	230	692	560	585
75	391	390	457	258	295	285	156	216	235	699	563	593
76	410	399	470	258	301	293	162	219	236	721	582	603
77	413	400	473	258	302	294	165	222	237	729	584	606
78	413	404	477	258	304	294	169	222	237	731	590	607
79	418	405	477	258	305	294	169	222	239	737	592	607
80	419	406	477	258	304	294	169	225	239	737	595	607
81	421	406	478	258	308	295	169	225	240	743	599	609
82	424	412	487	263	310	298	169	228	242	759	610	631
83	432	413	494	269	319	301	173	231	242	769	621	640
84	429	416	499	270	319	303	173	231	242	772	623	641
85	429	416	499	270	319	303	173	231	241	771	623	641
86	430	419	500	270	324	303	173	232	240	772	624	641
87	425	421	500	270	324	300	173	233	240	772	625	640
88	426	421	500	270	323	297	174	233	240	773	625	640
89	427	421	500	271	323	297	174	233	240	777	626	640
90	448	433	514	278	331	306	176	235	243	798	642	651
91	449	433	514	278	332	309	176	235	245	800	648	653
92	450	438	516	278	332	311	176	235	245	802	651	657
93	453	441	517	279	334	311	176	235	246	806	653	665
94	454	443	517	279	336	313	180	237	245	812	662	676
95	457	444	518	282	337	314	180	237	246	814	666	677
96	457	445	518	284	337	315	181	238	249	816	668	689
97	463	452	525	286	339	318	181	240	253	824	684	698
98	464	454	526	286	341	318	181	241	253	831	686	703
99	464	455	527	286	344	319	181	241	254	836	686	708
100	467	459	527	286	345	322	182	242	254	845	686	710
101	478	466	539	300	355	328	186	251	261	883	714	730
102	479	466	543	300	357	328	186	251	262	887	716	731
103	480	466	544	301	366	334	189	251	267	892	721	744
104	485	466	550	303	365	335	190	251	269	900	736	746
105	493	468	561	305	372	335	190	251	269	903	743	756
106	494	472	562	306	374	341	190	251	270	915	755	762
107	495	479	564	309	384	343	190	253	272	919	760	765
108	498	481	567	307	387	343	190	253	272	922	765	772
109	502	482	577	315	388	346	192	256	274	936	785	782
110	503	484	577	315	388	346	192	258	274	937	779	784
111	501	484	575	315	388	349	193	258	274	935	779	779
112	501	485	575	315	390	349	193	258	270	934	779	775
113	502	486	575	315	390	349	193	259	270	942	779	777
114	502	486	576	316	392	349	193	261	270	947	779	777
115	504	487	576	317	392	350	197	261	269	947	780	780
116	504	488	576	317	392	350	197	261	270	947	781	781
117	506	490	576	319	393	351	199	264	271	954	786	789
118	504	488	569	317	388	349	197	258	271	952	782	791
119	515	508	580	320	403	354	211	268	276	972	802	813
120	523	518	585	322	414	361	213	268	282	981	817	820
121	532	519	587	327	416	365	213	272	296	1010	824	831
122	533	521	590	327	418	365	213	274	296	1011	826	837
123	534	523	593	330	418	365	213	280	297	1013	828	839
124	529	523	591	332	419	365	213	280	297	1013	828	842
125	529	527	597	328	422	367	213	283	297	1022	829	847
126	533	530	599	334	423	374	213	284	299	1027	830	848
127	530	528	600	336	425	377	212	292	302	1032	835	862
128	524	523	602	336	426	369	211	291	296	1037	832	856
129	527	530	614	341	432	374	212	289	293	1059	844	863
130	527	529	621	341	440	375	212	293	297	1062	848	873
131	529	531	627	339	437	372	214	294	299	1075	850	877
132	529	534	634	339	437	373	215	297	301	1082	855	880
133	525	533	635	329	435	373	220	298	302	1079	849	871
134	528	529	637	329	435	373	221	299	303	1080	849	876
135	523	526	637	325	434	371	220	295	297	1079	834	868
136	494	512	603	309	410	353	210	293	287	1041	803	840
137	464	474	554	291	400	334	195	275	280	992	734	779
138	449	459	527	276	380	321	189	266	263	955	704	745
139	452	459	530	276	385	321	188	268	264	957	704	752
140	457	457	528	275	388	325	189	266	264	965	706	751
141	456	463	541	272	388	328	190	269	268	958	701	750
142	456	466	542	272	384	330	188	267	269	957	701	751
143	455	467	540	270	387	332	185	267	269	957	705	752
144	458	470	540	271	384	333	185	267	269	958	705	752
145	455	468	533	267	379	327	186	266	267	942	698	738
146	458	462	529	265	378	328	185	265	267	944	701	740
147	469	464	531	266	378	328	185	269	269	953	706	745
148	470	465	531	268	376	328	185	270	270	955	709	750
149	473	467	531	268	377	331	186	269	273	957	711	751
150	480	470	533	267	374	333	189	265	273	957	713	753
151	480	474	537	272	380	337	190	265	274	961	720	751
152	483	476	538	272	385	335	189	269	273	962	722	746
153	482	474	539	274	385	333	187	269	268	963	721	746
154	482	474	539	274	385	334	187	269	267	967	723	748
155	482	477	539	275	385	334	187	270	267	970	722	752
156	478	478	534	278	380	338	186	270	263	979	735	757
157	476	473	541	276	384	341	184	279	269	991	735	765
158	475	475	538	276	384	341	186	280	269	995	736	768
159	472	473	538	276	387	335	185	281	269	999	735	766
160	472	474	538	276	387	333	183	280	267	997	739	766
161	469	469	535	276	386	330	182	281	269	999	741	762
162	489	499	562	290	382	333	193	292	267	1058	779	797
163	498	509	592	305	392	344	202	305	276	1097	812	823
164	576	598	689	362	451	410	243	365	342	1310	950	958
165	589	616	703	368	471	416	253	372	353	1334	985	988
166	588	616	715	371	474	414	260	375	356	1351	994	1000
167	676	743	855	423	558	457	320	428	410	1562	1150	1215
168	702	764	910	437	578	492	331	439	433	1652	1185	1259
169	705	770	915	442	576	496	332	445	436	1672	1198	1271
170	763	868	991	479	614	533	357	474	485	1835	1316	1347
171	785	872	1001	494	619	541	361	476	490	1859	1323	1363
172	785	874	1004	495	617	539	362	474	488	1862	1327	1362
173	782	869	998	495	613	540	362	474	488	1854	1324	1352
174	784	881	1006	496	618	544	366	475	493	1870	1335	1357
175	783	880	1008	499	618	542	366	475	493	1871	1331	1359
176	803	886	1012	502	624	545	369	478	495	1884	1349	1370
177	803	887	1018	503	626	546	375	478	498	1886	1350	1384
178	803	885	1018	501	626	546	371	476	498	1887	1353	1383
179	802	874	1008	503	621	537	368	474	492	1881	1351	1371
180	801	874	1005	503	621	535	368	473	491	1885	1359	1369
181	799	873	1005	503	624	535	370	471	490	1880	1359	1368
182	801	873	1005	505	627	538	372	477	492	1882	1359	1374
183	806	883	1005	505	627	539	377	481	494	1888	1360	1378
184	809	881	1005	510	627	538	379	481	495	1890	1361	1381
185	811	885	1004	506	628	538	382	480	495	1880	1358	1381
186	801	873	976	497	624	535	374	474	490	1854	1326	1368
187	791	850	968	488	608	523	364	467	483	1812	1315	1346
188	798	853	971	494	617	526	365	465	482	1830	1327	1350
189	798	850	960	493	610	521	365	464	482	1824	1325	1344
190	764	821	928	466	576	495	350	451	452	1731	1252	1287
191	742	817	895	457	574	476	346	446	453	1708	1233	1271
192	743	814	898	450	565	475	345	440	459	1694	1223	1254
193	741	812	896	445	567	480	342	440	460	1695	1223	1253
194	748	820	914	455	571	491	342	440	458	1716	1238	1258
195	751	829	913	455	571	492	341	440	459	1722	1241	1260
196	745	833	908	447	567	486	339	438	459	1716	1241	1254
197	746	835	908	450	564	486	339	438	459	1716	1242	1254
198	747	835	910	456	567	488	340	444	460	1719	1244	1260
199	748	832	910	456	561	489	336	444	453	1715	1244	1261
200	749	837	910	457	561	489	337	447	453	1721	1245	1264
201	757	840	919	457	561	492	336	451	453	1724	1247	1270
202	757	837	919	454	554	491	331	449	448	1721	1245	1267
203	754	839	920	454	554	491	327	452	444	1723	1241	1264
204	758	850	925	458	566	494	327	456	448	1723	1258	1277
205	759	851	930	457	563	493	323	450	447	1718	1259	1276
206	759	852	929	457	562	493	323	450	442	1718	1255	1274
207	765	853	922	450	557	486	317	447	442	1714	1254	1270
208	765	852	922	450	558	484	316	447	441	1713	1256	1270
209	770	850	920	454	565	483	317	448	438	1716	1254	1272
210	773	850	923	455	565	483	319	450	441	1724	1255	1285
211	772	854	929	456	569	486	320	451	442	1733	1256	1288
212	769	855	924	455	568	486	324	443	444	1731	1248	1287
213	769	855	924	455	567	486	325	443	443	1730	1249	1286
214	772	863	927	455	568	492	326	443	443	1734	1251	1288
215	777	874	936	459	572	496	328	445	441	1746	1263	1301
216	781	877	938	459	574	500	328	446	442	1749	1267	1302
217	781	879	939	459	574	500	328	446	442	1750	1270	1302
218	781	878	938	459	572	502	328	442	441	1750	1269	1299
219	782	881	945	458	572	503	329	453	444	1756	1281	1299
220	778	881	952	461	574	504	331	453	444	1762	1281	1297
221	778	883	954	463	578	504	331	453	444	1763	1280	1297
222	782	882	957	467	579	504	331	453	445	1764	1286	1301
223	784	883	957	466	581	504	331	453	446	1757	1284	1302
224	781	882	954	469	584	503	336	459	444	1758	1286	1304
225	781	882	966	481	592	510	344	461	446	1777	1306	1307
226	768	871	951	481	579	502	338	457	445	1755	1285	1290
227	765	873	948	483	578	502	341	456	444	1753	1282	1290
228	772	886	951	489	585	504	341	458	452	1763	1288	1308
229	778	893	961	491	587	518	342	465	453	1783	1299	1321
230	780	906	971	496	597	526	345	469	460	1792	1309	1331
231	789	914	975	501	603	530	351	475	463	1803	1314	1339
232	790	916	967	500	615	529	351	473	465	1805	1309	1320
233	787	916	964	495	609	527	349	472	466	1799	1304	1318
234	787	919	963	494	611	527	349	472	469	1796	1302	1320
235	787	932	965	494	611	527	349	473	469	1798	1303	1321
236	792	933	965	494	606	531	349	473	470	1805	1302	1326
237	792	931	966	494	606	531	350	472	470	1805	1301	1326
238	801	934	982	495	616	531	352	479	471	1814	1317	1332
239	855	991	1033	525	646	553	377	499	483	1913	1397	1406
240	850	1003	1043	524	653	566	392	509	497	1937	1422	1442
241	865	1012	1069	536	667	564	398	515	503	1967	1438	1474
242	885	1030	1098	543	674	579	405	527	512	2012	1455	1493
243	891	1043	1122	545	688	588	410	542	521	2033	1483	1507
244	893	1045	1129	556	694	587	408	543	527	2050	1485	1502
245	895	1055	1133	557	695	600	416	553	537	2067	1494	1518
246	921	1087	1158	569	716	614	424	572	558	2111	1528	1547
247	961	1155	1222	625	741	658	454	614	574	2241	1608	1611
248	1047	1266	1324	671	827	701	480	663	638	2404	1735	1750
249	1053	1266	1325	673	826	700	484	663	640	2401	1737	1750
250	1075	1302	1361	690	844	708	497	682	642	2430	1768	1788
251	1101	1327	1363	678	849	715	501	685	656	2458	1786	1799
252	1107	1331	1369	689	856	715	502	698	658	2462	1791	1814
253	1112	1343	1378	691	854	716	501	703	656	2481	1804	1818
254	1106	1347	1375	689	853	717	501	703	659	2477	1794	1820
255	1098	1348	1370	690	847	718	502	705	662	2483	1787	1814
256	1101	1346	1371	693	844	715	505	705	663	2475	1788	1810
257	1101	1348	1370	691	837	714	506	703	665	2473	1788	1808
258	1109	1356	1378	698	843	719	509	708	673	2484	1809	1810
259	1108	1354	1367	688	848	714	507	700	673	2467	1792	1801
260	1113	1357	1372	691	848	716	507	698	674	2476	1795	1805
261	1113	1356	1372	691	848	713	507	698	674	2476	1796	1804
262	1115	1355	1374	691	848	715	508	706	674	2482	1802	1813
263	1136	1378	1396	696	869	728	514	718	682	2483	1814	1814
264	1150	1384	1396	698	876	729	518	720	685	2488	1819	1826
265	1159	1390	1402	706	882	738	514	723	685	2492	1832	1831
266	1164	1394	1406	708	885	742	515	730	685	2495	1835	1839
267	1167	1393	1418	712	892	745	516	738	692	2505	1845	1834
268	1171	1399	1425	714	904	751	519	741	699	2515	1853	1840
269	1161	1383	1409	712	885	747	504	731	695	2497	1829	1820
270	1157	1374	1406	712	878	743	504	734	689	2500	1821	1820
271	1148	1371	1405	709	880	736	504	730	676	2464	1813	1815
272	1150	1372	1406	711	883	734	504	732	677	2464	1813	1812
273	1156	1376	1405	716	888	734	507	743	680	2476	1815	1823
274	1157	1378	1406	714	886	734	507	744	682	2482	1816	1823
275	1159	1379	1400	714	884	732	508	742	682	2473	1816	1822
276	1157	1385	1398	709	883	727	508	744	682	2474	1816	1830
277	1154	1396	1406	714	882	722	516	737	684	2474	1815	1829
278	1159	1403	1412	714	881	721	516	738	688	2479	1831	1838
279	1155	1402	1401	710	876	721	517	736	688	2466	1826	1836
280	1158	1407	1394	710	870	721	518	736	681	2469	1824	1829
281	1158	1405	1387	710	869	720	520	736	681	2468	1821	1824
282	1160	1403	1382	711	874	719	518	733	680	2464	1822	1823
283	1204	1435	1398	739	906	744	520	751	693	2497	1856	1875
284	1203	1436	1395	740	917	747	521	753	696	2505	1859	1877
285	1203	1437	1390	740	917	747	521	753	696	2498	1861	1880
286	1213	1441	1402	740	928	752	526	764	702	2513	1874	1884
287	1212	1440	1400	735	932	752	518	765	702	2509	1869	1883
288	1213	1440	1401	734	932	752	518	764	702	2509	1869	1884
289	1195	1435	1393	730	926	748	517	757	702	2502	1862	1874
290	1182	1412	1376	726	923	739	499	750	692	2457	1848	1861
291	1182	1405	1363	726	923	736	499	748	687	2455	1847	1853
292	1182	1403	1364	726	922	733	499	748	686	2455	1846	1851
293	1183	1405	1372	731	922	735	500	748	687	2461	1844	1851
294	1178	1402	1374	733	922	734	498	749	685	2457	1843	1848
295	1174	1399	1376	732	922	734	497	747	685	2457	1841	1841
296	1177	1404	1383	735	924	737	498	750	687	2457	1843	1845
297	1184	1412	1392	738	929	739	499	744	685	2452	1845	1842
298	1182	1416	1393	738	929	736	500	745	684	2454	1841	1838
299	1191	1429	1407	747	936	736	504	747	691	2481	1864	1848
300	1189	1427	1410	746	936	732	501	751	694	2484	1871	1854
301	1201	1431	1413	745	958	737	510	758	697	2502	1889	1876
302	1201	1442	1417	749	956	741	511	756	697	2507	1895	1886
303	1205	1447	1427	745	958	743	517	761	699	2508	1900	1894
304	1205	1446	1428	743	961	743	518	762	697	2499	1900	1894
305	1205	1443	1429	743	961	743	518	761	696	2498	1903	1891
306	1199	1439	1425	737	959	735	516	758	694	2477	1896	1886
307	1196	1441	1418	737	954	729	515	747	688	2465	1886	1879
308	1197	1446	1415	738	954	732	516	748	692	2468	1888	1881
309	1201	1454	1421	741	956	738	520	751	695	2469	1900	1885
310	1208	1470	1427	745	959	743	525	759	707	2494	1908	1894
311	1203	1468	1425	743	958	743	524	758	701	2492	1906	1893
312	1180	1445	1395	728	955	737	509	743	699	2423	1867	1850
313	1142	1431	1368	712	940	715	500	725	679	2358	1813	1782
314	1088	1344	1304	660	889	668	459	686	626	2193	1699	1691
315	1077	1331	1292	654	867	663	453	681	618	2176	1673	1662
316	1074	1322	1277	652	868	661	447	676	617	2160	1667	1659
317	1001	1209	1159	625	804	638	406	632	580	1992	1551	1488
318	971	1189	1121	620	786	610	394	619	560	1901	1507	1422
319	970	1180	1123	616	795	614	398	616	556	1903	1503	1427
320	925	1100	1056	582	761	582	382	588	522	1772	1407	1367
321	915	1111	1055	569	756	579	382	590	518	1770	1407	1356
322	914	1136	1074	579	772	592	383	594	525	1796	1429	1387
323	919	1144	1089	589	777	595	389	599	537	1810	1442	1394
324	918	1132	1084	589	776	594	385	600	532	1800	1434	1390
325	928	1153	1100	592	785	600	392	608	536	1826	1468	1406
326	928	1168	1109	597	792	605	391	613	538	1833	1481	1412
327	928	1169	1103	596	791	604	385	616	536	1838	1484	1404
328	941	1178	1111	603	803	607	392	624	541	1855	1508	1416
329	938	1178	1113	601	801	606	392	623	541	1855	1506	1416
330	940	1180	1111	600	801	607	392	625	539	1859	1501	1418
331	943	1186	1118	599	800	607	390	625	547	1862	1506	1420
332	941	1199	1130	603	810	610	392	619	553	1877	1517	1425
333	941	1205	1142	614	817	616	390	623	552	1882	1535	1429
334	938	1210	1148	608	820	617	389	624	552	1889	1537	1435
335	942	1209	1150	614	819	616	386	625	552	1902	1540	1435
336	948	1219	1150	616	820	617	388	625	553	1919	1545	1434
337	935	1215	1141	614	819	617	386	624	550	1913	1536	1427
338	922	1209	1139	606	815	612	386	626	549	1900	1523	1422
339	923	1211	1141	606	815	612	387	628	551	1902	1523	1422
340	926	1216	1144	607	814	615	388	628	556	1913	1533	1422
341	920	1207	1143	604	811	614	387	627	549	1899	1527	1417
342	915	1201	1135	604	807	614	385	628	550	1905	1521	1417
343	934	1211	1146	607	812	612	387	634	552	1914	1531	1421
344	932	1207	1124	600	813	606	393	632	546	1903	1525	1419
345	929	1199	1124	600	813	605	392	632	543	1900	1522	1419
346	931	1197	1127	602	815	604	392	629	543	1902	1524	1427
347	940	1211	1136	603	819	608	403	631	553	1929	1538	1441
348	941	1215	1139	598	817	608	403	626	552	1925	1539	1442
349	940	1233	1148	607	825	609	416	634	560	1942	1549	1452
350	941	1230	1154	606	823	609	418	629	560	1940	1546	1449
351	934	1232	1150	610	831	610	419	628	560	1945	1558	1451
352	948	1246	1172	616	842	622	426	639	565	1964	1577	1456
353	962	1250	1175	618	844	625	435	639	565	1974	1585	1482
354	981	1255	1196	633	846	632	444	640	585	2025	1625	1497
355	1006	1268	1220	655	874	642	454	653	598	2071	1658	1538
356	1009	1282	1226	656	876	643	455	657	600	2083	1670	1549
357	1053	1312	1281	690	904	674	466	687	625	2178	1742	1611
358	1074	1335	1307	716	937	692	489	707	653	2237	1782	1656
359	1090	1357	1313	724	939	705	489	713	671	2258	1794	1673
360	1091	1362	1314	727	950	705	487	716	670	2260	1798	1677
361	1113	1370	1331	738	958	712	496	723	677	2281	1818	1712
362	1158	1402	1388	755	972	719	509	740	693	2328	1860	1733
363	1177	1435	1425	775	986	727	513	754	702	2388	1886	1770
364	1206	1474	1462	795	1024	735	514	768	729	2410	1920	1811
365	1214	1470	1455	791	1025	725	513	774	733	2420	1918	1797
366	1213	1466	1459	792	1025	721	519	778	733	2421	1910	1800
367	1228	1491	1488	800	1033	739	531	784	745	2454	1936	1831
368	1242	1506	1503	803	1059	748	536	789	755	2495	1966	1862
369	1248	1504	1500	814	1061	746	537	779	758	2500	1954	1867
370	1271	1515	1503	818	1069	748	539	780	766	2524	1978	1886
371	1270	1518	1500	817	1068	748	540	778	766	2527	1976	1889
372	1271	1522	1503	816	1072	753	540	784	771	2535	1986	1905
373	1288	1526	1525	827	1078	768	550	798	790	2559	2026	1939
374	1281	1529	1524	824	1063	767	545	792	788	2550	2026	1936
375	1272	1513	1514	809	1060	753	538	777	784	2531	2010	1925
376	1311	1578	1584	843	1110	793	562	812	811	2642	2095	2007
377	1427	1688	1685	901	1194	879	602	876	869	2813	2239	2136
378	1433	1690	1695	903	1207	885	617	879	875	2837	2258	2131
379	1439	1715	1697	919	1219	879	620	877	883	2851	2271	2152
380	1454	1705	1701	934	1222	876	621	877	880	2862	2273	2154
381	1435	1700	1700	931	1217	870	615	871	876	2851	2271	2138
382	1430	1697	1705	927	1206	868	620	872	875	2842	2270	2136
383	1436	1699	1709	930	1205	873	618	873	879	2851	2267	2137
384	1442	1695	1716	932	1207	880	619	885	882	2863	2279	2142
385	1446	1691	1719	932	1210	880	623	884	887	2874	2287	2146
386	1442	1690	1721	932	1211	877	624	884	891	2869	2297	2148
387	1449	1698	1726	937	1229	887	627	889	898	2885	2321	2181
388	1438	1694	1714	940	1225	886	631	882	899	2880	2305	2177
389	1408	1665	1691	923	1219	872	609	887	900	2823	2257	2146
390	1414	1659	1691	928	1225	864	600	889	902	2837	2243	2139
391	1480	1746	1758	977	1293	905	622	929	933	3015	2400	2240
392	1514	1785	1799	1005	1325	928	630	940	949	3077	2469	2309
393	1518	1785	1783	1010	1322	926	629	929	952	3074	2473	2314
394	1527	1802	1780	1010	1326	932	633	935	948	3090	2487	2332
395	1541	1793	1788	1019	1333	923	630	929	945	3097	2506	2348
396	1555	1825	1813	1010	1334	930	640	925	949	3143	2550	2400
397	1523	1759	1751	969	1323	901	613	903	931	3019	2465	2337
398	1455	1669	1671	931	1252	865	590	862	885	2893	2364	2218
399	1466	1688	1687	946	1263	887	608	872	894	2941	2398	2237
400	1469	1668	1660	935	1256	885	603	858	900	2934	2384	2221
401	1456	1648	1661	933	1254	875	600	859	890	2904	2365	2212
402	1509	1704	1702	963	1310	917	636	899	935	3011	2457	2304
403	1510	1700	1713	965	1309	925	637	897	937	3005	2465	2306
404	1509	1697	1711	965	1310	923	639	899	933	3003	2462	2305
405	1508	1694	1709	963	1310	924	639	902	930	3000	2463	2307
406	1505	1695	1709	960	1312	922	637	902	928	3008	2468	2310
407	1506	1690	1707	959	1311	920	637	909	924	3006	2472	2312
408	1495	1679	1712	953	1302	919	635	906	918	3005	2451	2319
409	1508	1693	1733	958	1302	925	636	915	928	3033	2459	2339
410	1508	1693	1734	956	1304	923	638	916	927	3034	2462	2336
411	1514	1697	1743	966	1314	925	637	917	930	3053	2475	2346
412	1520	1700	1749	968	1311	930	637	912	936	3060	2478	2348
413	1500	1680	1731	962	1294	918	630	898	927	3055	2469	2345
414	1488	1680	1732	962	1287	920	627	895	927	3047	2468	2337
415	1480	1679	1735	956	1283	910	628	894	926	3048	2469	2333
416	1478	1678	1739	954	1284	907	633	890	924	3052	2469	2332
417	1477	1681	1742	953	1280	907	629	883	921	3049	2463	2328
418	1473	1676	1734	951	1266	901	626	882	915	3044	2451	2317
419	1475	1675	1732	950	1266	903	624	884	915	3035	2454	2322
420	1471	1676	1730	948	1266	900	623	881	918	3029	2451	2316
421	1474	1679	1730	952	1264	899	624	880	916	3032	2452	2313
422	1473	1677	1736	953	1267	902	624	878	915	3030	2449	2311
423	1470	1670	1733	945	1262	902	621	870	912	3017	2444	2298
424	1468	1666	1732	947	1263	902	621	869	912	3019	2442	2297
425	1466	1663	1731	947	1263	904	624	870	912	3021	2448	2296
426	1467	1652	1731	948	1266	903	624	870	914	3016	2449	2287
427	1464	1642	1725	945	1264	907	622	871	911	3014	2446	2289
428	1484	1652	1746	952	1274	916	630	898	937	3032	2468	2302
429	1489	1656	1749	957	1274	920	635	904	940	3049	2490	2314
430	1499	1654	1761	957	1281	921	639	906	944	3063	2495	2324
431	1498	1659	1775	962	1281	926	642	906	948	3067	2504	2329
432	1504	1667	1789	964	1283	929	642	910	951	3070	2502	2334
433	1472	1645	1771	940	1255	909	656	900	960	3091	2493	2305
434	1471	1646	1772	940	1258	906	657	900	958	3089	2492	2308
435	1471	1646	1776	940	1259	905	657	904	957	3089	2492	2305
436	1463	1643	1762	933	1245	897	653	893	951	3072	2477	2294
437	1463	1643	1762	933	1243	898	653	894	951	3070	2477	2295
438	1469	1657	1770	933	1249	903	655	898	960	3092	2483	2303
439	1474	1661	1779	937	1249	908	655	899	964	3109	2496	2304
440	1477	1670	1783	937	1256	909	658	900	966	3115	2507	2317
441	1484	1670	1785	937	1258	909	658	903	967	3117	2509	2316
442	1514	1692	1815	949	1278	922	664	914	978	3157	2565	2353
443	1532	1700	1829	948	1293	936	663	921	987	3192	2588	2371
444	1546	1714	1843	957	1307	954	672	928	1001	3233	2618	2394
445	1561	1728	1867	962	1312	968	674	934	1014	3265	2648	2440
446	1558	1723	1855	960	1312	965	677	931	1015	3265	2648	2436
447	1552	1723	1850	958	1310	972	678	933	1023	3270	2654	2433
448	1560	1732	1867	964	1318	990	681	943	1028	3288	2678	2436
449	1555	1724	1868	958	1316	990	678	947	1020	3263	2654	2439
450	1549	1718	1858	958	1314	990	680	941	1016	3259	2640	2432
451	1539	1701	1841	953	1286	976	672	938	1009	3233	2610	2415
452	1534	1697	1838	950	1291	981	671	939	1017	3233	2609	2411
453	1530	1701	1836	950	1294	982	667	935	1020	3233	2624	2422
454	1539	1704	1841	951	1294	983	667	942	1022	3235	2630	2424
455	1552	1715	1855	956	1298	992	669	942	1028	3250	2639	2426
456	1559	1710	1866	956	1302	995	669	942	1033	3249	2637	2425
457	1559	1705	1866	959	1303	994	670	942	1033	3244	2635	2422
458	1562	1703	1866	959	1306	991	667	939	1032	3236	2635	2417
459	1589	1756	1900	974	1330	1007	690	964	1050	3300	2687	2451
460	1584	1748	1896	975	1326	1003	687	958	1045	3286	2673	2428
461	1598	1749	1902	978	1329	1006	688	956	1047	3293	2676	2442
462	1605	1766	1918	983	1337	1016	692	962	1047	3318	2699	2450
463	1617	1772	1923	993	1345	1024	696	965	1058	3331	2705	2451
464	1613	1769	1899	989	1341	1009	692	952	1049	3310	2689	2423
465	1614	1773	1903	991	1343	1010	694	953	1052	3321	2691	2437
466	1611	1771	1903	990	1339	1012	694	953	1052	3317	2684	2441
467	1609	1769	1900	981	1334	993	693	950	1050	3298	2667	2430
468	1607	1764	1892	975	1335	989	696	949	1046	3292	2668	2433
469	1604	1771	1893	981	1330	982	692	948	1051	3287	2666	2418
470	1599	1773	1889	984	1326	981	691	946	1049	3285	2669	2423
471	1596	1758	1894	986	1326	982	693	947	1051	3285	2665	2426
472	1602	1747	1886	987	1316	980	692	946	1044	3282	2661	2409
473	1599	1741	1873	979	1314	976	687	941	1037	3271	2651	2406
474	1601	1740	1872	978	1312	973	687	940	1037	3263	2653	2411
475	1592	1718	1857	967	1300	967	681	932	1034	3240	2619	2395
476	1586	1699	1840	964	1287	965	679	925	1029	3226	2596	2383
477	1592	1705	1846	962	1288	971	680	927	1034	3245	2598	2393
478	1577	1696	1835	955	1276	968	673	919	1025	3226	2567	2382
479	1589	1727	1856	969	1300	979	677	927	1040	3276	2613	2415
480	1594	1730	1867	975	1303	981	676	924	1045	3276	2625	2414
481	1593	1737	1868	978	1304	981	676	926	1044	3282	2628	2419
482	1600	1726	1865	975	1296	975	672	928	1043	3273	2624	2421
483	1609	1718	1861	973	1296	977	670	920	1044	3275	2621	2428
484	1605	1712	1853	974	1293	975	670	919	1039	3265	2618	2420
485	1611	1726	1865	978	1304	983	674	920	1050	3280	2632	2448
486	1605	1720	1866	977	1301	982	672	919	1049	3263	2628	2440
487	1606	1730	1871	987	1303	987	672	920	1049	3270	2634	2450
488	1605	1726	1865	986	1296	990	671	916	1049	3265	2641	2449
489	1608	1725	1865	988	1306	997	673	921	1048	3270	2642	2465
490	1608	1727	1879	988	1306	998	675	921	1042	3267	2639	2469
491	1614	1731	1881	987	1303	1005	676	918	1043	3268	2639	2473
492	1608	1733	1875	978	1299	1005	673	915	1030	3251	2636	2469
493	1591	1725	1868	978	1291	1007	673	915	1024	3249	2634	2473
494	1592	1722	1866	979	1295	1004	669	917	1031	3241	2627	2468
495	1619	1742	1899	985	1312	1013	680	923	1042	3277	2664	2493
496	1618	1741	1904	983	1309	1015	681	924	1042	3273	2659	2480
497	1613	1731	1898	981	1305	1012	674	918	1033	3249	2647	2469
498	1617	1729	1897	979	1309	1012	676	918	1035	3252	2654	2464
499	1622	1717	1887	970	1301	1003	661	915	1031	3236	2648	2446
500	1623	1720	1889	973	1301	1008	664	915	1034	3237	2654	2446
501	1622	1715	1887	969	1291	1009	662	911	1036	3228	2634	2442
502	1608	1696	1871	967	1283	997	653	898	1034	3210	2616	2438
503	1601	1698	1876	970	1287	996	652	900	1039	3214	2626	2425
504	1584	1679	1845	954	1272	987	643	896	1023	3183	2574	2396
505	1550	1662	1807	945	1245	968	630	877	1006	3102	2534	2349
506	1548	1661	1810	946	1243	970	631	878	1010	3105	2540	2353
507	1525	1641	1769	919	1220	944	625	854	988	3023	2473	2304
508	1512	1620	1747	898	1187	929	604	835	962	2975	2440	2271
509	1491	1598	1752	890	1177	921	606	834	949	2968	2430	2264
510	1502	1603	1768	907	1168	932	610	843	956	3003	2444	2268
511	1519	1638	1817	924	1197	950	634	860	998	3064	2517	2303
512	1531	1632	1809	919	1199	971	637	870	1000	3055	2535	2340
513	1524	1633	1793	918	1219	973	657	874	997	3045	2523	2343
514	1551	1639	1795	932	1244	993	670	880	1023	3138	2575	2395
515	1565	1649	1801	949	1254	1009	676	886	1028	3161	2601	2416
516	1568	1654	1797	956	1254	1016	673	882	1029	3164	2607	2420
517	1557	1634	1773	956	1245	999	661	867	1014	3124	2583	2380
518	1555	1635	1782	969	1248	1004	657	873	1017	3116	2604	2375
519	1557	1643	1795	964	1249	1009	661	880	1015	3133	2623	2398
520	1539	1634	1797	960	1241	1012	667	876	1006	3096	2606	2377
521	1543	1643	1807	967	1240	1018	671	886	1006	3109	2613	2386
522	1551	1643	1801	967	1241	1024	678	876	1001	3104	2612	2386
523	1540	1640	1783	955	1224	1009	670	869	985	3094	2583	2355
524	1544	1651	1779	962	1232	1010	673	872	987	3104	2586	2365
525	1549	1655	1778	970	1238	1014	673	863	989	3110	2595	2375
526	1543	1630	1758	954	1241	996	666	846	975	3115	2583	2364
527	1444	1537	1675	900	1172	913	625	808	926	2969	2454	2245
528	1437	1533	1660	897	1160	911	615	807	918	2949	2438	2240
529	1425	1507	1654	883	1149	908	614	807	922	2936	2423	2221
530	1411	1495	1651	867	1145	904	611	806	920	2935	2421	2209
531	1425	1500	1655	867	1157	906	614	807	923	2940	2423	2217
532	1422	1497	1649	871	1158	910	609	806	924	2937	2422	2218
533	1416	1494	1643	870	1156	905	610	800	920	2929	2420	2211
534	1414	1502	1642	869	1162	897	611	793	916	2927	2412	2203
535	1420	1499	1635	870	1167	900	607	793	906	2921	2415	2201
536	1428	1504	1637	873	1169	903	612	791	901	2936	2404	2202
537	1421	1503	1628	868	1155	890	609	781	888	2912	2376	2158
538	1419	1502	1633	866	1151	892	602	783	886	2905	2379	2156
539	1420	1493	1635	880	1146	901	613	777	883	2892	2376	2164
540	1397	1479	1610	857	1125	886	608	765	863	2840	2345	2132
541	1318	1398	1531	792	1046	847	580	725	826	2635	2196	2005
542	1274	1349	1469	767	1013	819	573	705	810	2546	2121	1918
543	1263	1344	1467	770	1015	823	571	704	804	2537	2110	1904
544	1255	1331	1460	765	1009	818	566	694	799	2513	2093	1885
545	1242	1333	1461	754	1007	818	557	693	798	2503	2068	1866
546	1206	1288	1417	732	979	791	538	675	772	2416	1999	1793
547	1201	1289	1416	733	969	784	540	670	770	2414	2000	1785
548	1202	1286	1412	728	975	781	539	664	765	2403	1994	1788
549	1194	1278	1390	715	976	759	518	656	758	2364	1971	1784
550	1173	1267	1390	716	965	757	515	649	748	2338	1967	1764
551	1167	1258	1377	712	951	759	512	640	740	2313	1953	1750
552	1119	1209	1339	688	898	721	486	595	704	2222	1860	1678
553	1115	1208	1324	685	901	708	480	585	702	2211	1847	1664
554	1118	1210	1328	687	902	709	481	583	701	2209	1857	1669
555	1119	1210	1327	687	903	707	481	579	702	2206	1853	1663
556	1129	1219	1345	691	909	710	485	586	708	2229	1855	1676
557	1127	1221	1345	693	912	711	484	580	710	2234	1853	1671
558	1127	1221	1328	693	909	708	483	578	706	2220	1845	1659
559	1105	1207	1307	689	905	702	482	567	695	2190	1833	1638
560	1104	1203	1307	688	905	702	480	566	695	2183	1827	1643
561	1108	1199	1300	678	901	700	480	564	691	2165	1812	1638
562	1101	1203	1303	678	908	702	482	564	687	2167	1811	1633
563	1105	1216	1305	684	910	706	485	571	700	2187	1817	1642
564	1111	1226	1308	689	911	710	490	577	703	2206	1833	1652
565	1146	1253	1331	714	945	722	498	599	722	2279	1870	1693
566	1213	1306	1376	750	983	749	527	632	757	2376	1951	1777
567	1236	1328	1386	750	995	761	537	640	764	2413	1987	1803
568	1243	1333	1393	759	1005	767	543	644	767	2422	1994	1814
569	1251	1353	1413	776	1023	780	546	649	781	2481	2023	1843
570	1253	1353	1421	780	1027	782	550	650	780	2489	2026	1841
571	1394	1487	1563	845	1148	825	610	721	859	2730	2299	2027
572	1422	1530	1589	867	1181	840	623	730	869	2775	2331	2076
573	1466	1570	1645	906	1230	858	638	754	892	2875	2401	2162
574	1477	1583	1656	910	1239	860	639	756	902	2878	2438	2173
575	1521	1628	1739	941	1287	872	648	782	941	2958	2514	2233
576	1577	1672	1829	962	1319	885	661	799	982	3060	2599	2296
577	1594	1701	1872	976	1361	904	653	811	992	3119	2636	2319
578	1570	1685	1844	970	1354	895	641	788	967	3107	2614	2305
579	1578	1705	1861	976	1357	890	643	788	974	3135	2613	2315
580	1572	1705	1868	979	1353	891	638	788	978	3130	2615	2323
581	1569	1702	1861	977	1354	886	638	789	976	3141	2612	2316
582	1567	1695	1850	975	1351	889	639	784	976	3135	2615	2319
583	1556	1658	1839	958	1331	877	613	776	960	3064	2585	2283
584	1558	1660	1846	962	1332	877	614	776	961	3080	2588	2287
585	1565	1668	1848	965	1333	880	615	770	966	3094	2594	2293
586	1579	1675	1871	968	1337	886	619	776	976	3119	2616	2307
587	1579	1676	1871	968	1339	888	619	775	976	3119	2617	2310
588	1577	1663	1869	968	1335	881	619	771	971	3103	2614	2303
589	1573	1662	1863	965	1335	876	623	771	967	3082	2601	2303
590	1572	1656	1867	965	1328	878	622	770	968	3086	2601	2299
591	1565	1662	1865	965	1329	881	626	766	968	3091	2602	2308
592	1541	1640	1841	952	1309	870	621	754	959	3052	2540	2280
593	1530	1637	1833	958	1300	858	621	754	955	3016	2519	2265
594	1516	1625	1815	948	1286	841	612	745	942	2976	2494	2243
595	1500	1605	1789	944	1277	828	610	740	929	2936	2467	2205
596	1499	1610	1789	944	1276	826	607	741	929	2936	2467	2208
597	1489	1601	1797	948	1286	812	603	733	928	2942	2459	2221
598	1484	1596	1781	942	1282	802	604	727	925	2923	2441	2218
599	1498	1630	1788	954	1297	808	614	733	937	2936	2456	2231
600	1503	1636	1796	957	1299	810	622	740	945	2937	2463	2235
601	1503	1632	1793	955	1298	812	621	737	944	2934	2461	2231
602	1505	1633	1795	959	1294	806	621	740	939	2930	2456	2237
603	1508	1631	1796	961	1290	803	622	744	935	2931	2444	2232
604	1515	1648	1827	977	1298	814	632	750	937	2954	2478	2268
605	1547	1679	1867	990	1308	825	648	765	954	3009	2525	2302
606	1540	1684	1860	991	1321	828	655	777	954	3020	2537	2312
607	1543	1690	1869	995	1323	828	654	782	954	3031	2541	2329
608	1537	1690	1871	995	1323	827	655	784	952	3030	2540	2334
609	1505	1623	1826	975	1286	807	632	755	930	2949	2471	2294
610	1499	1621	1823	970	1288	807	634	752	923	2957	2467	2299
611	1488	1624	1819	968	1287	803	636	754	921	2952	2467	2288
612	1481	1607	1799	964	1281	785	633	750	919	2927	2442	2277
613	1496	1608	1810	955	1292	786	630	757	912	2956	2456	2304
614	1525	1642	1832	969	1308	808	646	773	926	3014	2502	2340
615	1595	1698	1890	1003	1342	846	663	798	960	3105	2609	2434
616	1615	1730	1910	1023	1361	850	676	804	973	3150	2678	2449
617	1655	1805	1979	1063	1415	874	698	846	1002	3282	2773	2531
618	1666	1808	1992	1070	1440	890	704	851	1010	3318	2800	2548
619	1670	1809	1990	1060	1441	894	706	855	1007	3318	2796	2551
620	1689	1823	2013	1074	1452	903	716	866	1014	3345	2832	2581
621	2016	2166	2332	1265	1715	1039	827	1028	1210	4008	3418	3084
622	2068	2253	2420	1287	1767	1078	860	1058	1270	4144	3560	3204
623	2077	2260	2426	1297	1781	1078	863	1060	1276	4157	3577	3219
624	2095	2278	2446	1304	1802	1088	875	1067	1279	4189	3592	3233
625	2099	2292	2470	1311	1810	1106	881	1070	1286	4224	3624	3263
626	2096	2297	2473	1309	1817	1109	882	1070	1287	4239	3637	3272
627	2099	2297	2472	1317	1822	1104	882	1065	1287	4222	3643	3271
628	2111	2316	2489	1320	1836	1110	891	1071	1292	4247	3661	3289
629	2093	2285	2465	1305	1812	1098	891	1063	1278	4193	3615	3257
630	2088	2281	2455	1299	1816	1097	892	1060	1274	4184	3604	3257
631	2098	2279	2470	1302	1823	1102	899	1071	1279	4211	3623	3276
632	2094	2278	2462	1300	1817	1102	901	1071	1277	4198	3616	3261
633	2089	2274	2467	1296	1820	1107	910	1077	1287	4205	3624	3266
634	2098	2278	2479	1295	1821	1110	912	1078	1291	4201	3631	3274
635	2092	2268	2469	1287	1809	1101	910	1078	1287	4179	3619	3248
636	2098	2269	2472	1287	1811	1108	910	1086	1288	4197	3615	3252
637	2097	2260	2466	1281	1810	1103	909	1085	1286	4194	3613	3243
638	2106	2270	2475	1282	1819	1105	915	1084	1287	4204	3621	3244
639	2103	2272	2474	1280	1808	1098	913	1078	1287	4199	3621	3236
640	2104	2268	2458	1280	1810	1095	916	1082	1289	4211	3626	3236
641	2114	2283	2475	1297	1831	1092	923	1096	1297	4235	3662	3267
642	2121	2278	2476	1296	1835	1088	923	1096	1299	4240	3667	3273
643	2123	2281	2484	1296	1833	1087	925	1093	1303	4239	3664	3258
644	2121	2283	2484	1292	1831	1089	923	1089	1300	4246	3669	3272
645	2089	2272	2471	1294	1827	1089	914	1085	1295	4228	3669	3263
646	2142	2309	2521	1308	1892	1104	929	1106	1316	4288	3734	3320
647	2167	2329	2549	1331	1903	1114	929	1113	1336	4355	3768	3366
648	2161	2337	2551	1331	1909	1116	930	1115	1339	4366	3766	3370
649	2161	2335	2556	1331	1910	1120	931	1116	1340	4368	3778	3374
650	2191	2363	2582	1348	1943	1130	933	1135	1360	4404	3809	3413
651	2192	2363	2585	1355	1947	1131	934	1135	1356	4407	3817	3415
652	2198	2370	2594	1359	1952	1133	945	1133	1368	4424	3808	3422
653	2199	2384	2605	1369	1957	1144	956	1149	1373	4416	3820	3433
654	2193	2386	2606	1371	1959	1151	956	1152	1373	4399	3825	3440
655	2191	2377	2604	1361	1949	1153	955	1148	1374	4389	3825	3443
656	2190	2384	2600	1363	1956	1155	955	1148	1372	4389	3833	3437
657	2190	2388	2594	1363	1956	1157	952	1147	1370	4404	3833	3442
658	2188	2400	2597	1367	1958	1158	956	1151	1375	4413	3843	3444
659	2186	2399	2585	1367	1955	1152	949	1151	1377	4409	3837	3438
660	2189	2394	2579	1356	1961	1156	948	1146	1370	4373	3835	3440
661	2149	2347	2504	1328	1929	1135	921	1125	1320	4294	3745	3381
662	2119	2326	2483	1317	1907	1120	908	1090	1308	4253	3700	3339
663	2107	2298	2460	1299	1874	1111	886	1073	1293	4203	3684	3290
664	2079	2314	2455	1285	1843	1107	878	1077	1275	4160	3656	3267
665	2068	2301	2445	1279	1828	1102	870	1072	1270	4132	3635	3257
666	2063	2301	2455	1275	1844	1104	878	1078	1277	4144	3639	3255
667	2072	2301	2453	1271	1846	1106	877	1082	1280	4161	3649	3265
668	2068	2307	2444	1271	1844	1095	878	1078	1275	4162	3629	3256
669	2068	2303	2440	1272	1839	1095	871	1078	1278	4140	3621	3238
670	2064	2296	2431	1267	1839	1088	859	1077	1278	4137	3608	3239
671	2072	2295	2428	1264	1850	1090	860	1078	1281	4133	3607	3237
672	2068	2285	2425	1265	1846	1081	854	1078	1281	4130	3593	3219
673	2073	2288	2428	1265	1848	1081	854	1077	1283	4120	3589	3222
674	2068	2272	2426	1258	1839	1078	847	1075	1280	4110	3580	3211
675	2060	2268	2420	1250	1827	1073	846	1073	1276	4093	3567	3199
676	2028	2219	2380	1234	1768	1053	830	1060	1267	4002	3509	3140
677	2030	2224	2379	1235	1776	1060	834	1062	1272	4015	3512	3148
678	2026	2220	2383	1233	1778	1057	834	1060	1271	4007	3505	3143
679	2026	2215	2376	1230	1771	1054	832	1055	1262	3979	3495	3133
680	2027	2211	2369	1228	1771	1056	831	1052	1258	3959	3479	3117
681	2014	2208	2363	1225	1756	1053	827	1052	1254	3953	3468	3104
682	2019	2208	2363	1220	1755	1049	829	1051	1251	3954	3470	3103
683	2024	2221	2366	1218	1755	1051	828	1054	1252	3963	3475	3103
684	2033	2230	2388	1223	1760	1068	841	1065	1261	4017	3504	3133
685	2037	2248	2399	1228	1765	1075	842	1071	1266	4044	3522	3148
686	2032	2239	2393	1226	1755	1070	835	1071	1264	4029	3506	3136
687	2032	2234	2396	1225	1754	1071	837	1073	1264	4031	3517	3140
688	2058	2250	2406	1240	1764	1076	845	1083	1279	4060	3551	3160
689	2027	2215	2372	1216	1742	1060	828	1072	1264	4019	3508	3125
690	2026	2210	2373	1217	1754	1067	828	1071	1268	4019	3513	3126
691	2020	2217	2372	1215	1764	1064	827	1075	1269	4024	3510	3126
692	2018	2216	2373	1216	1761	1064	827	1076	1270	4029	3517	3128
693	2020	2210	2365	1210	1746	1058	825	1073	1274	4023	3506	3128
694	2025	2207	2366	1218	1749	1060	824	1081	1271	4038	3509	3131
695	2031	2210	2363	1233	1757	1058	827	1087	1276	4069	3529	3145
696	2028	2205	2361	1233	1757	1058	826	1088	1273	4065	3520	3144
697	2019	2195	2353	1231	1755	1052	818	1084	1274	4059	3509	3136
698	2011	2197	2357	1232	1750	1050	821	1083	1272	4055	3505	3127
699	2023	2199	2372	1245	1762	1059	826	1082	1279	4061	3528	3142
700	2027	2203	2373	1260	1772	1060	827	1083	1286	4069	3537	3163
701	2029	2209	2385	1263	1780	1063	829	1087	1291	4070	3535	3177
702	2025	2206	2384	1263	1777	1064	828	1088	1287	4059	3532	3171
703	2027	2199	2383	1262	1778	1063	833	1089	1286	4065	3534	3173
704	2025	2200	2377	1259	1779	1065	832	1089	1286	4071	3529	3169
705	2028	2205	2382	1262	1778	1065	836	1087	1287	4067	3530	3169
706	2017	2193	2360	1256	1772	1059	833	1080	1278	4030	3515	3159
707	2027	2202	2367	1260	1779	1059	837	1089	1287	4048	3519	3178
708	2029	2206	2368	1262	1781	1060	838	1090	1287	4052	3520	3177
709	2030	2209	2367	1262	1783	1061	838	1090	1289	4053	3521	3176
710	2029	2208	2367	1262	1780	1062	838	1090	1290	4051	3520	3175
711	2024	2209	2364	1260	1774	1063	838	1090	1294	4049	3521	3170
712	2023	2198	2362	1261	1767	1051	832	1088	1293	4033	3516	3163
713	2009	2183	2356	1257	1766	1045	829	1079	1279	4013	3497	3151
714	2009	2170	2348	1256	1774	1039	820	1088	1272	4009	3498	3147
715	2015	2210	2395	1249	1790	1047	835	1084	1274	4019	3540	3156
716	1963	2166	2351	1237	1757	1032	804	1062	1267	3941	3485	3096
717	1951	2169	2355	1228	1747	1034	802	1058	1278	3921	3457	3116
718	1959	2176	2365	1229	1740	1028	802	1062	1280	3952	3474	3126
719	1954	2178	2366	1218	1734	1021	804	1064	1276	3926	3460	3114
720	1962	2197	2375	1225	1752	1036	813	1064	1277	3960	3489	3129
721	1845	2086	2275	1169	1646	1002	762	1003	1213	3739	3252	2969
722	1828	2057	2248	1155	1616	993	755	991	1206	3710	3225	2922
723	1812	2038	2220	1126	1591	994	745	993	1209	3671	3210	2877
724	1809	2040	2235	1125	1595	995	743	987	1201	3677	3200	2881
725	1777	2013	2165	1096	1552	988	741	967	1174	3632	3143	2846
726	1721	1965	2089	1084	1519	975	730	956	1129	3531	3073	2793
727	1720	1942	2070	1066	1496	956	733	949	1117	3485	3038	2773
728	1720	1947	2071	1065	1500	955	735	946	1115	3479	3045	2777
729	1719	1928	2059	1060	1498	957	731	943	1107	3452	3042	2766
730	1717	1930	2054	1058	1497	954	732	937	1102	3445	3039	2756
731	1792	2016	2159	1085	1581	1010	765	973	1156	3570	3145	2873
732	1804	2030	2184	1088	1592	1018	766	988	1156	3583	3175	2882
733	1803	2040	2187	1091	1592	1019	770	988	1151	3596	3181	2889
734	1803	2041	2183	1092	1590	1015	769	988	1153	3589	3194	2891
735	1791	2030	2178	1090	1588	1014	763	990	1150	3576	3192	2884
736	1776	2019	2155	1081	1579	1012	755	984	1144	3551	3168	2865
737	1865	2133	2260	1133	1696	1064	785	1039	1198	3727	3357	2983
738	2005	2275	2440	1222	1819	1145	833	1102	1297	3975	3586	3186
739	2017	2294	2457	1244	1837	1156	845	1105	1313	4021	3624	3223
740	2022	2299	2458	1250	1848	1165	851	1105	1313	4028	3628	3233
741	2041	2320	2468	1259	1850	1174	852	1110	1318	4037	3646	3242
742	2044	2321	2487	1261	1859	1178	854	1119	1323	4062	3667	3256
743	2042	2317	2482	1256	1859	1180	850	1118	1323	4058	3669	3262
744	2054	2330	2495	1263	1866	1185	851	1126	1324	4071	3677	3270
745	2065	2347	2503	1268	1881	1193	852	1127	1332	4084	3689	3270
746	2083	2365	2511	1271	1892	1197	859	1133	1342	4098	3707	3271
747	2095	2390	2544	1279	1897	1219	866	1141	1343	4158	3762	3305
748	2110	2416	2565	1290	1919	1224	883	1149	1349	4202	3790	3330
749	2139	2430	2603	1286	1946	1234	884	1168	1353	4237	3830	3381
750	2155	2439	2622	1300	1960	1240	879	1170	1359	4269	3858	3401
751	2186	2484	2653	1309	1981	1254	894	1181	1371	4315	3892	3423
752	2185	2479	2649	1308	1980	1252	892	1174	1370	4311	3885	3409
753	2205	2500	2674	1317	1994	1266	899	1180	1380	4332	3901	3421
754	2211	2491	2644	1304	1987	1252	888	1170	1385	4317	3872	3382
755	2176	2451	2606	1293	1972	1241	873	1145	1365	4249	3833	3361
756	2178	2451	2610	1290	1969	1241	867	1137	1360	4249	3827	3356
757	2180	2445	2599	1293	1969	1240	863	1136	1361	4251	3824	3346
758	2191	2438	2598	1293	1973	1244	868	1139	1371	4268	3854	3360
759	2237	2479	2647	1330	2019	1275	885	1167	1396	4335	3912	3411
760	2244	2478	2651	1335	2019	1283	891	1167	1399	4324	3921	3407
761	2263	2510	2665	1344	2027	1290	903	1186	1422	4368	3951	3432
762	2271	2512	2674	1343	2036	1288	904	1185	1429	4365	3955	3431
763	2273	2529	2681	1345	2029	1291	910	1192	1430	4351	3960	3423
764	2245	2492	2658	1334	2019	1273	898	1177	1421	4297	3917	3394
765	2177	2433	2595	1299	1980	1241	880	1156	1387	4217	3816	3298
766	2162	2412	2577	1300	1961	1242	871	1154	1382	4193	3770	3291
767	2121	2336	2512	1263	1901	1217	852	1112	1349	4070	3673	3196
768	2112	2332	2504	1261	1883	1201	845	1103	1342	4048	3652	3180
769	2123	2337	2514	1268	1895	1205	850	1115	1338	4075	3682	3203
770	2101	2310	2475	1243	1877	1188	834	1101	1321	4027	3621	3153
771	1789	1991	2162	1064	1627	1054	740	956	1129	3389	3070	2696
772	1735	1914	2071	1036	1576	1011	706	927	1077	3255	2929	2560
773	1729	1910	2066	1027	1563	1012	704	927	1070	3247	2919	2553
774	1709	1901	2054	1021	1548	1003	692	924	1067	3234	2899	2539
775	1713	1900	2039	1028	1561	989	688	926	1063	3221	2886	2546
776	1721	1903	2040	1022	1563	989	689	932	1067	3219	2881	2539
777	1716	1897	2039	1020	1560	988	686	934	1062	3213	2869	2530
778	1706	1878	2024	1018	1548	982	681	930	1056	3192	2849	2520
779	1753	1913	2075	1035	1579	1022	712	952	1080	3284	2922	2589
780	1756	1921	2081	1038	1585	1021	713	955	1103	3298	2926	2599
781	1742	1908	2060	1033	1579	1017	707	946	1091	3274	2912	2577
782	1742	1915	2070	1035	1589	1022	710	950	1090	3280	2912	2601
783	1731	1902	2056	1036	1583	1008	698	944	1079	3257	2883	2586
784	1735	1913	2054	1044	1589	1012	698	949	1081	3263	2890	2587
785	1741	1913	2069	1047	1595	1020	701	951	1085	3272	2920	2602
786	1745	1915	2070	1047	1604	1023	707	953	1090	3279	2945	2612
787	1753	1917	2070	1052	1606	1023	704	955	1089	3276	2943	2617
788	1751	1913	2064	1056	1605	1019	702	961	1091	3271	2947	2625
789	1759	1918	2067	1056	1607	1020	703	964	1093	3270	2952	2626
790	1756	1916	2067	1056	1602	1018	697	962	1091	3262	2944	2626
791	1740	1897	2054	1041	1579	1017	690	944	1080	3241	2916	2597
792	1744	1913	2076	1047	1595	1024	694	953	1093	3276	2933	2620
793	1742	1915	2074	1043	1596	1024	694	956	1090	3279	2930	2617
794	1741	1910	2073	1045	1599	1023	694	953	1088	3268	2925	2615
795	1743	1912	2061	1049	1599	1019	692	956	1088	3261	2904	2609
796	1685	1880	2001	1033	1538	1001	683	929	1071	3215	2845	2552
797	1663	1863	1987	1010	1536	988	689	931	1066	3182	2829	2516
798	1686	1877	2017	1040	1543	1005	699	961	1090	3250	2873	2565
799	1682	1871	2018	1042	1539	1003	696	960	1086	3245	2860	2561
800	1650	1845	1986	1024	1504	987	691	936	1065	3212	2830	2519
801	1647	1844	1981	1017	1502	981	690	932	1064	3213	2828	2513
802	1644	1833	1971	1009	1497	978	682	929	1048	3200	2819	2502
803	1631	1812	1942	992	1486	960	671	911	1038	3185	2788	2476
804	1631	1810	1941	991	1485	957	670	907	1037	3185	2782	2468
805	1639	1814	1938	995	1487	962	675	913	1039	3198	2792	2471
806	1656	1826	1951	1003	1507	969	681	925	1063	3239	2823	2504
807	1648	1817	1955	1006	1504	968	679	925	1060	3222	2823	2493
808	1666	1827	1969	1015	1521	973	681	933	1069	3233	2846	2506
809	1666	1826	1967	1021	1518	972	680	932	1065	3223	2845	2496
810	1648	1828	1964	1019	1517	960	676	930	1062	3235	2843	2488
811	1661	1844	1969	1022	1525	953	680	938	1064	3256	2866	2491
812	1647	1829	1954	1020	1523	941	674	935	1059	3251	2855	2470
813	1657	1839	1971	1023	1542	946	681	941	1070	3277	2866	2484
814	1643	1796	1945	1005	1531	933	678	932	1056	3222	2819	2454
815	1636	1787	1939	994	1528	932	680	927	1050	3206	2806	2438
816	1648	1790	1946	1001	1527	932	680	928	1048	3221	2812	2446
817	1648	1784	1942	1006	1525	927	681	929	1046	3194	2795	2434
818	1635	1772	1938	990	1516	922	676	927	1040	3178	2780	2422
819	1660	1796	1955	1017	1525	928	683	928	1039	3238	2816	2462
820	1665	1806	1966	1020	1529	928	686	928	1041	3255	2830	2475
821	1670	1838	1990	1030	1548	937	686	929	1053	3305	2863	2525
822	1686	1875	2012	1053	1567	953	707	945	1084	3355	2897	2580
823	1679	1884	2017	1060	1574	957	706	950	1088	3359	2900	2582
824	1684	1886	2022	1065	1576	961	707	948	1092	3365	2899	2590
825	1681	1888	2027	1065	1579	962	707	948	1092	3368	2898	2592
826	1688	1891	2027	1063	1581	955	711	946	1088	3377	2900	2586
827	1689	1886	2029	1062	1580	959	706	950	1087	3363	2900	2585
828	1701	1899	2035	1068	1593	968	709	956	1103	3394	2927	2603
829	1696	1911	2043	1073	1609	976	709	956	1118	3401	2944	2606
830	1722	1937	2081	1081	1641	998	716	975	1139	3465	3026	2659
831	1721	1949	2097	1085	1655	1004	722	987	1147	3481	3041	2672
832	1721	1950	2100	1088	1655	1012	722	988	1155	3496	3053	2679
833	1720	1946	2096	1081	1663	1015	726	989	1156	3495	3061	2685
834	1714	1934	2091	1076	1653	1002	722	986	1147	3455	3041	2672
835	1701	1908	2080	1068	1640	993	722	975	1140	3416	3018	2655
836	1702	1909	2085	1069	1639	994	723	973	1139	3422	3023	2659
837	1709	1917	2084	1068	1655	995	724	974	1142	3429	3026	2675
838	1684	1918	2063	1057	1651	987	725	963	1130	3416	2995	2661
839	1698	1946	2080	1064	1670	994	730	966	1134	3451	3020	2684
840	1704	1954	2086	1064	1677	992	731	967	1134	3455	3029	2687
841	1707	1947	2084	1063	1670	992	731	961	1133	3457	3024	2688
842	1705	1945	2088	1060	1670	993	729	961	1133	3457	3019	2694
843	1701	1947	2088	1056	1673	990	731	960	1130	3453	3019	2692
844	1733	1980	2155	1071	1699	1020	753	976	1156	3508	3085	2755
845	1722	1968	2128	1053	1682	1015	751	971	1144	3464	3059	2727
846	1740	1990	2148	1062	1698	1020	753	983	1154	3482	3080	2743
847	1740	1993	2148	1063	1700	1020	753	986	1153	3501	3083	2742
848	1739	1987	2143	1063	1700	1019	753	986	1156	3503	3078	2747
849	1730	1984	2141	1045	1676	1010	747	990	1152	3487	3047	2726
850	1739	1984	2135	1035	1664	1011	744	996	1144	3488	3046	2706
851	1738	1986	2130	1037	1662	1008	741	992	1143	3487	3046	2699
852	1752	2008	2150	1037	1676	1015	747	993	1144	3506	3069	2719
853	1748	2012	2149	1040	1670	1018	740	992	1143	3494	3058	2717
854	1765	2033	2172	1053	1690	1030	748	1011	1158	3553	3116	2757
855	1766	2033	2169	1052	1697	1033	749	1014	1158	3550	3117	2765
856	1769	2040	2181	1056	1700	1036	752	1016	1169	3564	3142	2771
857	1763	2032	2177	1052	1691	1036	749	1018	1159	3554	3144	2752
858	1762	2039	2183	1051	1690	1036	751	1022	1167	3563	3153	2757
859	1765	2043	2189	1055	1697	1035	752	1022	1170	3566	3159	2773
860	1800	2076	2238	1073	1720	1045	758	1043	1179	3630	3190	2818
861	1804	2087	2240	1073	1724	1054	759	1043	1181	3640	3208	2829
862	1840	2124	2288	1090	1747	1076	767	1059	1191	3683	3235	2855
863	1855	2138	2302	1099	1757	1084	774	1066	1201	3707	3261	2888
864	1863	2153	2325	1105	1769	1089	778	1066	1207	3723	3281	2891
865	1842	2102	2259	1089	1739	1075	761	1053	1197	3689	3200	2878
866	1836	2098	2257	1078	1735	1069	760	1054	1182	3686	3196	2876
867	1815	2068	2229	1072	1727	1053	757	1048	1165	3660	3179	2828
868	1804	2052	2219	1070	1727	1053	750	1038	1158	3631	3152	2821
869	1807	2038	2215	1071	1722	1050	745	1030	1157	3604	3150	2806
870	1803	2033	2209	1066	1711	1042	736	1034	1177	3594	3150	2813
871	1789	2017	2192	1055	1706	1037	730	1029	1170	3585	3132	2792
872	1802	2038	2223	1075	1729	1037	735	1051	1183	3617	3161	2822
873	1782	2020	2205	1061	1707	1023	732	1028	1159	3562	3115	2791
874	1793	2028	2196	1073	1715	1024	747	1040	1170	3591	3124	2810
875	1800	2031	2200	1078	1724	1026	739	1038	1170	3583	3122	2811
876	1806	2044	2206	1077	1734	1033	740	1028	1175	3602	3121	2822
877	1801	2052	2200	1078	1725	1034	735	1029	1180	3595	3118	2823
878	1800	2046	2201	1077	1724	1036	734	1028	1180	3602	3113	2818
879	1789	2043	2202	1076	1725	1035	735	1032	1171	3591	3104	2810
880	1791	2036	2198	1076	1736	1035	734	1041	1172	3588	3100	2821
881	1724	1949	2081	1049	1671	985	702	1011	1119	3449	2999	2709
882	1709	1943	2059	1048	1651	974	700	995	1116	3435	2967	2701
883	1718	1957	2067	1050	1659	981	698	996	1125	3452	2971	2709
884	1712	1955	2065	1047	1658	981	696	993	1119	3440	2961	2709
885	1711	1965	2070	1047	1659	982	694	994	1126	3446	2960	2711
886	1715	1968	2071	1048	1655	982	694	995	1121	3457	2964	2715
887	1642	1868	1966	1004	1547	929	677	939	1072	3293	2782	2606
888	1504	1732	1787	919	1423	849	629	878	986	3051	2568	2406
889	1510	1730	1784	899	1419	845	619	888	975	3039	2568	2401
890	1505	1724	1778	895	1407	834	614	888	973	3022	2553	2388
891	1484	1708	1770	896	1412	822	609	883	977	3000	2532	2374
892	1479	1713	1751	894	1409	815	603	886	980	2978	2506	2359
893	1482	1729	1757	897	1419	819	611	889	991	2994	2514	2371
894	1482	1725	1758	892	1424	818	613	893	993	3021	2527	2391
895	1475	1709	1748	887	1410	811	614	893	985	3012	2511	2390
896	1470	1711	1755	886	1404	815	614	896	982	3011	2494	2388
897	1460	1693	1720	879	1395	796	614	896	985	2942	2443	2357
898	1447	1672	1700	871	1372	788	594	887	979	2902	2423	2323
899	1407	1618	1641	852	1320	770	578	847	961	2819	2360	2242
900	1396	1612	1633	846	1321	764	575	848	956	2811	2330	2232
901	1364	1569	1600	837	1300	747	560	839	944	2769	2299	2213
902	1364	1574	1601	838	1302	747	560	841	947	2775	2305	2222
903	1342	1549	1577	827	1288	733	556	829	937	2750	2281	2201
904	1327	1536	1558	817	1278	728	557	822	931	2725	2261	2182
905	1328	1537	1553	808	1278	729	557	819	935	2719	2246	2160
906	1324	1533	1538	806	1274	726	556	818	934	2708	2241	2156
907	1330	1552	1551	808	1282	738	564	822	940	2716	2256	2161
908	1367	1613	1622	836	1329	764	585	840	956	2758	2322	2194
909	1380	1626	1634	831	1332	753	590	835	936	2798	2355	2205
910	1464	1754	1770	910	1411	819	633	923	1006	3007	2555	2408
911	1488	1789	1830	944	1439	847	648	926	1016	3094	2608	2493
912	1764	2123	2199	1120	1635	1000	758	1025	1205	3601	3040	2933
913	1835	2220	2319	1187	1708	1042	787	1053	1233	3762	3218	3043
914	1863	2276	2357	1204	1748	1059	800	1066	1243	3801	3264	3081
915	1930	2356	2423	1225	1816	1089	834	1090	1258	3873	3339	3174
916	1942	2370	2441	1221	1837	1103	847	1101	1277	3926	3358	3202
917	1949	2373	2443	1221	1838	1107	845	1101	1281	3924	3360	3202
918	1973	2409	2467	1230	1848	1113	848	1111	1287	3949	3380	3223
919	1966	2418	2466	1233	1844	1111	846	1101	1287	3942	3377	3212
920	1974	2425	2469	1239	1849	1114	847	1099	1295	3949	3386	3227
921	1967	2427	2467	1240	1849	1113	846	1099	1295	3950	3387	3226
922	1974	2429	2466	1242	1861	1115	847	1098	1296	3957	3392	3235
923	2006	2458	2497	1272	1895	1133	866	1116	1311	4028	3466	3274
924	2056	2484	2536	1291	1928	1146	883	1129	1330	4087	3523	3321
925	2055	2490	2548	1281	1918	1152	889	1128	1337	4085	3524	3294
926	2070	2496	2552	1292	1919	1154	895	1136	1332	4106	3544	3323
927	2079	2500	2551	1304	1927	1154	896	1136	1331	4111	3543	3336
928	2081	2500	2554	1304	1926	1157	892	1136	1334	4108	3552	3329
929	2054	2514	2517	1305	1916	1134	873	1118	1314	4071	3522	3289
930	2195	2640	2656	1361	2030	1210	912	1169	1364	4275	3729	3449
931	2212	2657	2673	1367	2044	1222	914	1176	1367	4303	3740	3466
932	2220	2664	2674	1368	2044	1230	910	1176	1369	4324	3744	3453
933	2253	2700	2710	1379	2051	1243	920	1196	1377	4370	3794	3480
934	2243	2688	2703	1371	2049	1238	921	1193	1373	4359	3785	3474
935	2234	2687	2686	1371	2042	1229	916	1195	1365	4349	3759	3465
936	2228	2683	2688	1371	2032	1226	915	1190	1361	4339	3735	3456
937	2229	2692	2691	1371	2033	1229	917	1196	1364	4348	3738	3458
938	2219	2682	2687	1365	2027	1226	913	1189	1361	4345	3720	3448
939	2217	2677	2689	1365	2026	1226	915	1186	1365	4343	3716	3449
940	2237	2699	2728	1384	2035	1242	931	1201	1372	4389	3751	3476
941	2233	2694	2723	1385	2032	1241	931	1200	1371	4384	3742	3464
942	2226	2676	2701	1377	2016	1232	927	1192	1356	4341	3721	3438
943	2220	2669	2695	1374	2013	1230	922	1188	1342	4327	3716	3435
944	2229	2681	2716	1386	2017	1230	929	1190	1347	4348	3731	3448
945	2230	2687	2729	1383	2011	1230	926	1200	1359	4358	3730	3447
946	2227	2686	2721	1379	2008	1227	923	1206	1352	4325	3717	3447
947	2237	2684	2737	1383	2017	1226	918	1203	1339	4317	3744	3450
948	2236	2694	2722	1366	2021	1218	918	1183	1325	4279	3744	3435
949	2238	2696	2718	1367	2020	1217	918	1184	1326	4279	3749	3437
950	2236	2690	2718	1371	2018	1217	916	1183	1323	4270	3744	3438
951	2239	2688	2718	1371	2020	1219	916	1186	1324	4271	3743	3439
952	2249	2704	2727	1376	2036	1232	919	1190	1329	4300	3762	3457
953	2252	2706	2733	1380	2041	1234	919	1190	1333	4304	3773	3460
954	2251	2710	2735	1381	2040	1235	919	1193	1333	4305	3771	3461
955	2243	2707	2736	1373	2038	1228	914	1187	1332	4284	3756	3453
956	2224	2688	2721	1360	2012	1217	907	1173	1308	4247	3713	3422
957	2221	2688	2717	1352	2009	1217	908	1166	1311	4241	3712	3425
958	2194	2672	2707	1335	1992	1216	910	1152	1306	4214	3675	3410
959	2205	2686	2721	1339	2006	1222	914	1152	1314	4232	3695	3431
960	2207	2679	2707	1335	2002	1228	918	1147	1320	4217	3687	3427
961	2191	2664	2700	1332	1991	1226	913	1136	1313	4194	3670	3421
962	2193	2667	2703	1333	1991	1229	919	1137	1313	4202	3665	3429
963	2180	2651	2685	1329	1971	1223	914	1128	1298	4176	3651	3411
964	2187	2660	2697	1337	1973	1224	912	1127	1303	4195	3668	3423
965	2195	2659	2697	1337	1978	1222	912	1129	1306	4197	3664	3432
966	2189	2659	2680	1327	1967	1220	898	1122	1304	4179	3664	3424
967	2181	2664	2683	1324	1972	1227	903	1116	1306	4183	3664	3437
968	2178	2658	2675	1319	1961	1226	904	1114	1306	4161	3655	3428
969	2148	2628	2649	1297	1959	1222	897	1117	1316	4111	3627	3386
970	2147	2618	2634	1296	1954	1227	889	1115	1315	4099	3612	3371
971	2129	2590	2603	1283	1924	1212	884	1101	1303	4048	3581	3321
972	2113	2558	2585	1259	1909	1198	869	1091	1284	4002	3542	3274
973	2113	2547	2578	1255	1901	1193	869	1091	1280	4000	3541	3267
974	2108	2545	2571	1249	1896	1188	868	1091	1276	3993	3543	3259
975	2120	2569	2588	1256	1914	1191	870	1097	1277	4016	3563	3275
976	2121	2575	2585	1259	1914	1195	871	1104	1278	4021	3586	3287
977	2121	2578	2589	1260	1910	1195	871	1099	1275	4018	3584	3285
978	2111	2566	2577	1252	1891	1185	868	1092	1261	3987	3558	3274
979	2109	2556	2568	1245	1875	1173	868	1091	1246	3979	3542	3263
980	2082	2535	2528	1236	1840	1148	860	1067	1222	3915	3460	3210
981	2078	2523	2513	1232	1826	1141	854	1056	1216	3893	3444	3194
982	2090	2527	2520	1231	1843	1137	857	1063	1212	3892	3445	3202
983	2086	2539	2519	1234	1840	1134	854	1062	1214	3894	3445	3204
984	2080	2533	2502	1232	1837	1130	842	1056	1213	3882	3437	3188
985	2086	2537	2507	1233	1837	1134	840	1056	1216	3893	3437	3194
986	2086	2534	2505	1232	1837	1133	839	1060	1217	3891	3433	3189
987	2089	2541	2522	1240	1838	1133	837	1062	1222	3893	3445	3187
988	2130	2601	2595	1258	1883	1161	846	1078	1244	3971	3515	3247
989	2122	2580	2583	1252	1859	1154	839	1078	1236	3934	3498	3229
990	2117	2580	2586	1252	1849	1148	841	1076	1234	3934	3489	3233
991	2118	2584	2602	1262	1859	1156	843	1080	1237	3951	3509	3242
992	2126	2589	2615	1265	1869	1166	852	1087	1250	3957	3518	3233
993	2150	2607	2632	1276	1882	1171	854	1088	1256	3982	3553	3248
994	2136	2591	2592	1261	1879	1151	839	1081	1243	3946	3509	3228
995	2142	2598	2601	1260	1882	1154	844	1078	1248	3949	3515	3241
996	2140	2586	2598	1258	1876	1156	846	1081	1246	3943	3523	3234
997	2159	2591	2624	1263	1894	1164	849	1090	1252	3934	3546	3264
998	2172	2608	2631	1278	1910	1174	854	1101	1262	3968	3574	3278
999	2169	2601	2621	1276	1914	1172	856	1098	1256	3958	3573	3275
1000	2158	2593	2618	1274	1911	1170	856	1091	1261	3942	3561	3267
1001	2158	2589	2622	1271	1920	1171	857	1093	1263	3943	3570	3263
1002	2150	2578	2611	1269	1912	1167	859	1090	1265	3932	3562	3244
1003	2145	2569	2604	1267	1909	1164	860	1091	1265	3928	3558	3237
1004	2124	2535	2584	1256	1889	1151	850	1072	1248	3864	3498	3200
1005	2139	2560	2595	1266	1894	1153	854	1079	1262	3874	3529	3208
1006	2148	2600	2597	1268	1903	1158	855	1080	1262	3898	3541	3230
1007	2145	2599	2595	1265	1901	1159	853	1078	1261	3892	3534	3228
1008	2151	2596	2602	1266	1903	1156	852	1073	1256	3893	3533	3228
1009	2154	2623	2609	1273	1906	1162	859	1078	1256	3912	3543	3222
1010	2120	2600	2565	1260	1889	1150	852	1064	1250	3860	3511	3183
1011	2116	2589	2561	1263	1881	1142	854	1065	1248	3853	3494	3171
1012	2079	2572	2519	1246	1867	1125	847	1054	1247	3808	3481	3144
1013	2065	2554	2510	1234	1852	1114	840	1047	1237	3776	3460	3113
1014	2051	2535	2482	1224	1831	1106	831	1026	1229	3744	3414	3097
1015	2042	2526	2472	1213	1813	1091	826	1018	1221	3700	3392	3059
1016	2045	2533	2470	1212	1816	1096	830	1013	1231	3691	3390	3054
1017	2059	2537	2483	1214	1827	1110	831	1013	1246	3696	3410	3067
1018	2060	2539	2485	1213	1828	1109	830	1011	1248	3705	3419	3062
1019	2094	2569	2514	1236	1862	1134	839	1024	1253	3764	3452	3111
1020	2078	2557	2508	1229	1839	1125	838	1015	1226	3735	3432	3102
1021	2093	2584	2529	1248	1850	1127	841	1021	1231	3765	3458	3123
1022	2120	2615	2551	1263	1884	1156	852	1028	1249	3804	3501	3143
1023	2141	2650	2590	1273	1908	1170	859	1033	1263	3821	3537	3161
1024	2144	2666	2645	1277	1925	1188	853	1032	1280	3834	3571	3178
1025	2133	2660	2647	1276	1931	1183	852	1029	1275	3824	3566	3172
1026	2149	2703	2701	1295	1938	1207	867	1045	1303	3879	3596	3210
1027	2147	2707	2699	1303	1938	1207	870	1041	1297	3879	3620	3205
1028	2153	2716	2712	1304	1938	1213	870	1044	1306	3891	3635	3208
1029	2184	2748	2744	1317	1977	1230	885	1064	1333	3935	3672	3256
1030	2187	2759	2749	1320	1970	1239	886	1061	1329	3946	3676	3258
1031	2200	2800	2764	1331	1999	1266	889	1065	1339	3988	3702	3274
1032	2213	2809	2776	1344	2014	1268	894	1073	1345	4006	3728	3294
1033	2198	2785	2765	1340	1995	1260	895	1071	1333	3965	3707	3285
1034	2199	2780	2761	1340	1991	1260	895	1071	1332	3967	3704	3282
1035	2202	2783	2766	1340	1991	1263	894	1072	1332	3974	3709	3281
1036	2202	2780	2765	1334	1998	1264	891	1074	1334	3973	3702	3280
1037	2188	2772	2764	1332	1994	1265	882	1074	1324	3966	3703	3271
1038	2188	2770	2772	1336	1996	1269	881	1073	1324	3971	3708	3276
1039	2175	2762	2767	1338	1988	1268	886	1063	1322	3961	3679	3257
1040	2175	2768	2790	1341	2004	1273	888	1073	1332	3986	3687	3271
1041	2179	2773	2803	1346	2003	1282	892	1084	1335	4024	3706	3286
1042	2174	2766	2801	1344	2002	1282	893	1085	1337	4019	3707	3291
1043	2165	2749	2802	1340	1993	1280	885	1088	1332	4001	3715	3281
1044	2159	2756	2822	1362	2004	1294	892	1089	1346	3982	3738	3294
1045	2184	2787	2860	1372	2018	1312	900	1094	1363	4048	3787	3322
1046	2193	2788	2855	1375	2026	1306	891	1091	1365	4060	3798	3331
1047	2181	2767	2840	1360	2014	1289	883	1082	1346	4031	3767	3308
1048	2185	2790	2851	1368	2022	1305	884	1097	1354	4033	3775	3327
1049	2175	2784	2840	1366	2017	1299	884	1094	1350	4040	3768	3321
1050	2175	2778	2833	1362	1997	1301	888	1094	1351	4037	3779	3329
1051	2181	2783	2840	1368	1998	1303	899	1093	1354	4063	3782	3339
1052	2179	2794	2848	1368	1998	1310	900	1095	1352	4066	3782	3344
1053	2187	2796	2846	1368	2000	1312	900	1098	1351	4080	3785	3354
1054	2205	2816	2870	1384	2023	1319	900	1111	1369	4147	3840	3402
1055	2218	2829	2883	1405	2038	1321	900	1122	1376	4184	3884	3431
1056	2220	2829	2883	1406	2034	1320	898	1121	1372	4167	3876	3427
1057	2203	2818	2873	1403	2037	1312	889	1121	1374	4158	3873	3434
1058	2172	2761	2802	1372	2005	1279	868	1102	1353	4105	3796	3387
1059	2125	2697	2753	1344	1959	1263	854	1082	1338	4010	3699	3330
1060	2052	2601	2639	1285	1888	1209	803	1015	1288	3851	3541	3156
1061	1985	2507	2541	1219	1842	1173	765	985	1242	3694	3441	3018
1062	1719	2202	2196	1063	1666	1034	667	896	1065	3243	3070	2629
1063	1644	2096	2070	992	1587	989	635	853	1029	3096	2894	2506
1064	1617	2047	2021	970	1554	971	621	845	1022	3056	2858	2464
1065	1561	1975	1973	954	1506	947	597	823	1007	2982	2791	2377
1066	1544	1958	1953	941	1485	930	582	810	980	2921	2753	2336
1067	1540	1960	1952	945	1485	928	585	809	977	2943	2772	2350
1068	1549	1971	1962	944	1483	935	586	808	984	2962	2788	2384
1069	1545	1961	1964	935	1479	935	586	813	992	2952	2770	2394
1070	1539	1964	1960	930	1481	932	586	816	985	2953	2762	2394
1071	1548	1981	1985	940	1496	937	593	824	989	2967	2782	2415
1072	1542	1984	1989	941	1487	939	594	825	990	2960	2777	2408
1073	1510	1953	1955	917	1447	924	575	806	974	2883	2706	2359
1074	1466	1929	1918	902	1416	914	561	799	960	2827	2660	2316
1075	1458	1909	1904	900	1409	911	556	795	955	2809	2650	2305
1076	1437	1896	1895	893	1400	906	551	784	959	2785	2629	2289
1077	1423	1893	1892	881	1394	910	551	783	960	2780	2627	2274
1078	1422	1898	1899	894	1399	907	563	784	962	2805	2633	2292
1079	1406	1855	1870	868	1393	901	548	783	949	2767	2595	2283
1080	1300	1755	1749	822	1285	835	511	735	900	2591	2420	2136
1081	1297	1748	1744	824	1278	833	514	733	915	2575	2413	2136
1082	1288	1738	1747	823	1282	828	513	728	910	2560	2418	2141
1083	1256	1707	1707	809	1274	817	502	708	899	2508	2375	2110
1084	1260	1705	1709	812	1272	817	502	709	897	2512	2377	2108
1085	1261	1700	1715	810	1276	821	504	706	895	2514	2370	2102
1086	1256	1703	1711	809	1280	817	499	705	894	2508	2377	2105
1087	1255	1696	1712	807	1286	816	498	698	894	2495	2376	2101
1088	1272	1719	1733	816	1307	825	506	707	896	2538	2417	2124
1089	1272	1719	1725	816	1307	826	503	705	892	2534	2417	2120
1090	1265	1723	1710	802	1320	814	491	695	911	2529	2415	2110
1091	1266	1731	1712	805	1325	814	491	698	913	2533	2423	2118
1092	1268	1736	1715	807	1326	815	491	697	913	2535	2423	2118
1093	1268	1737	1716	808	1326	813	491	696	913	2540	2426	2116
1094	1268	1736	1702	796	1325	813	486	695	910	2527	2424	2101
1095	1258	1717	1688	793	1323	816	493	684	893	2506	2415	2094
1096	1254	1712	1684	794	1316	816	490	675	892	2505	2410	2091
1097	1235	1704	1659	792	1304	811	484	668	888	2475	2370	2084
1098	1221	1677	1643	779	1296	801	473	658	871	2455	2331	2047
1099	1224	1680	1649	779	1297	804	474	662	873	2461	2334	2050
1100	1224	1683	1649	775	1297	804	474	661	873	2461	2341	2048
1101	1228	1684	1654	776	1298	800	475	659	873	2466	2343	2051
1102	1214	1672	1648	768	1286	791	473	657	864	2435	2322	2038
[truncated: 1,172 more rows]

## Sheet: PB1 Norm
Position	NTCR			PB2_m4			PB2_g1			Cal04/09
[truncated: 2,274 more rows]

[truncated: 12 more sheets: HA Abs, HA Norm, PA Abs, PA Norm, MP Abs, MP Norm, NP Abs, NP Norm, NA Abs, NA Norm, NS Abs, NS Norm]
