# Supplementary material for: mRNA-encoded Cas13 treatment of Influenza via site-specific degradation of genomic RNA
Source: PLoS Pathog. 2024 Jul 5;20(7):e1012345. doi: 10.1371/journal.ppat.1012345 (PMC11253931; doi:10.1371/journal.ppat.1012345)
Supplement: S7 Table — (XLSX) [file ppat.1012345.s019.xlsx]

## Sheet: Stats for Figure 1H
Tukey's multiple comparisons test	Summary	Adjusted P Value
PB2
NTCR vs. PB2_m4	***	0.0009
NTCR vs. PB2_g1	****	<0.0001
NTCR vs. IAV only	****	<0.0001
PB2_m4 vs. PB2_g1	ns	0.5883
PB2_m4 vs. IAV only	****	<0.0001
PB2_g1 vs. IAV only	****	<0.0001
PB1
NTCR vs. PB2_m4	**	0.0031
NTCR vs. PB2_g1	****	<0.0001
NTCR vs. IAV only	****	<0.0001
PB2_m4 vs. PB2_g1	ns	0.4816
PB2_m4 vs. IAV only	****	<0.0001
PB2_g1 vs. IAV only	****	<0.0001
HA
NTCR vs. PB2_m4	**	0.001
NTCR vs. PB2_g1	****	<0.0001
NTCR vs. IAV only	****	<0.0001
PB2_m4 vs. PB2_g1	ns	0.669
PB2_m4 vs. IAV only	****	<0.0001
PB2_g1 vs. IAV only	****	<0.0001
PA
NTCR vs. PB2_m4	*	0.0144
NTCR vs. PB2_g1	***	0.0003
NTCR vs. IAV only	****	<0.0001
PB2_m4 vs. PB2_g1	ns	0.6276
PB2_m4 vs. IAV only	****	<0.0001
PB2_g1 vs. IAV only	****	<0.0001
M1
NTCR vs. PB2_m4	ns	0.0802
NTCR vs. PB2_g1	**	0.0024
NTCR vs. IAV only	****	<0.0001
PB2_m4 vs. PB2_g1	ns	0.5986
PB2_m4 vs. IAV only	****	<0.0001
PB2_g1 vs. IAV only	****	<0.0001
M2
NTCR vs. PB2_m4	ns	0.0966
NTCR vs. PB2_g1	**	0.0019
NTCR vs. IAV only	****	<0.0001
PB2_m4 vs. PB2_g1	ns	0.5064
PB2_m4 vs. IAV only	****	<0.0001
PB2_g1 vs. IAV only	****	<0.0001
NP
NTCR vs. PB2_m4	**	0.0024
NTCR vs. PB2_g1	****	<0.0001
NTCR vs. IAV only	****	<0.0001
PB2_m4 vs. PB2_g1	ns	0.7025
PB2_m4 vs. IAV only	****	<0.0001
PB2_g1 vs. IAV only	****	<0.0001
NA
NTCR vs. PB2_m4	*	0.0102
NTCR vs. PB2_g1	***	0.0008
NTCR vs. IAV only	****	<0.0001
PB2_m4 vs. PB2_g1	ns	0.8609
PB2_m4 vs. IAV only	****	<0.0001
PB2_g1 vs. IAV only	****	<0.0001
NS1
NTCR vs. PB2_m4	***	0.0007
NTCR vs. PB2_g1	****	<0.0001
NTCR vs. IAV only	***	0.0007
PB2_m4 vs. PB2_g1	ns	0.6774
PB2_m4 vs. IAV only	****	<0.0001
PB2_g1 vs. IAV only	****	<0.0001
