# Supplementary material for: mRNA-encoded Cas13 treatment of Influenza via site-specific degradation of genomic RNA
Source: PLoS Pathog. 2024 Jul 5;20(7):e1012345. doi: 10.1371/journal.ppat.1012345 (PMC11253931; doi:10.1371/journal.ppat.1012345)
Supplement: S8 Table — (XLSX) [file ppat.1012345.s020.xlsx]

## Sheet: Stats for Figure 2D
Dunnett's multiple comparisons test	Summary	Adjusted P Value
NTCR vs. PB2_g1	****	<0.0001
NTCR vs. g_2260	****	<0.0001
NTCR vs. g_2262	**	0.0042
NTCR vs. g_2264	***	0.0009
NTCR vs. g_2265	**	0.0011
NTCR vs. Cal04/09	***	0.0002

## Sheet: Stats for Figure 2E
Dunnett's multiple comparisons test	Summary	Adjusted P Value
NTCR vs. PB2_g1	****	<0.0001
NTCR vs. g_2260	**	0.0014
NTCR vs. g_2262	**	0.0087
NTCR vs. g_2264	**	0.0022
NTCR vs. g_2265	**	0.0014
NTCR vs. Cal04/09	****	<0.0001
