# Supplementary material for: mRNA-encoded Cas13 treatment of Influenza via site-specific degradation of genomic RNA
Source: PLoS Pathog. 2024 Jul 5;20(7):e1012345. doi: 10.1371/journal.ppat.1012345 (PMC11253931; doi:10.1371/journal.ppat.1012345)
Supplement: S9 Table — (XLSX) [file ppat.1012345.s021.xlsx]

## Sheet: crRNA
crRNA	ΔG whole sequence kcal/mol	ΔG target sequence kcal/mol
PB2_g1	-2.74	0.89
PB2_g_2254	-2.74; -2.35	0.39
PB2_g_2255	-2.74	0.66
PB2_g_2256	-2.74	0.89
PB2_g_2257	-2.74	0.89
PB2_g_2258	-3.73	0.89
PB2_g_2259	-3.29	-0.2
PB2_g_2260	-3.73	-0.99
PB2_g_2261	-3.73	-0.99
PB2_g_2262	-3.73	-0.99
PB2_g_2263	-3.73	-0.99
PB2_g_2264	-3.73	-0.99
PB2_g_2265	-3.73	-0.99
PB2_g_2266	-3.73	-0.99
