# Supplementary material for: mRNA-encoded Cas13 treatment of Influenza via site-specific degradation of genomic RNA
Source: PLoS Pathog. 2024 Jul 5;20(7):e1012345. doi: 10.1371/journal.ppat.1012345 (PMC11253931; doi:10.1371/journal.ppat.1012345)
Supplement: S10 Table — (XLSX) [file ppat.1012345.s022.xlsx]

## Sheet: Fig 4 C-D
Position	Cal04/09			dCas13+PB2_g1			Cas13+PB2_g1			NTCR-1			GFP+PB2_g1
1	2260	2417	2498	906	1146	1259	556	300	613	1182	1319	1199	1524	1410	1568
2	2391	2602	2669	945	1194	1354	573	321	656	1260	1397	1261	1621	1472	1602
3	2491	2711	2769	1001	1254	1396	590	346	673	1318	1451	1312	1656	1503	1676
4	2571	2860	2864	1034	1303	1438	608	352	687	1363	1512	1378	1728	1539	1731
5	2774	3092	3094	1110	1395	1538	635	384	728	1476	1623	1507	1849	1647	1836
6	2803	3126	3136	1116	1416	1553	640	389	729	1491	1652	1546	1887	1677	1852
7	2814	3133	3149	1119	1424	1561	641	392	733	1503	1661	1547	1894	1679	1855
8	2960	3292	3388	1176	1465	1641	686	401	762	1555	1756	1650	2060	1760	1961
9	3008	3354	3453	1195	1490	1651	689	402	769	1573	1785	1670	2093	1788	1988
10	3093	3425	3561	1220	1524	1681	719	416	788	1612	1834	1726	2131	1827	2030
11	3117	3441	3596	1234	1543	1697	723	416	790	1617	1848	1743	2146	1844	2049
12	3663	4067	4327	1433	1812	2021	833	561	919	1875	2176	2026	2525	2188	2375
13	4218	4606	4915	1583	2020	2325	978	641	1019	2150	2421	2330	2839	2442	2771
14	4298	4686	4993	1603	2058	2358	1000	648	1047	2198	2451	2375	2885	2474	2820
15	4319	4726	5037	1618	2075	2369	1010	657	1050	2213	2467	2398	2909	2503	2831
16	4357	4768	5072	1623	2092	2382	1028	657	1059	2239	2495	2418	2945	2526	2856
17	4377	4786	5095	1624	2097	2385	1038	657	1060	2248	2506	2424	2946	2538	2867
18	4397	4795	5110	1627	2104	2403	1045	661	1066	2263	2517	2434	2964	2546	2876
19	4554	4990	5249	1688	2186	2488	1081	689	1102	2347	2585	2514	3028	2641	2998
20	4592	5032	5268	1700	2192	2494	1087	692	1106	2367	2603	2528	3044	2659	3009
21	4736	5156	5388	1750	2275	2548	1100	711	1130	2439	2671	2568	3106	2719	3075
22	4763	5196	5424	1757	2282	2562	1108	717	1137	2455	2690	2581	3128	2731	3107
23	4790	5216	5446	1775	2291	2579	1119	717	1145	2474	2697	2609	3144	2743	3130
24	4807	5224	5458	1783	2296	2588	1119	718	1145	2483	2704	2610	3145	2747	3136
25	4840	5240	5473	1789	2301	2594	1121	718	1149	2487	2717	2623	3154	2757	3141
26	5040	5439	5691	1850	2377	2701	1162	737	1210	2573	2826	2718	3258	2865	3269
27	5043	5448	5698	1851	2378	2702	1165	739	1215	2577	2827	2719	3261	2872	3270
28	5239	5623	5843	1896	2453	2765	1200	748	1238	2650	2877	2791	3337	2944	3398
29	5268	5662	5877	1903	2471	2793	1217	749	1246	2666	2896	2819	3353	2963	3418
30	5290	5669	5894	1909	2474	2802	1220	751	1247	2668	2901	2822	3356	2970	3426
31	5304	5682	5905	1915	2476	2813	1220	751	1250	2673	2903	2827	3364	2977	3431
32	5324	5721	5938	1922	2479	2829	1229	757	1254	2682	2924	2839	3381	2983	3439
33	5437	5843	6059	1960	2506	2899	1240	758	1269	2718	2978	2895	3434	3039	3498
34	5474	5895	6101	1983	2523	2913	1246	762	1279	2741	3001	2929	3458	3079	3518
35	5520	5948	6171	1992	2544	2938	1260	770	1295	2774	3024	2972	3480	3116	3548
36	5617	6022	6239	2015	2595	2987	1270	773	1316	2814	3069	3009	3529	3144	3578
37	5625	6028	6242	2020	2596	2996	1272	778	1320	2820	3072	3011	3529	3151	3587
38	5635	6037	6255	2024	2599	3003	1274	783	1322	2825	3077	3015	3534	3158	3598
39	5681	6081	6288	2037	2624	3035	1293	788	1332	2847	3088	3039	3543	3174	3622
40	5692	6086	6299	2041	2635	3036	1294	788	1333	2851	3090	3044	3546	3179	3631
41	5761	6158	6363	2073	2666	3076	1310	800	1345	2895	3116	3071	3586	3210	3677
42	5803	6230	6415	2085	2705	3105	1317	811	1359	2919	3127	3089	3620	3239	3693
43	5830	6279	6472	2100	2729	3126	1330	815	1386	2948	3143	3104	3643	3256	3710
44	5862	6310	6515	2107	2748	3144	1343	822	1397	2972	3160	3121	3660	3266	3731
45	5866	6310	6517	2107	2747	3144	1343	822	1399	2972	3160	3121	3661	3271	3732
46	5904	6349	6580	2113	2762	3162	1354	826	1410	2997	3192	3136	3685	3289	3775
47	5922	6367	6589	2123	2768	3171	1357	837	1412	2998	3201	3138	3696	3292	3784
48	5923	6372	6607	2123	2773	3174	1357	837	1416	3000	3204	3139	3698	3297	3784
49	6036	6501	6736	2150	2804	3230	1373	864	1447	3041	3252	3193	3758	3361	3843
50	6167	6621	6903	2188	2868	3299	1397	867	1473	3102	3324	3291	3821	3412	3923
51	6229	6698	6978	2216	2884	3330	1401	869	1488	3136	3365	3309	3865	3451	3958
52	6246	6734	7013	2224	2891	3339	1402	871	1502	3145	3369	3316	3872	3471	3989
53	6248	6739	7017	2231	2892	3341	1403	871	1502	3148	3370	3319	3873	3474	3989
54	6252	6758	7028	2236	2894	3342	1404	873	1503	3151	3372	3327	3877	3476	3997
55	6267	6764	7039	2241	2901	3349	1408	874	1505	3157	3385	3331	3880	3478	3999
56	6380	6898	7145	2289	2978	3430	1456	886	1546	3235	3470	3421	3970	3549	4088
57	6397	6923	7155	2291	2983	3433	1457	899	1548	3242	3474	3427	3981	3557	4093
58	6482	7055	7252	2321	3019	3489	1481	908	1573	3290	3522	3477	4033	3595	4137
59	6483	7055	7252	2321	3019	3491	1481	908	1574	3291	3522	3477	4033	3599	4139
60	6493	7071	7290	2331	3025	3496	1490	911	1578	3300	3532	3493	4046	3612	4152
61	6511	7087	7313	2342	3034	3510	1494	914	1580	3312	3543	3500	4067	3629	4161
62	6528	7110	7339	2348	3044	3521	1501	921	1585	3321	3546	3505	4077	3642	4184
63	6553	7126	7361	2355	3057	3528	1501	923	1588	3338	3552	3506	4084	3659	4198
64	6562	7130	7373	2355	3069	3537	1502	922	1588	3344	3552	3511	4089	3663	4202
65	6573	7141	7382	2356	3073	3538	1506	922	1588	3347	3555	3514	4097	3669	4206
66	6573	7141	7387	2357	3071	3544	1506	922	1591	3347	3556	3514	4099	3669	4207
67	6575	7142	7397	2355	3071	3544	1503	922	1590	3345	3558	3513	4101	3671	4209
68	6656	7236	7478	2380	3101	3593	1526	928	1605	3379	3602	3552	4136	3702	4243
69	6660	7243	7487	2381	3107	3597	1526	929	1601	3380	3609	3553	4148	3704	4242
70	6661	7248	7492	2381	3108	3597	1526	929	1601	3381	3610	3553	4148	3705	4242
71	6852	7445	7688	2445	3184	3712	1547	954	1641	3467	3697	3628	4246	3787	4352
72	6879	7469	7709	2451	3201	3723	1550	954	1646	3479	3714	3646	4270	3806	4362
73	6918	7501	7762	2470	3212	3731	1556	954	1664	3488	3741	3657	4293	3830	4384
74	6971	7572	7853	2490	3238	3763	1571	964	1674	3516	3778	3705	4345	3871	4415
75	7295	7890	8191	2581	3354	3914	1658	1008	1761	3655	3921	3881	4587	4000	4589
76	7424	8046	8367	2649	3402	4004	1699	1021	1789	3707	4025	3964	4708	4075	4666
77	7460	8085	8425	2663	3418	4045	1709	1022	1795	3734	4045	3992	4756	4101	4681
78	7515	8163	8490	2680	3443	4074	1716	1026	1808	3771	4074	4022	4783	4131	4702
79	7602	8283	8617	2710	3486	4129	1744	1058	1829	3839	4123	4072	4846	4200	4769
80	7640	8342	8669	2748	3496	4154	1764	1062	1849	3855	4143	4096	4864	4225	4811
81	7707	8422	8764	2769	3530	4191	1780	1081	1866	3890	4183	4131	4937	4258	4858
82	7770	8485	8809	2793	3546	4227	1795	1086	1879	3922	4212	4164	4968	4306	4890
83	7914	8674	8969	2845	3606	4290	1837	1119	1908	4003	4281	4277	5060	4409	4970
84	7997	8787	9070	2871	3649	4329	1869	1139	1912	4054	4344	4307	5117	4460	5023
85	8447	9360	9805	3046	3861	4596	1986	1205	2053	4295	4654	4557	5420	4786	5265
86	10616	11921	12496	3781	4822	5748	2439	1833	2493	5287	5897	5839	6774	5975	6542
87	11307	12684	13262	4027	5081	6126	2599	1909	2619	5568	6234	6154	7103	6339	6926
88	11579	12926	13475	4119	5169	6227	2643	1937	2660	5670	6343	6244	7193	6446	7075
89	11619	12984	13520	4129	5189	6252	2647	1941	2675	5687	6355	6256	7213	6458	7096
90	11692	13035	13566	4143	5208	6286	2660	1943	2687	5715	6380	6273	7219	6467	7120
91	11883	13245	13814	4217	5295	6364	2702	1955	2720	5778	6463	6383	7339	6553	7260
92	11967	13367	13910	4240	5335	6410	2721	1991	2746	5830	6512	6420	7385	6601	7317
93	12637	14007	14490	4457	5575	6780	2823	2100	2833	6126	6722	6683	7620	6857	7662
94	12747	14105	14572	4510	5625	6836	2846	2105	2846	6182	6759	6717	7655	6887	7740
95	12760	14120	14590	4514	5630	6842	2849	2106	2854	6186	6774	6722	7658	6889	7743
96	12772	14137	14592	4526	5648	6842	2849	2110	2858	6194	6781	6729	7665	6891	7755
97	12913	14300	14729	4582	5713	6904	2869	2127	2888	6286	6836	6779	7729	6974	7799
98	12899	14310	14742	4583	5724	6878	2866	2121	2890	6280	6852	6787	7749	6974	7810
99	12895	14325	14746	4581	5709	6881	2870	2121	2881	6273	6855	6784	7749	6974	7830
100	12822	14261	14691	4525	5607	6796	2839	2090	2848	6228	6795	6735	7701	6923	7760
101	12849	14279	14724	4531	5612	6810	2843	2094	2850	6239	6804	6745	7713	6930	7769
102	12879	14293	14738	4541	5622	6824	2845	2103	2851	6245	6811	6751	7738	6935	7792
103	12868	14282	14742	4533	5596	6813	2846	2104	2851	6225	6798	6745	7721	6918	7791
104	12905	14315	14764	4540	5603	6847	2858	2109	2860	6234	6819	6769	7740	6939	7804
105	12979	14419	14867	4561	5631	6896	2877	2143	2870	6286	6876	6814	7788	6975	7853
106	12983	14435	14875	4563	5628	6899	2873	2143	2868	6288	6882	6814	7794	6972	7853
107	13021	14494	14942	4577	5654	6936	2875	2156	2872	6313	6925	6837	7828	7001	7885
108	13022	14506	14940	4578	5657	6941	2874	2158	2874	6311	6930	6841	7835	7004	7887
109	13058	14518	14954	4580	5662	6951	2878	2156	2876	6318	6934	6843	7832	7015	7893
110	13007	14475	14918	4562	5625	6893	2866	2144	2860	6286	6916	6820	7769	6968	7856
111	12995	14455	14907	4555	5613	6887	2864	2144	2850	6284	6912	6818	7750	6968	7859
112	13029	14504	14944	4561	5620	6883	2871	2144	2851	6283	6915	6843	7765	6980	7880
113	13040	14509	14943	4564	5620	6875	2872	2145	2851	6284	6913	6842	7762	6973	7870
114	13047	14521	14946	4565	5630	6880	2873	2152	2857	6286	6917	6857	7775	6981	7883
115	13074	14555	14956	4580	5635	6883	2874	2157	2860	6295	6926	6864	7787	6986	7894
116	13255	14803	15161	4646	5704	6958	2903	2176	2914	6405	7009	6954	7907	7102	7990
117	13271	14816	15188	4650	5707	6969	2908	2180	2919	6411	7028	6961	7929	7115	8000
118	13312	14859	15247	4660	5725	6984	2917	2187	2919	6428	7053	6988	7941	7132	8026
119	13457	15055	15396	4734	5808	7074	2936	2295	2959	6564	7130	7061	8007	7193	8117
120	13564	15137	15486	4766	5854	7114	2966	2299	2967	6595	7157	7101	8049	7233	8162
121	13671	15268	15636	4805	5907	7179	2989	2324	2990	6656	7230	7142	8147	7285	8212
122	13686	15289	15658	4811	5913	7191	2996	2336	2991	6667	7238	7159	8155	7302	8228
123	13699	15301	15662	4814	5916	7191	3002	2334	2993	6670	7238	7162	8155	7301	8232
124	13670	15263	15637	4803	5887	7173	2993	2323	2985	6665	7220	7124	8129	7295	8188
125	13673	15272	15643	4807	5884	7161	2992	2323	2982	6669	7223	7116	8121	7295	8191
126	13660	15278	15626	4811	5882	7160	2982	2325	2972	6666	7229	7125	8117	7290	8167
127	13672	15305	15642	4825	5885	7177	2999	2337	2967	6675	7243	7135	8131	7312	8169
128	13728	15369	15717	4860	5897	7196	3015	2339	2988	6701	7279	7160	8152	7328	8214
129	13717	15385	15729	4859	5899	7218	3012	2335	2988	6705	7291	7169	8167	7330	8221
130	13658	15334	15647	4827	5864	7175	2998	2331	2976	6685	7239	7134	8121	7308	8189
131	13554	15222	15511	4774	5824	7117	2974	2302	2945	6629	7161	7048	8040	7244	8138
132	13549	15189	15474	4768	5813	7107	2982	2294	2941	6636	7150	7029	8024	7229	8140
133	13725	15410	15669	4849	5910	7236	3034	2337	3015	6759	7294	7153	8187	7420	8317
134	13776	15427	15697	4849	5918	7264	3041	2354	3019	6773	7311	7166	8178	7412	8315
135	13671	15282	15452	4794	5877	7216	2996	2383	2973	6712	7215	7039	8034	7224	8203
136	13706	15347	15509	4821	5892	7244	3001	2403	2995	6734	7236	7069	8050	7244	8237
137	12988	14505	14631	4542	5610	6902	2836	2356	2801	6395	6838	6720	7597	6737	7829
138	12948	14433	14570	4520	5598	6876	2821	2349	2787	6362	6803	6704	7563	6725	7782
139	12836	14347	14502	4492	5569	6852	2797	2347	2758	6336	6744	6701	7521	6705	7691
140	12812	14306	14472	4487	5542	6834	2790	2347	2752	6324	6724	6682	7496	6686	7638
141	12850	14364	14536	4505	5556	6849	2799	2355	2752	6336	6765	6712	7521	6699	7653
142	12851	14347	14524	4514	5551	6850	2802	2348	2753	6336	6767	6713	7518	6694	7646
143	12928	14416	14610	4536	5583	6887	2817	2347	2768	6361	6812	6752	7563	6725	7696
144	12901	14422	14683	4545	5609	6891	2832	2360	2769	6359	6815	6739	7569	6775	7689
145	12859	14512	14771	4548	5568	6916	2834	2359	2772	6356	6858	6777	7562	6792	7652
146	13488	15411	15673	4836	5905	7267	3004	2417	2930	6707	7219	7158	8026	7182	7978
147	13672	15646	15955	4904	6003	7401	3052	2449	2972	6792	7324	7267	8177	7310	8120
148	13839	15852	16178	4972	6098	7503	3092	2480	3008	6856	7398	7361	8270	7404	8199
149	14095	16204	16517	5068	6247	7700	3152	2541	3084	7012	7558	7522	8441	7607	8372
150	14148	16339	16620	5115	6279	7749	3184	2573	3088	7049	7625	7578	8491	7674	8430
151	15377	17678	17981	5517	6898	8348	3494	2686	3309	7597	8249	8176	9241	8311	9102
152	18029	21068	21343	6418	8017	9781	4074	3456	3826	8992	9789	9745	10904	9796	10617
153	18728	21862	22176	6676	8386	10149	4188	3462	3979	9292	10149	10075	11351	10180	10982
154	18844	21913	22309	6714	8430	10211	4202	3482	4028	9360	10206	10137	11400	10245	11053
155	24982	28097	29148	8692	10993	13314	5492	4434	5148	11970	13099	13006	14954	13622	14898
156	25451	28513	29666	8874	11140	13530	5574	4496	5227	12180	13302	13148	15214	13852	15181
157	26539	29467	30714	9229	11550	13991	5756	4516	5394	12561	13830	13609	15774	14435	15842
158	26575	29547	30717	9236	11582	14001	5767	4582	5405	12606	13852	13645	15764	14472	15844
159	27640	30584	31647	9645	11970	14648	5983	4625	5568	13087	14250	14123	16235	14948	16483
160	27705	30642	31684	9669	12015	14697	5981	4624	5580	13100	14264	14144	16269	15018	16552
161	27854	30797	31802	9718	12063	14783	5995	4635	5620	13187	14297	14199	16345	15127	16667
162	27472	30233	31170	9563	11835	14514	5907	4512	5508	12952	13999	13940	16039	14856	16401
163	27092	29847	30743	9451	11694	14274	5800	4462	5444	12776	13803	13716	15781	14665	16117
164	27107	29847	30702	9466	11696	14289	5798	4480	5431	12759	13794	13702	15766	14675	16112
165	27881	30579	31321	9729	11970	14682	5910	4627	5560	13128	14041	13965	16046	15024	16702
166	28040	30651	31385	9773	11993	14747	5912	4645	5568	13159	14050	13981	16057	15055	16749
167	28116	30702	31403	9811	12030	14801	5911	4660	5586	13197	14062	14006	16081	15071	16776
168	28150	30740	31429	9825	12036	14811	5907	4661	5595	13202	14065	14003	16083	15075	16791
169	28092	30662	31355	9812	12004	14778	5888	4649	5579	13169	14037	13959	16043	15023	16738
170	28123	30688	31367	9824	12031	14805	5892	4660	5580	13170	14046	13964	16041	15029	16776
171	28415	31000	31770	9910	12159	14950	5950	4775	5648	13294	14177	14171	16201	15232	16968
172	28440	31028	31790	9913	12175	14953	5949	4799	5651	13330	14191	14188	16212	15247	16961
173	28452	31047	31816	9908	12178	14997	5947	4803	5660	13334	14198	14190	16209	15268	16971
174	28550	31176	31943	9946	12248	15033	5969	4806	5686	13385	14229	14254	16289	15353	17042
175	28643	31324	32107	10000	12299	15089	5999	4834	5710	13449	14290	14322	16358	15423	17113
176	28568	31262	32066	9986	12264	15040	5983	4835	5692	13425	14239	14305	16364	15401	17045
177	28658	31329	32154	10009	12300	15077	5997	4844	5713	13452	14283	14340	16399	15441	17095
178	28505	31200	32081	9987	12241	15040	5967	4838	5695	13402	14251	14287	16352	15390	17004
179	28532	31203	32111	9990	12241	15032	5960	4837	5691	13403	14254	14285	16359	15394	17005
180	28634	31287	32201	10005	12266	15059	5979	4856	5706	13451	14302	14346	16418	15445	17047
181	28704	31395	32289	10030	12308	15094	5990	4862	5718	13486	14346	14374	16445	15475	17096
182	28751	31434	32356	10047	12327	15111	6002	4871	5721	13520	14372	14394	16481	15519	17119
183	28666	31351	32275	10017	12311	15062	5995	4874	5715	13502	14338	14353	16451	15474	17093
184	28686	31348	32274	10014	12321	15073	6008	4862	5734	13499	14342	14340	16453	15463	17101
185	28689	31349	32248	10021	12322	15074	6006	4856	5720	13488	14343	14327	16444	15452	17099
186	28602	31294	32198	10003	12284	15041	6004	4853	5701	13472	14312	14295	16410	15432	17088
187	28653	31356	32248	10007	12293	15062	6012	4860	5703	13483	14343	14315	16438	15454	17116
188	28661	31372	32271	10012	12300	15071	6013	4858	5706	13491	14363	14325	16447	15452	17130
189	28660	31385	32286	10023	12293	15083	6015	4862	5716	13500	14373	14340	16465	15462	17132
190	28826	31530	32438	10072	12352	15150	6053	4887	5743	13585	14471	14409	16541	15537	17270
191	28881	31634	32517	10081	12376	15155	6068	4910	5760	13581	14504	14456	16557	15558	17310
192	29033	31758	32693	10123	12418	15208	6095	4914	5781	13640	14575	14522	16614	15631	17443
193	29041	31731	32690	10118	12432	15193	6089	4911	5758	13624	14579	14522	16605	15632	17437
194	29021	31733	32679	10127	12431	15188	6091	4904	5751	13609	14579	14507	16601	15639	17438
195	29444	32244	33238	10292	12582	15386	6191	4992	5836	13797	14852	14724	16835	15891	17663
196	29461	32258	33244	10305	12583	15382	6191	4996	5830	13796	14850	14727	16842	15888	17663
197	29515	32305	33335	10330	12604	15407	6210	5002	5845	13827	14883	14763	16884	15914	17721
198	29540	32311	33323	10333	12603	15416	6218	5002	5847	13828	14890	14774	16884	15929	17725
199	29532	32260	33304	10344	12615	15415	6216	4974	5825	13844	14881	14779	16872	15932	17732
200	29430	32181	33176	10322	12578	15367	6196	4977	5805	13788	14824	14705	16839	15899	17669
201	29936	32645	33622	10461	12803	15621	6287	5003	5901	14040	15060	14911	17091	16144	17920
202	29983	32692	33635	10466	12813	15655	6308	5012	5903	14049	15091	14929	17123	16151	17905
203	30035	32726	33654	10470	12823	15678	6319	5018	5910	14063	15111	14946	17134	16161	17944
204	30057	32740	33672	10472	12829	15690	6324	5034	5922	14077	15128	14960	17140	16167	17944
205	30105	32796	33719	10487	12854	15713	6334	5033	5927	14083	15135	14980	17178	16199	17968
206	29978	32635	33591	10435	12758	15603	6278	5021	5879	14003	15045	14868	17071	16115	17836
207	29977	32644	33595	10448	12754	15611	6280	5019	5881	14011	15066	14877	17080	16122	17837
208	29886	32532	33526	10437	12738	15577	6265	5007	5872	13970	15017	14849	17031	16094	17786
209	29926	32604	33597	10458	12753	15618	6280	5024	5880	14008	15057	14879	17054	16117	17826
210	29966	32640	33582	10482	12767	15638	6277	5034	5889	14022	15065	14884	17073	16120	17867
211	30048	32771	33634	10515	12804	15679	6295	5054	5908	14064	15120	14937	17128	16153	17908
212	30327	33107	33915	10614	12926	15847	6338	5098	5979	14225	15245	15045	17252	16257	18065
213	30354	33135	33933	10610	12937	15855	6362	5104	5979	14234	15272	15052	17255	16255	18060
214	30565	33356	34217	10675	13021	15936	6397	5155	6026	14323	15396	15179	17365	16369	18160
215	30581	33366	34243	10680	13034	15941	6400	5158	6027	14331	15412	15195	17369	16381	18167
216	30581	33382	34271	10687	13042	15940	6404	5158	6028	14334	15412	15199	17368	16386	18170
217	30618	33424	34293	10701	13064	15976	6413	5185	6044	14342	15432	15228	17380	16392	18197
218	30577	33364	34246	10693	13039	15930	6380	5192	6032	14329	15395	15222	17347	16399	18177
219	30587	33388	34250	10696	13036	15940	6384	5188	6042	14333	15394	15229	17340	16398	18183
220	30628	33423	34275	10699	13052	15966	6388	5195	6044	14358	15402	15257	17373	16410	18198
221	30428	33225	34099	10646	12977	15839	6365	5179	5996	14286	15300	15221	17250	16304	18088
222	30594	33443	34345	10729	13101	15969	6433	5214	6042	14385	15396	15310	17348	16411	18212
223	30613	33435	34350	10726	13100	15973	6437	5223	6041	14399	15369	15317	17355	16400	18214
224	30539	33340	34222	10697	13071	15915	6425	5208	6027	14356	15318	15258	17287	16344	18163
225	30391	33119	33999	10639	13006	15857	6375	5178	5978	14266	15217	15167	17118	16262	18050
226	30468	33167	33975	10663	13048	15883	6375	5219	5977	14294	15192	15142	17100	16248	18105
227	30485	33176	33955	10673	13048	15882	6380	5224	5977	14289	15198	15138	17079	16245	18130
228	30836	33518	34149	10811	13174	16079	6433	5288	6032	14449	15266	15227	17152	16350	18297
229	31159	33883	34327	10921	13311	16258	6468	5327	6070	14580	15338	15310	17251	16445	18463
230	32019	34703	35005	11232	13601	16673	6629	5395	6177	14969	15673	15642	17594	16794	18979
231	32128	34826	35166	11262	13652	16745	6687	5422	6217	15022	15730	15745	17651	16880	19074
232	32135	34852	35199	11261	13658	16744	6693	5424	6198	15024	15735	15745	17670	16891	19103
233	32717	35429	35668	11456	13854	16989	6800	5499	6273	15248	15957	15938	17936	17049	19396
234	33271	36080	36279	11650	14054	17332	6902	5648	6415	15533	16217	16259	18269	17273	19752
235	32966	35689	35751	11529	13938	17168	6834	5587	6306	15367	16012	16069	18090	17035	19633
236	31235	33573	33577	10931	13196	16311	6468	5054	5978	14570	15015	15039	17067	16089	18638
237	30880	33185	33108	10797	13070	16123	6365	5012	5913	14470	14841	14854	16900	15926	18418
238	30737	33073	33003	10737	13037	16065	6344	4994	5893	14409	14768	14797	16880	15833	18329
239	30981	33253	33207	10835	13125	16159	6383	5058	5950	14532	14857	14886	17009	15944	18455
240	31006	33280	33235	10845	13140	16185	6384	5068	5953	14550	14858	14894	17038	15969	18466
241	30900	33128	33047	10795	13088	16152	6355	5061	5937	14529	14808	14821	16958	15929	18373
242	31102	33346	33196	10898	13188	16267	6413	5075	5962	14637	14883	14907	17041	16007	18540
243	30670	32913	32795	10759	13035	16003	6337	4977	5916	14452	14751	14724	16898	15821	18313
244	31193	33479	33152	10919	13204	16255	6428	5088	6025	14736	14995	14956	17148	16064	18625
245	31232	33565	33226	10931	13222	16269	6446	5102	6040	14764	15015	14972	17178	16089	18648
246	31344	33753	33388	10958	13267	16301	6471	5133	6058	14816	15065	15038	17256	16156	18747
247	31230	33619	33283	10907	13209	16255	6456	5123	6034	14743	15023	15001	17203	16084	18714
248	31401	33895	33531	10997	13292	16377	6510	5137	6077	14874	15172	15130	17331	16234	18835
249	32088	34695	34348	11187	13583	16761	6650	5342	6211	15244	15577	15519	17766	16634	19158
250	33737	36801	36335	11697	14350	17722	6961	5624	6541	16154	16452	16501	18740	17475	20019
251	39036	43025	42358	13731	16823	20564	8130	6331	7796	18669	19173	19113	21761	20313	23295
252	39159	43133	42473	13751	16886	20630	8162	6345	7819	18696	19229	19159	21811	20364	23356
253	39503	43463	42878	13883	17041	20820	8239	6397	7860	18802	19384	19331	21965	20555	23552
254	39603	43550	42969	13912	17074	20852	8248	6406	7886	18863	19412	19361	22005	20592	23609
255	40874	44598	43967	14337	17573	21427	8504	6410	8071	19351	19879	19793	22487	21103	24176
256	40917	44608	43992	14356	17584	21443	8508	6418	8073	19361	19898	19809	22498	21113	24189
257	41269	44931	44270	14462	17689	21634	8603	6475	8133	19517	20012	19955	22621	21240	24371
258	41876	45392	44739	14689	17898	21920	8686	6572	8238	19801	20232	20229	22863	21521	24724
259	42165	45682	44985	14785	17995	22090	8744	6683	8299	19918	20373	20382	22997	21623	24892
260	42298	45812	45113	14801	18086	22172	8776	6697	8313	19985	20438	20445	23084	21665	24954
261	42533	46070	45391	14905	18248	22302	8839	6756	8350	20109	20541	20559	23229	21774	25070
262	42745	46233	45546	14968	18317	22431	8877	6770	8403	20207	20621	20618	23327	21881	25213
263	42902	46346	45718	15026	18354	22534	8910	6775	8438	20275	20686	20701	23397	21954	25305
264	42994	46502	45844	15065	18387	22594	8931	6795	8469	20318	20759	20730	23476	22012	25373
265	43204	46737	46086	15147	18504	22715	8958	6834	8506	20438	20880	20838	23603	22143	25484
266	43811	47450	46963	15389	18809	23063	9120	6969	8667	20741	21305	21217	24037	22499	25846
267	43969	47609	47127	15428	18860	23147	9142	6983	8695	20798	21385	21311	24110	22538	25919
268	44044	47658	47118	15438	18881	23155	9145	6936	8703	20791	21395	21317	24150	22567	25930
269	44021	47677	47139	15424	18861	23161	9153	6917	8691	20773	21423	21339	24160	22572	25914
270	44059	47705	47181	15430	18863	23187	9152	6931	8698	20804	21474	21378	24165	22583	25948
271	44420	48086	47629	15517	18989	23364	9206	6938	8824	20930	21677	21632	24350	22762	26092
272	44642	48310	47910	15574	19080	23485	9236	6947	8886	21070	21768	21762	24521	22877	26264
273	45282	48898	48616	15789	19314	23781	9334	6974	9014	21326	22098	22110	24903	23245	26654
274	45321	48919	48653	15797	19326	23797	9336	6980	9021	21326	22122	22116	24927	23254	26651
275	45397	48996	48749	15828	19354	23834	9347	7017	9040	21356	22164	22156	24989	23295	26710
276	45607	49132	48950	15854	19399	23918	9391	7032	9080	21448	22206	22216	25094	23400	26777
277	45640	49133	48976	15878	19389	23919	9386	7029	9087	21416	22203	22178	25118	23384	26809
278	45740	49245	49074	15884	19418	23964	9398	7040	9090	21440	22242	22258	25202	23445	26885
279	45793	49284	49113	15909	19411	23966	9414	7040	9088	21442	22236	22269	25201	23464	26913
280	46697	50168	50152	16269	19849	24464	9624	7193	9285	21896	22733	22753	25730	23948	27484
281	46832	50342	50344	16327	19922	24557	9663	7222	9316	21966	22841	22823	25823	24029	27559
282	47337	50851	50799	16490	20095	24780	9753	7253	9460	22187	23010	23038	26097	24207	27829
283	48166	51765	51822	16780	20377	25236	9897	7296	9651	22559	23409	23466	26528	24607	28209
284	50711	54678	54520	17854	21458	26640	10388	7732	10261	23789	24632	24790	28000	25946	29721
285	51076	55100	54938	17966	21625	26872	10446	7752	10343	23921	24854	24936	28263	26238	29909
286	51786	55712	55502	18206	21909	27213	10573	7765	10432	24174	25150	25205	28551	26473	30238
287	52378	56289	56103	18397	22174	27467	10738	7892	10577	24475	25422	25481	28910	26746	30591
288	52673	56616	56371	18495	22310	27575	10791	7930	10610	24599	25543	25587	29058	26849	30787
289	53018	56993	56796	18625	22440	27716	10875	7945	10673	24752	25725	25757	29245	27061	30944
290	53123	57110	56947	18675	22485	27781	10902	7974	10696	24810	25787	25809	29314	27107	31009
291	53210	57154	57006	18686	22445	27808	10921	7979	10708	24820	25809	25850	29309	27162	31021
292	53909	57886	57793	18983	22736	28181	11068	8140	10857	25143	26171	26206	29746	27601	31383
293	54472	58551	58253	19206	22993	28518	11192	8201	10956	25473	26396	26492	29978	27894	31706
294	57686	62062	61918	20358	24473	30053	11854	8462	11632	26983	28098	28118	32005	29643	33591
295	58252	62625	62483	20515	24707	30325	11979	8597	11755	27262	28386	28423	32298	29919	33913
296	58606	62972	62573	20567	24874	30520	12062	8728	11837	27429	28558	28586	32519	30050	34208
297	58951	63357	62819	20722	25002	30639	12152	8769	11922	27584	28697	28754	32652	30246	34370
298	59256	63592	63023	20810	25063	30748	12176	8749	12000	27678	28757	28876	32777	30397	34472
299	63006	67451	66717	22220	26771	32609	13080	9368	12806	29296	30413	30486	34718	32280	36715
300	64561	68968	68150	22717	27348	33364	13350	9648	13089	30005	31004	31148	35395	32953	37597
301	63662	67980	67078	22461	26842	32948	13159	9720	12981	29622	30546	30722	34774	32434	37138
302	62372	65934	65047	22056	26412	32244	12927	9267	12743	28977	29615	29724	33803	31602	36430
303	62756	66110	65233	22149	26496	32413	13057	9324	12775	29148	29658	29853	33841	31706	36659
304	62737	66061	65137	22171	26439	32387	13059	9323	12736	29126	29605	29813	33773	31656	36656
305	57084	60186	58628	20343	24104	29570	11860	8453	11726	26706	26852	27093	30465	28466	33180
306	57004	60194	58504	20316	24097	29559	11847	8553	11735	26724	26854	27095	30456	28379	33080
307	56595	59922	58057	20221	23920	29371	11803	8621	11664	26659	26551	26926	30217	28131	32800
308	57137	60588	58765	20467	24162	29704	11881	8713	11801	26941	26804	27237	30571	28380	33127
309	56946	60537	58721	20369	24184	29513	11854	8868	11823	26936	26801	27152	30595	28320	32954
310	58384	62078	60121	20895	24799	30254	12092	9248	12088	27626	27506	27816	31342	29029	33852
311	61241	64749	62837	21841	26036	31755	12706	9784	12749	28919	28764	29006	32749	30364	35473
312	61395	64948	63060	21889	26131	31858	12745	9840	12787	29002	28848	29145	32815	30441	35591
313	61479	65006	63114	21914	26183	31927	12759	9844	12800	29041	28874	29158	32858	30479	35646
314	62965	66185	64320	22430	26746	32659	13039	10077	13054	29751	29393	29693	33534	31163	36536
315	63733	66988	65147	22775	27148	33159	13271	10179	13216	30174	29774	30069	34038	31532	36866
316	63557	66899	65069	22736	27120	33074	13246	10160	13197	30134	29743	30038	33999	31497	36813
317	63840	67159	65303	22842	27245	33288	13293	10216	13243	30258	29839	30136	34113	31613	37013
318	63871	67158	65306	22849	27272	33310	13310	10231	13240	30283	29835	30145	34118	31626	37018
319	63829	67102	65295	22838	27250	33285	13312	10219	13220	30268	29821	30145	34112	31620	36979
320	64053	67289	65418	22924	27370	33388	13347	10227	13265	30404	29895	30259	34198	31702	37104
321	63784	67029	65071	22853	27257	33281	13321	10123	13198	30308	29771	30093	34065	31494	36945
322	64225	67522	65635	23004	27468	33545	13415	10251	13304	30505	30001	30303	34325	31745	37194
323	64290	67638	65747	23037	27497	33556	13431	10276	13309	30545	30047	30375	34370	31784	37211
324	64247	67553	65619	23001	27432	33523	13421	10275	13294	30502	30017	30321	34301	31707	37151
325	64625	67820	65879	23103	27590	33682	13493	10294	13356	30598	30120	30472	34459	31826	37324
326	64524	67708	65744	23068	27565	33646	13476	10282	13316	30558	30074	30396	34351	31754	37265
327	64532	67751	65760	23084	27566	33648	13477	10284	13301	30581	30088	30422	34381	31756	37265
328	64622	67794	65775	23111	27614	33692	13499	10300	13320	30655	30109	30464	34397	31784	37319
329	64781	67939	65864	23174	27670	33746	13540	10301	13373	30751	30144	30532	34457	31830	37425
330	64746	67955	65858	23186	27700	33767	13541	10299	13372	30734	30130	30507	34431	31815	37422
331	64909	68056	65987	23240	27767	33813	13568	10347	13430	30793	30150	30537	34499	31872	37483
332	65468	68621	66382	23471	27996	34094	13677	10458	13553	31053	30341	30770	34667	32061	37780
333	65517	68676	66408	23497	28025	34135	13691	10477	13568	31063	30372	30801	34692	32092	37796
334	65802	68953	66664	23560	28142	34233	13734	10479	13582	31189	30495	30898	34847	32191	37951
335	65933	69073	66730	23593	28180	34311	13766	10497	13608	31236	30549	30956	34909	32255	38028
336	66009	69126	66813	23616	28208	34337	13775	10504	13608	31289	30583	30983	34938	32285	38048
337	66244	69417	67125	23726	28343	34463	13837	10571	13675	31439	30680	31152	35078	32423	38182
338	66287	69458	67147	23746	28360	34493	13847	10582	13683	31464	30678	31178	35097	32458	38199
339	67529	70693	68110	24166	28887	35063	14054	10635	13887	32048	31131	31656	35609	32915	38849
340	67380	70557	67972	24159	28823	34988	14031	10613	13869	31976	31041	31591	35542	32852	38720
341	67348	70481	67923	24150	28823	35006	14029	10600	13855	31966	31020	31551	35526	32843	38692
342	67288	70437	67812	24156	28832	35007	14028	10598	13845	31964	30994	31528	35479	32815	38642
343	67485	70651	67982	24229	28912	35109	14066	10627	13884	32083	31078	31617	35553	32894	38781
344	67753	71055	68293	24326	29039	35265	14138	10694	13943	32225	31183	31773	35653	33018	38972
345	67442	70667	67810	24207	28925	35113	14065	10628	13868	32087	30956	31606	35458	32798	38802
346	67530	70779	67887	24236	28966	35194	14084	10644	13886	32154	30995	31672	35489	32850	38897
347	67798	71102	68111	24341	29083	35327	14135	10681	13916	32286	31105	31816	35609	33018	39009
348	67770	71102	68112	24342	29081	35321	14129	10681	13916	32285	31099	31807	35614	33018	39011
349	67719	71062	68056	24315	29058	35296	14122	10680	13913	32264	31079	31772	35586	32970	38956
350	68069	71373	68394	24458	29240	35501	14236	10763	14005	32477	31287	31968	35791	33163	39170
351	67574	70914	67930	24325	29033	35260	14138	10747	13915	32243	31045	31779	35538	32911	38917
352	67662	70960	67991	24365	29078	35299	14137	10759	13927	32288	31049	31803	35548	32936	38985
353	68179	71441	68447	24560	29303	35596	14231	10850	14005	32529	31250	32040	35775	33153	39329
354	68359	71684	68606	24651	29401	35705	14267	10874	14020	32643	31310	32098	35860	33273	39474
355	68373	71702	68606	24653	29404	35721	14274	10882	14031	32682	31320	32107	35840	33283	39478
356	68542	71920	68754	24717	29511	35853	14310	10897	14065	32793	31412	32209	35963	33391	39586
357	69402	72848	69577	25021	29864	36314	14445	10965	14221	33260	31860	32664	36431	33826	40056
358	69595	73080	69756	25082	29927	36418	14489	11023	14239	33370	31947	32774	36512	33911	40136
359	69588	73042	69713	25069	29928	36394	14490	11003	14229	33348	31931	32765	36506	33910	40111
360	69550	73006	69681	25039	29910	36370	14489	10993	14219	33335	31913	32758	36471	33896	40068
361	69613	73090	69798	25050	29927	36409	14484	10995	14220	33359	31930	32792	36495	33942	40112
362	69349	72763	69517	24959	29801	36259	14448	10945	14144	33222	31821	32688	36392	33830	39947
363	69296	72710	69489	24952	29771	36240	14422	10937	14132	33189	31782	32674	36367	33811	39934
364	69193	72618	69305	24913	29731	36197	14414	10896	14104	33165	31714	32613	36330	33752	39902
365	70171	73709	70378	25290	30162	36736	14598	10999	14323	33681	32252	33090	36974	34240	40466
366	70256	73839	70504	25327	30219	36800	14630	11040	14348	33727	32307	33153	37054	34318	40539
367	70328	73952	70626	25371	30278	36814	14647	11045	14377	33791	32346	33190	37123	34389	40603
368	70331	73963	70626	25357	30267	36823	14656	11044	14380	33789	32374	33199	37148	34371	40610
369	70424	74061	70761	25401	30331	36854	14670	11069	14410	33828	32415	33234	37210	34447	40674
370	70803	74448	71181	25543	30478	37055	14769	11170	14474	34014	32598	33413	37403	34643	40856
371	70715	74381	71092	25514	30431	37018	14763	11156	14453	33981	32586	33362	37399	34619	40834
372	70537	74153	70845	25425	30294	36897	14688	11123	14410	33891	32477	33282	37326	34496	40720
373	70500	74136	70825	25430	30288	36900	14690	11131	14403	33866	32470	33268	37311	34498	40706
374	70491	74142	70829	25429	30291	36896	14688	11131	14404	33860	32473	33270	37315	34501	40707
375	71696	75123	71830	25845	30715	37495	14921	11294	14623	34412	32902	33663	37757	35051	41388
376	71627	75073	71806	25802	30668	37463	14908	11257	14606	34359	32876	33688	37724	35052	41322
377	71687	75128	71896	25844	30671	37479	14917	11257	14638	34405	32898	33737	37760	35092	41346
378	71350	74812	71803	25749	30557	37273	14897	11172	14568	34244	32894	33700	37719	35059	41271
379	70907	74290	71493	25579	30350	37028	14836	11106	14484	34013	32770	33575	37560	34886	40992
380	69991	73516	70935	25266	30047	36575	14671	11042	14330	33631	32442	33281	37190	34531	40421
381	69931	73384	70807	25237	30015	36519	14617	11013	14290	33594	32387	33208	37115	34466	40341
382	70298	73806	71329	25377	30181	36817	14683	11155	14368	33834	32656	33480	37419	34745	40521
383	69456	72975	70661	25113	29857	36453	14514	11039	14241	33495	32353	33182	37040	34461	40103
384	69170	72640	70491	25053	29692	36259	14463	10840	14181	33389	32230	33035	36937	34398	39890
385	69230	72690	70538	25050	29685	36253	14451	10861	14201	33388	32226	33071	36946	34418	39883
386	69016	72433	70228	24977	29595	36121	14405	10822	14156	33277	32135	32921	36788	34294	39767
387	68799	72140	70023	24894	29479	35994	14374	10816	14122	33131	32017	32829	36647	34138	39642
388	68871	72256	70065	24928	29493	36039	14387	10841	14134	33176	32046	32880	36682	34190	39700
389	69506	72942	70734	25156	29765	36417	14497	10871	14221	33477	32397	33163	36919	34534	40021
390	69773	73258	70975	25267	29866	36556	14548	10963	14303	33653	32516	33294	37036	34669	40161
391	73198	77077	75125	26623	31346	38356	15274	11437	15109	35379	34402	35074	39190	36624	42254
392	72816	76695	74858	26472	31179	38165	15191	11369	15053	35170	34262	34921	39044	36474	41992
393	72626	76552	74749	26408	31086	38094	15168	11357	15034	35104	34200	34854	38990	36416	41907
394	71968	75796	74294	26165	30788	37792	15058	11220	14901	34711	33906	34588	38695	36112	41473
395	72489	76251	74935	26357	31014	38053	15150	11201	14995	34952	34213	34904	38988	36411	41736
396	72969	76683	75367	26499	31177	38435	15264	11282	15110	35214	34455	35164	39176	36619	41978
397	73635	77412	76245	26787	31471	38810	15405	11344	15237	35556	34790	35540	39628	36983	42400
398	73476	77145	75980	26692	31367	38669	15356	11309	15209	35433	34638	35404	39482	36827	42251
399	72932	76511	75315	26552	31164	38372	15244	11154	15125	35140	34327	35103	39136	36514	41994
400	71485	74698	73568	26114	30502	37562	14974	10964	14830	34368	33541	34232	38279	35764	41275
401	67111	69520	68439	24474	28587	35296	13976	10401	13822	32406	31239	32036	35791	33447	38645
402	67756	70419	69366	24783	28894	35820	14130	10603	13951	32838	31695	32521	36223	33862	39060
403	67461	70134	69002	24673	28784	35652	14079	10573	13910	32768	31596	32391	36105	33696	38900
404	67361	70040	68903	24642	28753	35593	14060	10567	13881	32712	31556	32343	36055	33642	38833
405	66328	69163	67983	24308	28383	35148	13850	10575	13734	32318	31173	32008	35699	33241	38349
406	66287	69151	67963	24285	28370	35135	13845	10567	13729	32311	31160	32003	35682	33231	38342
407	65940	68825	67661	24180	28261	34924	13752	10509	13674	32143	31015	31847	35533	33090	38143
408	65325	68365	67234	23943	28060	34615	13667	10418	13569	31832	30825	31590	35286	32792	37796
409	65038	68082	67002	23847	27964	34446	13618	10333	13510	31715	30709	31454	35158	32680	37623
410	64922	67972	66888	23847	27902	34378	13590	10319	13500	31656	30662	31401	35048	32654	37571
411	64748	67754	66676	23764	27767	34273	13534	10275	13465	31559	30579	31311	34938	32572	37494
412	64721	67781	66764	23768	27764	34270	13546	10291	13454	31516	30607	31376	34954	32595	37473
413	64645	67715	66702	23742	27725	34210	13539	10295	13441	31469	30579	31330	34935	32550	37421
414	64531	67527	66539	23706	27648	34129	13516	10267	13395	31424	30499	31272	34835	32472	37333
415	64533	67516	66622	23709	27674	34101	13531	10238	13411	31395	30489	31303	34888	32506	37375
416	63438	66337	65319	23313	27162	33544	13294	10027	13135	30854	29883	30753	34176	31918	36773
417	63339	66242	65226	23284	27134	33476	13284	10014	13108	30819	29839	30671	34145	31892	36741
418	63615	66408	65493	23413	27242	33599	13337	10055	13165	30928	29945	30760	34271	32035	36896
419	63548	66310	65417	23389	27212	33552	13312	10042	13152	30879	29881	30711	34219	32001	36860
420	63513	66237	65330	23381	27207	33529	13290	10037	13151	30849	29836	30656	34184	31971	36827
421	63110	65655	64628	23271	26966	33204	13202	9939	12986	30595	29547	30348	33845	31730	36568
422	65443	68096	66962	24189	27902	34390	13697	10199	13382	31542	30663	31298	34961	32994	38008
423	65079	67820	66478	24078	27802	34274	13628	10200	13305	31452	30456	31039	34725	32758	37773
424	65963	68713	67269	24393	28138	34692	13802	10285	13488	31791	30851	31434	35144	33114	38193
425	70477	73651	71518	26091	30004	36736	14808	10600	14278	33581	32806	33450	37276	35350	40849
426	70402	73710	71553	26114	30017	36694	14784	10603	14254	33577	32820	33455	37244	35348	40853
427	71545	75262	73319	26555	30554	37317	15100	10714	14519	34145	33662	34196	38036	36051	41538
428	74709	79173	77018	27632	32209	39130	15771	11433	15190	35890	35588	36012	40052	37775	43469
429	75527	80092	77990	27918	32510	39501	15905	11460	15308	36277	36092	36488	40479	38180	43856
430	74942	79595	77280	27678	32238	39212	15755	11364	15177	35965	35763	36170	40108	37854	43457
431	74968	79585	77270	27680	32238	39194	15745	11376	15188	35998	35766	36184	40106	37877	43483
432	76003	81001	78499	28029	32720	39861	15860	11645	15398	36625	36486	36787	40758	38557	44164
433	78213	82859	80158	28754	33675	41034	16221	11943	15725	37736	37280	37574	41646	39510	45578
434	76010	80295	77662	27784	32747	39784	15796	11577	15160	36724	36263	36360	40373	38352	44290
435	75600	79823	77240	27658	32567	39522	15717	11538	15082	36570	36018	36201	40102	38038	44082
436	74986	79234	76719	27461	32321	39212	15626	11504	14978	36350	35733	35940	39871	37802	43791
437	74271	78498	75935	27240	31976	38885	15417	11280	14779	35931	35367	35610	39366	37417	43319
438	74855	78918	76233	27372	32106	39090	15486	11422	14853	36155	35508	35765	39513	37673	43600
439	74409	78441	75700	27210	31899	38894	15376	11392	14735	35950	35271	35550	39294	37425	43389
440	74790	78659	75810	27300	32004	39033	15410	11446	14766	36082	35319	35655	39327	37517	43577
441	75288	79159	76239	27497	32262	39284	15492	11436	14853	36230	35478	35849	39552	37645	43911
442	74777	78582	75630	27263	32085	39000	15378	11296	14734	35986	35163	35557	39196	37303	43619
443	74342	78007	75251	27084	31893	38684	15274	11233	14647	35692	34930	35268	38975	37032	43364
444	71752	75012	72236	26249	30735	37449	14744	10966	14118	34498	33533	33986	37300	35622	41891
445	71116	74279	71509	26048	30428	37117	14588	10818	13958	34179	33185	33630	36917	35271	41485
446	70925	73804	71210	26023	30319	36979	14492	10806	13854	34015	32995	33513	36666	35196	41295
447	70690	73541	70984	25886	30217	36930	14400	10816	13816	33924	32920	33399	36558	34990	41156
448	70375	73364	70789	25788	30160	36782	14377	10788	13733	33861	32832	33317	36436	34791	41051
449	67190	69988	67594	24598	28736	35165	13555	10196	13032	32479	31395	31891	34792	33069	39163
450	65657	68447	66142	24086	28159	34379	13258	9912	12735	31723	30754	31174	34104	32388	38266
451	65664	68557	66295	24075	28204	34355	13227	9762	12668	31760	30776	31187	34136	32432	38285
452	64532	67322	65170	23643	27662	33740	12921	9559	12443	31143	30233	30664	33581	31901	37684
453	64471	67377	64992	23564	27652	33788	12904	9700	12461	31182	30331	30632	33554	31870	37617
454	65309	68415	65799	23862	28068	34236	13088	9876	12647	31659	30727	31081	34087	32272	38162
455	65253	68351	65687	23851	28075	34178	13051	9861	12605	31679	30701	31012	34032	32216	38101
456	65048	68096	65420	23756	28004	34056	13012	9740	12537	31521	30515	30880	33859	32149	38049
457	64786	67869	65173	23672	27964	34054	12968	9718	12514	31391	30450	30777	33741	32031	37963
458	64168	67054	64351	23396	27706	33664	12852	9575	12357	31047	30116	30368	33308	31714	37609
459	63398	66144	63519	23116	27341	33283	12683	9410	12191	30662	29750	30010	32848	31331	37177
460	62619	65159	62597	22777	26995	32780	12565	9178	12004	30247	29228	29592	32316	30866	36654
461	60902	63453	60779	22204	26232	31804	12205	8826	11592	29400	28415	28817	31348	29914	35665
462	61017	63602	60859	22238	26276	31868	12218	8804	11610	29439	28468	28840	31420	29961	35699
463	61660	64389	61441	22446	26541	32171	12388	8999	11780	29749	28781	29197	31780	30255	36056
464	60247	63296	60299	21940	26039	31505	12123	8775	11566	29099	28290	28704	31120	29608	35218
465	58793	61853	58933	21372	25368	30660	11799	8565	11301	28376	27704	28099	30396	28915	34384
466	59042	62114	59208	21458	25501	30792	11835	8610	11341	28490	27831	28231	30530	29025	34556
467	58697	61832	58974	21331	25373	30563	11786	8552	11292	28339	27744	28109	30400	28897	34339
468	58914	62071	59166	21374	25452	30669	11827	8543	11327	28402	27846	28195	30496	28991	34436
469	58906	62105	59180	21349	25445	30658	11813	8547	11329	28391	27850	28195	30499	28983	34431
470	58642	61887	59045	21258	25315	30534	11785	8525	11283	28255	27767	28073	30414	28909	34285
471	58525	61765	58955	21200	25253	30476	11741	8502	11265	28169	27718	27995	30357	28864	34219
472	58049	61229	58336	21039	25031	30193	11646	8338	11142	27922	27459	27765	30062	28592	33950
473	58973	61993	59220	21308	25417	30672	11810	8518	11330	28353	27781	28135	30530	29093	34533
474	58934	61973	59246	21309	25419	30674	11803	8519	11322	28347	27791	28133	30526	29092	34533
475	58492	61606	58886	21158	25248	30483	11718	8484	11241	28217	27628	27930	30321	28915	34307
476	58763	61885	59154	21228	25331	30613	11756	8505	11294	28340	27750	28068	30478	29036	34522
477	59966	63141	60616	21638	25848	31304	11992	8720	11513	28898	28329	28710	31214	29777	35328
478	60020	63207	60736	21654	25851	31363	11996	8771	11532	28921	28370	28729	31287	29835	35357
479	61274	64667	62393	22048	26377	32033	12255	8913	11744	29443	29235	29496	32149	30680	36112
480	62125	65515	63202	22288	26704	32383	12399	9050	11888	29772	29609	29948	32544	31006	36551
481	62254	65729	63415	22357	26728	32444	12438	9044	11873	29827	29727	30077	32608	31118	36658
482	61806	65281	63095	22167	26546	32215	12355	8922	11777	29612	29558	29899	32471	30949	36446
483	61825	65327	63136	22176	26573	32237	12358	8914	11795	29629	29560	29934	32519	30963	36456
484	61886	65511	63345	22261	26635	32343	12382	9011	11870	29713	29633	30120	32572	31061	36472
485	61931	65700	63553	22281	26674	32394	12397	9056	11891	29763	29689	30164	32650	31157	36544
486	62002	65781	63633	22344	26689	32432	12425	9060	11931	29757	29720	30231	32732	31199	36595
487	62078	65972	63778	22398	26721	32489	12446	9016	11933	29792	29860	30277	32834	31312	36671
488	62059	65940	63777	22390	26708	32467	12444	9002	11926	29776	29870	30253	32824	31296	36670
489	60988	64878	62949	21989	26250	31947	12253	8974	11741	29257	29466	29842	32357	30922	36071
490	61136	65036	63039	21987	26293	32020	12280	8991	11762	29291	29530	29884	32422	30996	36185
491	61130	65084	63055	21998	26288	32036	12270	9014	11779	29312	29534	29884	32439	31017	36208
492	61310	65294	63228	22053	26349	32132	12314	9056	11835	29388	29622	30017	32548	31096	36360
493	61111	65109	63040	21988	26250	32033	12276	9029	11794	29276	29515	29938	32468	31026	36227
494	60825	64686	62712	21895	26125	31870	12194	8963	11740	29125	29391	29780	32363	30883	36020
495	61056	64912	62918	21974	26256	31992	12222	8954	11764	29241	29509	29908	32516	30983	36143
496	60969	64815	62848	21945	26224	31913	12208	8944	11741	29172	29465	29845	32466	30935	36056
497	60649	64452	62545	21813	26095	31764	12141	8895	11697	29015	29319	29671	32310	30736	35884
498	61038	64945	63103	21959	26290	31963	12252	8978	11800	29234	29604	29966	32652	31024	36142
499	61298	65216	63388	22040	26407	32126	12320	9010	11832	29361	29732	30132	32789	31167	36310
500	60953	64881	63021	21891	26220	31925	12209	8923	11735	29155	29533	29929	32572	30963	36089
501	60855	64799	62958	21858	26185	31877	12207	8909	11713	29110	29505	29897	32530	30927	36047
502	60737	64737	62889	21817	26143	31835	12191	8886	11699	29062	29490	29868	32496	30890	35992
503	60398	64482	62654	21683	25983	31618	12129	8834	11644	28929	29398	29744	32363	30765	35737
504	60344	64332	62567	21633	25953	31578	12105	8823	11639	28849	29378	29719	32341	30698	35660
505	60716	64818	62929	21777	26104	31750	12197	8837	11692	29027	29593	29893	32565	30882	35880
506	60738	64880	63028	21788	26077	31769	12209	8877	11708	29029	29630	29914	32574	30913	35920
507	60050	64134	62347	21532	25800	31388	12088	8819	11573	28626	29245	29533	32183	30526	35528
508	59900	63933	62181	21466	25736	31290	12052	8761	11552	28528	29172	29433	32102	30442	35453
509	60402	64518	62838	21662	25965	31512	12122	8912	11661	28774	29492	29726	32401	30759	35753
510	60397	64506	62848	21664	25965	31511	12119	8912	11653	28764	29492	29728	32405	30765	35751
511	60244	64284	62664	21611	25893	31436	12101	8890	11630	28687	29432	29640	32301	30680	35659
512	60250	64318	62708	21621	25904	31435	12097	8887	11629	28681	29450	29663	32307	30717	35680
513	60334	64440	62814	21655	25953	31495	12121	8931	11651	28757	29517	29730	32377	30759	35742
514	60332	64481	62873	21680	25946	31504	12121	8950	11649	28732	29548	29729	32346	30747	35705
515	59522	63651	62067	21374	25580	31074	11992	8888	11480	28340	29134	29388	31823	30379	35222
516	59724	63902	62283	21431	25701	31143	12030	8924	11529	28453	29288	29518	31942	30472	35312
517	59791	63985	62335	21434	25705	31203	12047	8951	11531	28462	29322	29524	31982	30518	35326
518	59987	64239	62591	21497	25803	31265	12084	8997	11603	28555	29428	29628	32047	30628	35401
519	60791	65237	63637	21826	26217	31711	12293	9105	11772	28979	29904	30121	32615	31131	35875
520	60578	65047	63437	21740	26146	31590	12231	9050	11732	28909	29832	30044	32538	31038	35812
521	63861	68598	66960	22908	27673	33382	12998	9756	12531	30608	31469	31599	34428	32806	37653
522	64328	69067	67399	23048	27845	33621	13092	9831	12615	30783	31679	31793	34667	33058	37953
523	65382	70108	68206	23479	28251	34166	13294	10002	12805	31314	32114	32204	35120	33510	38594
524	65510	70250	68300	23537	28334	34245	13319	10026	12841	31368	32159	32277	35176	33574	38666
525	64243	69235	67283	23115	27878	33603	13063	9867	12594	30792	31701	31823	34683	32996	37958
526	64438	69458	67459	23162	27973	33738	13101	9895	12635	30920	31763	31940	34808	33086	38063
527	64430	69478	67453	23140	28026	33777	13093	9933	12609	30917	31754	31926	34842	33080	38071
528	64481	69568	67490	23137	28077	33819	13093	9975	12636	30929	31750	31969	34907	33072	38053
529	65366	70250	68031	23464	28418	34261	13312	10135	12817	31363	32087	32285	35267	33408	38592
530	65302	70166	67891	23438	28399	34265	13304	10157	12821	31332	32031	32240	35206	33411	38546
531	65217	70121	67800	23426	28373	34235	13293	10150	12812	31299	32013	32199	35169	33379	38521
532	64811	69658	67235	23273	28173	33932	13217	10009	12736	31055	31722	31905	34828	33068	38316
533	65020	69908	67410	23352	28247	34034	13243	10039	12776	31156	31797	31998	34907	33163	38417
534	64660	69523	66883	23189	28140	33852	13209	10023	12697	30938	31613	31841	34646	32932	38224
535	64645	69500	66873	23218	28171	33843	13229	10017	12695	30955	31624	31844	34644	32954	38231
536	64743	69599	66989	23251	28245	33926	13273	10046	12724	31002	31703	31907	34731	33046	38294
537	64714	69533	66955	23233	28230	33876	13254	10030	12717	30983	31675	31884	34706	33014	38271
538	64576	69313	66821	23170	28161	33811	13222	9991	12684	30907	31617	31802	34618	32948	38173
539	63681	68389	65913	22847	27781	33315	13076	9904	12519	30484	31161	31412	34217	32493	37707
540	63342	68012	65614	22720	27638	33134	13020	9800	12434	30275	31040	31264	34090	32341	37532
541	59796	64044	61372	21325	26053	31256	12271	9310	11583	28460	29092	29398	31815	30341	35338
542	60618	64953	62114	21594	26356	31621	12429	9388	11727	28775	29503	29743	32220	30748	35757
543	60566	64914	62062	21589	26341	31580	12423	9387	11714	28748	29483	29729	32209	30736	35735
544	60517	64885	62016	21567	26330	31523	12422	9392	11702	28760	29441	29716	32183	30717	35701
545	59970	64337	61269	21372	26090	31239	12307	9394	11592	28485	29102	29387	31850	30397	35411
546	59718	64145	61011	21328	26018	31028	12247	9338	11541	28339	29015	29250	31799	30290	35307
547	75191	80529	76426	26631	33008	38630	15374	11088	15006	35213	36000	36118	39765	38291	43659
548	76462	82014	77763	27101	33599	39260	15625	11338	15293	35940	36620	36717	40344	39023	44284
549	77782	83475	79237	27629	34191	39916	15918	11404	15579	36573	37216	37340	41040	39764	45067
550	78524	84271	79950	27872	34531	40251	16064	11491	15736	36896	37542	37666	41423	40062	45510
551	80531	86334	81667	28617	35423	41220	16433	11838	16145	37801	38365	38467	42340	40930	46657
552	79886	85447	80679	28338	35116	40693	16253	11637	16017	37386	37911	37958	41893	40510	46253
553	80009	85542	80774	28383	35166	40732	16253	11630	16038	37413	37942	37965	41917	40548	46316
554	80195	85679	80943	28446	35260	40824	16286	11643	16084	37519	38010	38055	42007	40628	46418
555	80465	85857	81146	28504	35422	40928	16352	11621	16104	37580	38094	38121	42132	40759	46564
556	80577	86000	81237	28556	35479	41000	16391	11635	16142	37643	38143	38174	42221	40815	46645
557	81621	86824	81915	28853	35880	41425	16569	11737	16307	38010	38473	38527	42621	41173	47170
558	82209	87319	82342	29067	36086	41698	16682	11869	16399	38272	38667	38711	42817	41390	47509
559	82412	87518	82479	29159	36198	41820	16729	11894	16432	38373	38743	38790	42917	41471	47608
560	83481	88387	83358	29439	36657	42315	16912	12050	16621	38863	39136	39191	43397	41906	48168
561	83841	88664	83572	29569	36804	42485	16998	12142	16696	39031	39243	39307	43477	42036	48353
562	83708	88489	83360	29537	36731	42370	16971	12126	16665	38983	39141	39180	43369	41935	48244
563	83695	88513	83299	29535	36750	42376	16969	12123	16653	38981	39121	39148	43328	41936	48279
564	83961	88706	83470	29601	36845	42496	17000	12138	16675	39079	39221	39234	43419	42008	48429
565	84031	88810	83551	29661	36841	42600	17047	12205	16696	39173	39256	39233	43409	41952	48468
566	84163	88896	83607	29713	36921	42681	17076	12207	16717	39226	39305	39295	43461	41975	48557
567	84509	89171	83795	29841	37052	42813	17126	12272	16769	39379	39374	39442	43554	42098	48723
568	84031	88884	83397	29666	36924	42632	17054	12239	16705	39224	39185	39312	43346	41896	48478
569	84178	88992	83478	29707	36993	42691	17084	12246	16723	39275	39242	39366	43393	41918	48538
570	84442	89271	83665	29817	37105	42848	17159	12277	16780	39387	39361	39447	43518	42005	48651
571	84576	89406	83806	29879	37209	42972	17185	12385	16811	39426	39390	39522	43553	42043	48716
572	81560	86448	80929	28739	35931	41477	16603	12070	16269	38173	38023	38268	42063	40480	46799
573	81264	86143	80694	28631	35782	41294	16571	12039	16207	38033	37902	38154	41891	40291	46633
574	80825	85734	80347	28434	35632	41115	16495	12014	16125	37931	37706	37966	41738	40159	46432
575	75492	80050	75460	26530	33287	38588	15379	11626	15188	35717	35447	35682	39250	37558	43193
576	75312	79831	75237	26471	33161	38505	15345	11594	15164	35629	35377	35632	39176	37419	43100
577	74606	78862	73935	26178	32803	38039	15157	11547	14977	35288	34685	35201	38583	36957	42683
578	71997	75441	70712	25281	31527	36608	14619	10936	14429	33824	33009	33601	36870	35492	41084
579	71657	75080	70382	25151	31420	36531	14597	11050	14439	33712	32776	33421	36731	35357	41000
580	71552	74904	70279	25103	31395	36482	14584	11078	14430	33686	32727	33349	36685	35337	40986
581	71399	74729	70102	25036	31317	36395	14552	11044	14399	33597	32627	33267	36579	35245	40876
582	69910	72946	68488	24523	30636	35582	14291	10713	14067	32757	31791	32508	35688	34393	39878
583	67292	70449	66034	23629	29604	34177	13800	10348	13654	31466	30695	31391	34438	33138	38316
584	67143	70365	66111	23621	29578	34114	13748	10327	13667	31431	30687	31385	34428	33126	38234
585	67121	70294	66114	23624	29559	34101	13735	10307	13660	31391	30687	31366	34415	33115	38236
586	67016	70191	66032	23566	29501	34028	13705	10302	13649	31343	30651	31323	34366	33091	38167
587	66893	70076	65921	23510	29445	33972	13683	10291	13634	31295	30620	31271	34331	33058	38082
588	66197	69514	65444	23311	29251	33713	13582	10150	13564	31020	30412	31035	34103	32790	37690
589	66153	69499	65424	23295	29260	33722	13576	10151	13578	31018	30415	31017	34100	32770	37656
590	66128	69626	65577	23320	29287	33761	13586	10158	13653	31099	30537	31049	34225	32879	37647
591	65472	69010	65003	23082	29018	33493	13484	10166	13570	30907	30298	30792	33937	32651	37267
592	65316	68853	64847	23030	28917	33438	13449	10163	13544	30847	30261	30740	33878	32606	37215
593	65278	68791	64880	23033	28899	33437	13450	10164	13562	30860	30300	30751	33881	32642	37173
594	64685	68194	64221	22749	28639	33132	13327	10156	13422	30572	30000	30427	33545	32338	36794
595	64541	68074	64109	22712	28585	33043	13307	10114	13386	30491	29924	30359	33496	32264	36724
596	63906	67486	63567	22426	28291	32719	13206	9967	13291	30184	29643	30015	33204	31916	36375
597	63611	67118	63230	22322	28163	32527	13163	9894	13207	29999	29484	29837	33031	31764	36179
598	63364	66870	63017	22259	28059	32417	13129	9882	13166	29877	29380	29705	32938	31713	36039
599	62879	66350	62459	22065	27828	32158	13051	9813	13052	29646	29107	29496	32665	31471	35714
600	62779	66270	62352	22032	27789	32112	13036	9791	13046	29622	29065	29465	32633	31426	35669
601	62424	65861	61935	21904	27644	31959	12957	9730	12980	29433	28870	29281	32473	31279	35452
602	62349	65804	61847	21880	27615	31932	12949	9721	12960	29410	28836	29262	32418	31243	35396
603	62438	65497	61674	21899	27572	31830	12875	9570	12924	29365	28686	29102	32391	31164	35351
604	61816	64666	61046	21663	27278	31485	12720	9460	12771	29041	28391	28742	31970	30892	34917
605	61991	64881	61227	21713	27394	31563	12763	9497	12815	29121	28483	28840	32084	30985	34996
606	61999	64846	61217	21730	27382	31546	12763	9500	12833	29170	28520	28855	32056	30948	34949
607	62093	64849	61351	21745	27399	31513	12751	9469	12827	29211	28634	28913	32126	30991	34926
608	62337	65096	61600	21827	27477	31679	12785	9528	12880	29351	28733	29054	32256	31106	35043
609	62740	65688	62236	22032	27731	31947	12907	9578	13021	29584	29024	29335	32623	31364	35309
610	62987	66264	62637	22167	27890	32088	13003	9464	13151	29727	29283	29543	32911	31549	35475
611	62687	66252	62513	22117	27838	31933	12954	9451	13104	29656	29226	29524	32924	31571	35316
612	62653	66155	62455	22115	27788	31918	12954	9456	13091	29638	29198	29493	32902	31590	35314
613	61920	65341	61822	21901	27473	31528	12753	9237	12916	29281	28856	29115	32535	31263	34923
614	61943	65343	61847	21905	27471	31514	12769	9233	12930	29288	28875	29116	32561	31284	34937
615	61885	65279	61817	21892	27458	31504	12761	9220	12930	29249	28864	29100	32528	31280	34890
616	61688	65068	61591	21816	27365	31384	12726	9182	12903	29140	28761	28990	32409	31181	34744
617	61925	65319	61799	21918	27443	31508	12783	9216	12955	29254	28886	29085	32570	31319	34852
618	61761	65152	61705	21880	27400	31426	12746	9215	12926	29212	28843	29031	32530	31262	34800
619	62034	65374	61887	21982	27547	31579	12810	9250	12980	29354	28962	29140	32668	31386	34972
620	62171	65450	61966	22024	27607	31650	12836	9272	13008	29413	29015	29174	32715	31441	35041
621	62133	65408	61875	22018	27598	31634	12837	9282	13009	29401	28988	29171	32684	31427	35015
622	62189	65438	61904	22025	27601	31661	12843	9283	13013	29418	29010	29182	32707	31434	35053
623	61187	64540	60863	21717	27171	31160	12666	9087	12805	28947	28647	28721	32194	30873	34441
624	61673	65050	61275	21929	27385	31418	12801	9123	12923	29183	28840	28946	32475	31105	34721
625	61698	65081	61267	21961	27397	31435	12816	9116	12943	29187	28860	28970	32478	31123	34756
626	61461	64815	61038	21893	27310	31314	12776	9093	12900	29054	28757	28844	32338	31009	34547
627	60178	63511	59497	21464	26758	30631	12511	8881	12691	28452	28149	28184	31574	30246	33698
628	61276	64691	60467	21810	27260	31252	12757	9141	12946	29021	28736	28719	32097	30738	34268
629	59757	63013	58594	21352	26633	30490	12440	8999	12678	28378	27778	27829	31143	29815	33382
630	59177	62368	58060	21164	26360	30202	12343	8838	12591	28167	27521	27490	30896	29624	33048
631	58806	61950	57613	21020	26223	30045	12273	8794	12536	28016	27347	27283	30726	29415	32820
632	58626	61748	57437	20954	26146	29955	12230	8797	12509	27934	27282	27216	30647	29333	32701
633	58557	61626	57340	20927	26081	29894	12216	8780	12477	27901	27236	27144	30553	29284	32660
634	58194	61126	56838	20771	25890	29679	12143	8673	12354	27696	27027	26844	30321	29071	32466
635	59006	61972	57325	21156	26249	30153	12360	8909	12567	28139	27379	27173	30593	29316	32981
636	59061	62147	57367	21156	26248	30241	12379	8951	12584	28238	27430	27201	30603	29342	33039
637	58731	61612	56917	21014	26074	30047	12316	8948	12521	28057	27178	26994	30371	29095	32813
638	58899	61860	57122	21099	26160	30142	12368	9044	12597	28159	27301	27113	30509	29230	32940
639	58714	61637	56948	21056	26060	30073	12338	8994	12561	28077	27245	27013	30448	29142	32874
640	58685	61579	56894	21043	26053	30046	12316	8982	12554	28081	27221	26995	30427	29085	32830
641	58631	61468	56827	21029	26027	30013	12308	8987	12540	28051	27192	26979	30404	29043	32777
642	58586	61396	56826	20994	26017	29989	12273	8981	12524	28024	27158	26886	30369	29048	32733
643	58546	61324	56779	20977	26006	29973	12265	8973	12520	28001	27150	26856	30364	29013	32710
644	58588	61349	56834	20987	26035	29992	12287	8993	12528	28032	27181	26881	30386	29043	32739
645	58241	61009	56554	20869	25880	29832	12232	8970	12499	27887	27021	26723	30184	28908	32547
646	58475	61285	56833	20932	25980	29968	12299	8977	12554	28016	27216	26870	30359	29025	32701
647	58475	61278	56836	20927	25975	29958	12294	8966	12558	28012	27215	26878	30354	29023	32709
648	57973	60723	56197	20772	25734	29722	12171	8884	12437	27725	26854	26556	29954	28684	32418
649	57730	60460	55929	20701	25622	29561	12113	8848	12409	27595	26743	26409	29822	28539	32270
650	57775	60491	56024	20713	25651	29599	12120	8855	12437	27618	26784	26436	29874	28564	32304
651	57785	60489	56036	20716	25656	29602	12119	8860	12437	27619	26785	26437	29876	28567	32310
652	57876	60568	56159	20743	25689	29633	12161	8889	12469	27667	26836	26503	29934	28603	32371
653	57626	60285	55948	20654	25613	29533	12115	8837	12439	27518	26737	26380	29813	28492	32220
654	57609	60288	56062	20639	25596	29513	12102	8822	12445	27528	26748	26431	29809	28507	32228
655	57200	59777	55782	20470	25357	29321	12001	8831	12392	27334	26579	26274	29587	28302	32038
656	56961	59511	55562	20419	25251	29190	11944	8767	12337	27231	26492	26168	29498	28179	31897
657	57050	59619	55733	20473	25257	29232	11979	8779	12378	27285	26572	26207	29572	28326	31955
658	57017	59613	55681	20457	25249	29205	11972	8777	12375	27275	26567	26186	29566	28324	31932
659	56315	58910	54958	20222	24879	28915	11896	8587	12224	26910	26170	25857	29186	27970	31562
660	56596	59202	55305	20308	25022	29047	11952	8623	12280	27053	26312	25977	29323	28103	31755
661	56842	59486	55602	20394	25106	29179	12006	8696	12324	27182	26489	26128	29476	28273	31915
662	57182	59879	56071	20516	25216	29322	12071	8782	12416	27346	26675	26384	29727	28451	32064
663	58379	61309	57438	21056	25741	29886	12335	9044	12745	27844	27287	27035	30401	29050	32643
664	60880	64566	60507	22091	26835	31223	12928	9490	13450	29111	28788	28563	32134	30435	34177
665	62306	66128	61866	22618	27419	31895	13205	9706	13724	29755	29408	29233	32887	31011	35006
666	62644	66262	62050	22745	27466	32072	13265	9766	13776	29839	29456	29288	32977	31134	35164
667	65128	68381	63710	23477	28344	33180	13695	10076	14174	30809	30136	30102	33855	31895	36622
668	65266	68500	63688	23518	28391	33240	13705	10050	14151	30840	30135	30125	33901	31879	36736
669	64498	67559	62647	23219	27984	32803	13493	9880	13974	30439	29675	29634	33322	31309	36228
670	64776	67829	62811	23327	28116	32952	13531	9945	14008	30578	29750	29745	33426	31426	36350
671	63093	65871	60707	22706	27359	32007	13082	9615	13564	29636	28817	28923	32358	30377	35511
672	63470	66357	61027	22864	27542	32142	13216	9672	13636	29807	28974	29079	32533	30519	35722
673	63916	66855	61869	22994	27746	32177	13310	9575	13790	29940	29355	29408	32929	30829	35938
674	65167	68306	63403	23448	28212	32780	13543	9707	14057	30449	30136	30127	33683	31588	36720
675	65635	68866	63942	23607	28414	32960	13635	9783	14154	30638	30392	30388	33993	31900	37037
676	65716	68859	64089	23657	28391	32930	13621	9744	14165	30544	30477	30388	34044	31944	37086
677	66062	69313	64647	23795	28475	33031	13707	9707	14264	30676	30701	30592	34329	32197	37343
678	66659	69923	65406	24011	28664	33191	13802	9841	14394	30951	31000	30896	34721	32506	37702
679	72042	75917	71687	26031	30737	35910	14743	10490	15489	33316	33589	33562	38025	35529	41019
680	75075	78812	73863	27008	31811	37215	15307	10803	16025	34513	34536	34648	39186	36638	42917
681	75499	79159	74199	27168	31956	37364	15412	10873	16093	34640	34686	34811	39368	36788	43154
682	75481	79155	74152	27189	31934	37341	15415	10877	16096	34630	34672	34804	39365	36772	43174
683	75610	79154	74248	27211	31928	37307	15463	10869	16111	34603	34714	34810	39384	36805	43278
684	75436	78990	74169	27175	31836	37180	15417	10819	16074	34503	34642	34727	39292	36757	43177
685	75948	79480	74613	27366	31956	37455	15506	10872	16120	34646	34854	34963	39520	36982	43535
686	76194	79738	74698	27484	32032	37578	15533	10933	16137	34758	34957	35053	39571	37067	43794
687	76423	79926	74848	27551	32140	37667	15567	10995	16166	34842	35023	35147	39674	37173	43932
688	76591	80072	74955	27640	32240	37782	15598	11021	16204	34913	35088	35230	39757	37249	44040
689	76634	80170	75000	27684	32265	37831	15610	11024	16221	34979	35110	35264	39782	37268	44074
690	76736	80302	75079	27705	32316	37937	15642	11108	16251	35079	35132	35346	39839	37303	44141
691	76783	80411	75119	27735	32343	37963	15677	11130	16286	35154	35149	35418	39870	37308	44199
692	75204	78792	73635	27239	31473	37253	15374	10997	15983	34443	34464	34848	39080	36515	43342
693	75520	79103	73872	27398	31655	37460	15452	11036	16045	34563	34588	34995	39247	36631	43579
694	75522	79142	73895	27403	31656	37482	15450	11018	16061	34550	34590	35018	39225	36625	43643
695	75582	79240	73957	27451	31686	37536	15461	11055	16074	34602	34610	35064	39274	36670	43692
696	75167	78784	73621	27311	31498	37325	15385	11002	15977	34395	34407	34889	39034	36477	43438
697	60447	63212	58751	22106	25177	30091	12376	9249	12751	27906	27741	28220	31471	28905	35531
698	59296	61786	57467	21663	24654	29501	12150	9021	12495	27237	27105	27637	30909	28200	34917
699	58425	60636	56317	21338	24293	29095	11917	9002	12287	26835	26623	27168	30386	27692	34460
700	57742	59852	55579	21090	23986	28805	11768	8880	12144	26489	26275	26847	29998	27381	34031
701	55636	57740	53706	20297	23154	27816	11397	8539	11749	25576	25366	25906	29009	26435	32846
702	56412	58631	54429	20560	23451	28291	11570	8753	11923	26007	25709	26351	29397	26810	33301
703	56338	58597	54392	20552	23420	28277	11594	8755	11924	25995	25726	26351	29372	26798	33291
704	56894	59210	54889	20758	23651	28556	11754	8765	12036	26162	25943	26612	29715	27030	33625
705	56564	58948	54600	20644	23488	28387	11678	8771	11987	26045	25798	26467	29548	26850	33447
706	56694	59107	54810	20724	23546	28490	11716	8788	12033	26105	25877	26558	29596	26975	33560
707	55828	58381	54215	20464	23210	28140	11568	8701	11912	25805	25590	26257	29259	26664	33111
708	55691	58332	54223	20484	23310	28217	11590	8649	11941	25785	25645	26319	29372	26685	33066
709	55906	58532	54485	20556	23385	28258	11638	8639	11994	25848	25772	26420	29457	26777	33173
710	54935	57783	53764	20321	22971	27857	11497	8518	11853	25401	25471	26084	29105	26421	32688
711	54666	57630	53690	20235	22892	27770	11470	8423	11826	25293	25483	26055	29093	26355	32534
712	54571	57544	53598	20198	22867	27752	11440	8408	11809	25259	25453	26025	29058	26311	32501
713	54588	57598	53678	20205	22870	27774	11456	8429	11808	25269	25492	26075	29105	26323	32486
714	54391	57505	53577	20170	22810	27681	11439	8416	11803	25204	25423	26046	29042	26277	32374
715	54207	57374	53354	20071	22718	27517	11385	8374	11729	25079	25346	25970	28901	26211	32220
716	54626	57838	53909	20214	22914	27673	11460	8436	11805	25246	25588	26138	29109	26417	32407
717	57417	60894	56971	21251	24029	29061	12026	8885	12444	26365	26851	27419	30633	27870	34058
718	58004	61549	57622	21477	24255	29386	12157	8983	12551	26590	27117	27690	30963	28183	34434
719	58322	61941	57930	21615	24382	29570	12235	9096	12609	26735	27239	27809	31148	28349	34685
720	58408	61988	58096	21655	24414	29587	12236	9164	12619	26803	27235	27897	31231	28390	34823
721	58296	62012	58104	21630	24353	29505	12213	9075	12592	26770	27255	27867	31288	28360	34796
722	61838	65688	62133	22838	25742	31189	12904	9391	13376	28276	29089	29691	33362	30308	36962
723	62197	66165	62532	22965	25911	31388	12969	9496	13426	28449	29284	29881	33569	30497	37171
724	63246	66991	63318	23348	26222	31845	13098	9656	13581	28694	29615	30287	33940	30915	37706
725	63331	67065	63425	23366	26262	31885	13119	9629	13597	28733	29635	30322	34017	30954	37788
726	63401	67136	63445	23388	26306	31919	13120	9615	13597	28743	29647	30329	34028	30965	37811
727	62811	66397	62799	23157	26048	31642	12961	9498	13466	28389	29362	29968	33642	30677	37434
728	62885	66424	62874	23153	26047	31640	12954	9470	13480	28400	29386	29980	33644	30658	37496
729	63473	66648	62945	23328	26223	31814	13019	9371	13504	28476	29463	30009	33715	30775	37850
730	64228	67350	63436	23556	26477	32075	13180	9459	13641	28793	29733	30249	33993	31019	38214
731	64254	67400	63443	23567	26494	32090	13186	9460	13651	28805	29742	30258	34002	31026	38233
732	64580	67784	63746	23685	26624	32245	13233	9464	13711	28924	29878	30385	34175	31160	38432
733	64745	67988	63895	23753	26670	32344	13272	9496	13744	28989	29906	30466	34265	31247	38534
734	64473	67737	63588	23603	26567	32184	13229	9439	13709	28850	29753	30341	34118	31104	38386
735	64637	67887	63683	23652	26619	32273	13256	9452	13738	28906	29804	30410	34186	31179	38493
736	65359	68763	64409	23936	26910	32722	13435	9630	13971	29275	30127	30808	34515	31564	38912
737	65942	69344	64990	24144	27157	33011	13548	9770	14140	29536	30388	31091	34814	31837	39254
738	65926	69307	65051	24148	27132	32977	13545	9764	14132	29527	30375	31108	34792	31835	39289
739	66290	69686	65451	24296	27279	33139	13619	9793	14196	29726	30528	31262	34938	32022	39500
740	65924	69309	65107	24161	27141	32930	13566	9711	14093	29519	30342	31108	34753	31777	39321
741	65945	69312	65101	24158	27117	32884	13550	9734	14088	29514	30341	31105	34760	31791	39317
742	67861	71614	67381	24909	27990	33873	13965	10117	14537	30386	31390	32268	35942	32909	40582
743	68065	71812	67506	24991	28057	33973	13984	10114	14554	30438	31439	32341	36024	32919	40704
744	68522	72270	67902	25167	28280	34224	14075	10174	14679	30672	31644	32562	36273	33164	41049
745	68633	72376	68025	25186	28322	34272	14100	10195	14696	30713	31683	32600	36354	33217	41095
746	68937	72652	68251	25332	28440	34380	14143	10222	14777	30877	31796	32722	36432	33298	41242
747	69564	73289	68763	25543	28676	34667	14267	10295	14887	31157	32036	33002	36752	33584	41662
748	70223	73959	69457	25800	28934	34894	14378	10298	14992	31377	32334	33350	37181	33905	42029
749	70684	74462	69934	26010	29106	35121	14473	10365	15089	31603	32625	33557	37454	34146	42287
750	70992	74810	70271	26145	29218	35218	14550	10385	15146	31750	32769	33719	37624	34277	42479
751	71147	74913	70357	26194	29273	35264	14574	10402	15172	31801	32817	33756	37711	34329	42546
752	71891	75701	70981	26448	29550	35598	14711	10473	15331	32123	33130	34083	38103	34651	42946
753	71312	75424	70664	26253	29334	35450	14658	10452	15242	31896	33023	34039	37894	34503	42729
754	71314	75512	70816	26264	29368	35451	14674	10395	15254	31890	33053	34052	37951	34524	42777
755	71039	75239	70602	26195	29232	35312	14640	10354	15196	31755	32917	33947	37804	34421	42657
756	71306	75417	70829	26291	29353	35463	14699	10394	15268	31854	33024	34088	37928	34552	42845
757	71009	75180	70512	26169	29240	35318	14674	10386	15233	31719	32856	33945	37748	34411	42733
758	71035	75119	70503	26154	29280	35293	14697	10349	15226	31700	32871	33891	37708	34426	42784
759	71709	75592	71029	26396	29499	35576	14791	10333	15306	31980	33148	34112	37980	34757	43148
760	70791	74464	70104	26072	29069	35180	14575	10325	15086	31566	32699	33631	37445	34277	42655
761	70110	73598	69425	25821	28721	34847	14429	10223	14956	31261	32359	33263	37063	33896	42245
762	69974	73561	69392	25768	28708	34785	14412	10198	14970	31206	32361	33204	37034	33847	42150
763	70798	74367	70238	26038	29055	35121	14567	10346	15116	31542	32796	33597	37426	34293	42624
764	70903	74520	70374	26086	29102	35231	14604	10397	15144	31610	32862	33676	37483	34343	42684
765	70893	74546	70365	26079	29099	35220	14608	10395	15132	31599	32865	33683	37479	34343	42669
766	70954	74609	70493	26120	29119	35272	14637	10400	15167	31687	32923	33761	37545	34383	42727
767	70958	74657	70593	26108	29120	35256	14634	10389	15172	31683	32932	33792	37537	34399	42759
768	71219	74998	70998	26227	29210	35365	14692	10451	15258	31788	33118	33937	37735	34594	42931
769	73343	77262	73403	26936	30045	36376	15164	10898	15792	32589	34125	34949	38859	35750	44290
770	73776	77756	73832	27104	30234	36559	15239	10951	15871	32774	34272	35100	39009	35918	44532
771	73962	77946	74016	27195	30301	36654	15275	10969	15914	32859	34348	35168	39088	36051	44630
772	74112	78084	74142	27286	30359	36712	15298	10970	15947	32935	34369	35216	39160	36120	44744
773	75085	79075	74959	27613	30739	37243	15482	11114	16139	33336	34738	35620	39563	36553	45338
774	74878	78860	74750	27516	30634	37091	15379	11125	16050	33212	34634	35527	39408	36419	45194
775	74876	78884	74741	27520	30635	37079	15373	11122	16037	33209	34654	35517	39413	36438	45169
776	75286	79311	75131	27697	30823	37290	15431	11202	16112	33345	34820	35702	39608	36607	45413
777	75328	79353	75119	27727	30842	37295	15437	11200	16106	33350	34816	35689	39606	36642	45380
778	74385	78398	74304	27468	30416	36767	15222	10933	15892	32809	34297	35268	39106	36187	44925
779	74369	78373	74297	27455	30403	36752	15217	10925	15887	32794	34288	35263	39093	36168	44917
780	74062	78105	74007	27407	30308	36630	15156	10925	15834	32677	34162	35118	38966	36010	44792
781	74170	78238	74138	27434	30354	36688	15164	10935	15858	32741	34198	35166	39006	36060	44832
782	74217	78284	74194	27433	30375	36707	15180	10934	15864	32775	34212	35178	39027	36078	44850
783	74788	78991	74939	27641	30626	37046	15297	11056	16022	33096	34478	35462	39401	36422	45213
784	74825	79043	75028	27643	30644	37064	15305	11069	16035	33116	34523	35500	39422	36468	45222
785	73904	77911	74365	27211	30194	36483	15051	10765	15786	32612	34099	35099	39026	36090	44598
786	73690	77572	74116	27132	30130	36323	14989	10713	15712	32441	33984	34961	38905	35981	44456
787	74226	78187	74749	27371	30405	36659	15084	10825	15867	32761	34328	35335	39258	36299	44871
788	74330	78225	74837	27386	30450	36703	15093	10775	15857	32757	34329	35323	39289	36329	44921
789	74816	78775	75378	27595	30638	36937	15214	10814	15986	32957	34614	35558	39584	36603	45227
790	74777	78783	75408	27604	30652	36935	15228	10834	15985	32935	34605	35570	39584	36614	45206
791	75574	79556	76276	27933	31056	37413	15421	10892	16179	33317	34995	36046	40038	37068	45678
792	75482	79548	76228	27915	31026	37380	15447	10854	16157	33333	35012	36063	40018	37035	45608
793	75626	79685	76404	27967	31097	37472	15475	10877	16211	33417	35087	36123	40103	37099	45692
794	75603	79682	76410	27964	31059	37468	15455	10863	16210	33400	35078	36113	40092	37087	45687
795	75627	79658	76453	27969	31063	37479	15459	10862	16219	33416	35080	36112	40114	37105	45706
796	75389	79368	76128	27901	30957	37348	15397	10847	16168	33287	34863	35930	39939	36964	45517
797	75468	79471	76217	27940	30991	37389	15422	10869	16189	33313	34908	35953	39987	37007	45562
798	75583	79597	76344	27962	31028	37396	15448	10904	16197	33346	34959	36005	40019	37040	45611
799	75639	79673	76438	27999	31059	37428	15455	10917	16214	33395	34999	36035	40059	37072	45685
800	75575	79645	76338	27983	31025	37382	15450	10919	16189	33373	34961	35997	39996	37036	45642
801	75616	79696	76362	28000	31038	37403	15456	10920	16202	33396	34979	36014	40010	37037	45686
802	75636	79737	76324	28006	31061	37406	15424	10933	16195	33400	34953	36013	40006	37033	45710
803	75614	79723	76299	28002	31061	37401	15421	10933	16192	33397	34932	35995	39992	37030	45716
804	76030	80035	76511	28131	31176	37557	15487	11011	16223	33516	35058	36077	40134	37165	45940
805	76435	80421	76821	28241	31291	37695	15579	11062	16282	33666	35183	36201	40268	37284	46157
806	76345	80319	76675	28193	31238	37620	15567	11053	16247	33601	35099	36132	40173	37210	46120
807	76048	80033	76284	28039	31094	37487	15521	10994	16170	33434	34948	36008	39986	36985	45973
808	76100	80076	76335	28074	31117	37528	15541	11000	16174	33469	34978	36031	40018	37031	46021
809	76412	80317	76539	28204	31180	37644	15578	11066	16246	33623	35055	36182	40165	37117	46164
810	77625	81583	77637	28610	31603	38204	15835	11233	16485	34086	35533	36671	40677	37643	46806
811	77576	81508	77571	28587	31588	38153	15837	11191	16474	34073	35439	36634	40667	37578	46795
812	77325	81221	77153	28513	31533	38049	15772	11105	16411	33929	35304	36412	40474	37409	46656
813	76205	79811	75847	28011	31051	37500	15534	10811	16113	33421	34715	35766	39846	36830	46105
814	73709	76519	72703	26966	29940	36204	14945	10366	15392	32137	33196	34240	38153	35482	44610
815	72208	74755	71154	26398	29315	35442	14614	10122	15098	31402	32453	33461	37288	34793	43734
816	71720	74364	70734	26206	29166	35211	14506	10010	14991	31229	32274	33301	37096	34548	43506
817	69441	72443	69237	25573	28335	34141	14134	9740	14586	30354	31686	32605	36276	33765	42122
818	69167	72144	69072	25471	28228	34026	14101	9735	14555	30254	31589	32525	36205	33696	41949
819	69132	72141	69179	25443	28232	34040	14116	9764	14564	30221	31635	32522	36294	33722	41901
820	68767	71888	68897	25348	28078	33835	14063	9695	14531	30034	31507	32395	36123	33560	41738
821	68176	71316	68415	25132	27872	33443	13907	9575	14421	29694	31244	32071	35749	33268	41347
822	67966	71114	68291	25016	27761	33376	13834	9518	14386	29547	31186	31998	35654	33202	41221
823	66749	69711	66787	24517	27240	32880	13566	9450	14066	28977	30463	31311	34899	32519	40467
824	65372	68171	65159	24005	26692	32203	13310	9302	13784	28419	29629	30547	34098	31696	39629
825	64893	67631	64607	23850	26512	31995	13228	9250	13693	28223	29380	30284	33793	31392	39341
826	64408	67211	64110	23688	26351	31810	13123	9250	13615	28081	29148	30090	33504	31173	39072
827	64878	67546	64200	23877	26487	32071	13220	9440	13694	28242	29252	30245	33545	31231	39397
828	65708	68666	64824	24251	26824	32603	13468	9761	13874	28627	29535	30679	33931	31584	39962
829	59756	62228	58229	22044	24543	29614	12352	9033	12646	26043	26737	27799	30447	28365	36272
830	56728	59335	56091	21053	23466	28263	11776	8710	12127	24836	25810	26722	29312	27251	34357
831	56333	58988	55764	20905	23311	28116	11686	8641	12076	24699	25674	26558	29149	27112	34124
832	56365	59032	55840	20908	23344	28142	11701	8643	12077	24719	25688	26598	29167	27159	34125
833	55953	58644	55450	20760	23180	27985	11616	8592	11985	24570	25530	26431	28941	26963	33872
834	55849	58506	55335	20745	23143	27957	11594	8562	11977	24552	25518	26397	28919	26942	33823
835	55258	57932	54816	20482	22914	27644	11435	8491	11869	24318	25248	26112	28622	26653	33394
836	54910	57601	54616	20338	22800	27457	11377	8439	11830	24182	25113	26004	28506	26508	33059
837	54911	57629	54692	20359	22775	27475	11399	8391	11830	24189	25123	26026	28478	26494	33060
838	55152	57984	55096	20430	22872	27571	11506	8425	11924	24310	25289	26157	28663	26669	33185
839	55103	57925	55064	20396	22843	27531	11502	8419	11909	24248	25275	26134	28652	26644	33169
840	55027	57841	55081	20377	22829	27465	11498	8350	11890	24167	25267	26067	28613	26637	33131
841	54908	57673	54966	20328	22767	27382	11467	8331	11849	24084	25206	25998	28574	26598	33020
842	55023	57789	55084	20384	22823	27419	11502	8356	11876	24132	25264	26052	28636	26673	33076
843	54833	57656	55041	20259	22705	27311	11463	8338	11836	24085	25242	26024	28576	26650	32943
844	54842	57654	55041	20256	22710	27304	11464	8357	11830	24077	25264	25997	28591	26669	32916
845	54936	57717	55132	20257	22701	27348	11478	8356	11862	24139	25311	26067	28622	26722	32954
846	55170	57970	55439	20355	22802	27450	11527	8384	11933	24221	25468	26205	28805	26841	33086
847	55077	57806	55373	20331	22743	27399	11487	8379	11932	24180	25439	26141	28749	26783	32987
848	55044	57751	55331	20311	22734	27377	11479	8371	11911	24174	25425	26122	28757	26785	32954
849	55401	58249	55766	20464	22847	27596	11536	8333	11996	24314	25643	26390	28986	26990	33118
850	55354	58238	55769	20452	22811	27552	11535	8345	12002	24293	25630	26384	28973	27010	33087
851	55504	58366	55913	20503	22863	27624	11561	8347	12023	24342	25708	26431	29027	27073	33148
852	55397	58266	55796	20471	22812	27476	11524	8198	12014	24197	25630	26363	28964	27073	33084
853	55520	58357	55866	20498	22851	27535	11512	8228	12018	24221	25658	26447	29063	27085	33145
854	55613	58524	56125	20531	22778	27564	11527	8406	12011	24303	25764	26561	29062	27184	33209
855	55975	59043	56569	20684	22925	27716	11602	8485	12120	24512	25978	26782	29296	27384	33478
856	56074	59209	56611	20695	22963	27742	11604	8562	12105	24570	26036	26829	29356	27409	33506
857	56500	59767	57153	20850	23147	27958	11730	8598	12184	24786	26292	27074	29683	27658	33779
858	56244	59420	56811	20632	22910	27705	11633	8532	12080	24606	26087	26865	29451	27483	33547
859	55926	59122	56489	20528	22752	27587	11561	8541	12016	24482	25921	26735	29315	27384	33389
860	56064	59248	56532	20566	22790	27665	11570	8556	12008	24554	25932	26802	29346	27473	33515
861	55983	59152	56369	20531	22723	27598	11519	8552	11967	24490	25825	26700	29258	27380	33465
862	56731	59939	57215	20822	23031	27969	11701	8661	12136	24808	26206	27083	29698	27787	33969
863	56649	59882	57139	20805	23007	27916	11677	8646	12140	24769	26170	27034	29633	27773	33923
864	56595	59807	57077	20789	22973	27892	11658	8645	12125	24740	26149	26986	29607	27742	33903
865	56411	59580	56899	20717	22912	27796	11617	8598	12112	24667	26075	26912	29545	27657	33826
866	55912	59058	56317	20540	22660	27588	11523	8543	12020	24470	25809	26696	29323	27444	33587
867	52900	55881	53145	19414	21484	26146	10924	8068	11386	23252	24516	25342	27765	25937	31834
868	52569	55470	52875	19294	21375	25969	10868	8031	11350	23173	24373	25271	27635	25777	31685
869	52188	55085	52533	19128	21224	25765	10795	7921	11306	23026	24251	25144	27456	25635	31445
870	51786	54765	52196	18975	21074	25593	10734	7815	11234	22840	24112	24975	27260	25484	31206
871	51636	54519	51991	18928	21013	25491	10711	7813	11195	22755	24022	24901	27121	25411	31118
872	48264	51010	48216	17750	19682	23803	10085	7478	10439	21272	22320	23203	25184	23517	29023
873	47999	50625	47873	17656	19531	23630	10024	7389	10398	21116	22151	23048	25005	23362	28859
874	46670	49553	46849	17199	19071	23039	9853	7204	10144	20684	21716	22580	24487	22792	28158
875	47706	50681	47795	17551	19426	23450	10072	7274	10356	21070	22221	23082	24947	23336	28782
876	47606	50589	47731	17515	19376	23407	10064	7292	10347	21050	22193	23042	24923	23306	28753
877	47700	50714	47838	17550	19404	23460	10083	7297	10359	21083	22237	23090	24973	23345	28824
878	48096	51236	48310	17706	19557	23571	10199	7289	10392	21164	22465	23285	25200	23596	29052
879	47123	50508	47705	17379	19203	23103	10018	7260	10227	20871	22195	23011	24866	23250	28456
880	46412	49942	47299	17149	18897	22843	9860	7147	10094	20587	21933	22805	24628	23026	28090
881	46425	49920	47339	17141	18918	22830	9870	7142	10086	20576	21936	22806	24644	23032	28104
882	46113	49539	47086	17042	18805	22648	9821	7138	10037	20447	21813	22681	24472	22909	27947
883	45877	49266	46844	16959	18722	22537	9774	7114	9982	20339	21732	22550	24338	22777	27812
884	45852	49210	46845	16951	18694	22553	9780	7105	9962	20288	21706	22579	24341	22760	27794
885	45803	49160	46774	16915	18672	22540	9766	7109	9945	20270	21662	22559	24281	22761	27769
886	45186	48376	46191	16672	18427	22137	9611	6968	9724	19955	21381	22213	24060	22438	27449
887	44652	47814	45629	16470	18188	21845	9494	6844	9558	19689	21124	21946	23739	22185	27128
888	44994	48218	46017	16656	18372	22014	9608	6847	9633	19779	21337	22138	24019	22356	27322
889	44724	47934	45737	16516	18264	21851	9548	6838	9581	19595	21226	22027	23929	22233	27148
890	44693	47898	45686	16498	18255	21845	9549	6834	9569	19555	21208	22008	23905	22215	27138
891	45151	48400	46175	16699	18490	22104	9689	6954	9660	19764	21394	22273	24111	22455	27492
892	43716	46634	44450	16152	17826	21399	9363	6660	9334	19130	20605	21406	23185	21591	26516
893	43501	46456	44271	16084	17737	21313	9346	6671	9303	19054	20527	21347	23099	21546	26411
894	43047	46042	43909	15914	17512	21079	9248	6606	9171	18832	20329	21146	22857	21312	26057
895	43160	46215	44118	15987	17583	21145	9280	6589	9222	18891	20466	21270	22941	21386	26194
896	42818	45917	43865	15846	17460	21018	9224	6553	9136	18708	20330	21129	22837	21265	26022
897	42203	45290	43365	15644	17215	20753	9103	6491	9020	18429	20087	20862	22506	20985	25595
898	41562	44629	42651	15382	16983	20542	8995	6484	8913	18205	19806	20517	22090	20669	25240
899	41108	44205	42231	15174	16823	20348	8909	6430	8825	18001	19558	20337	21850	20484	24953
900	40836	43880	41950	15062	16728	20276	8857	6412	8772	17867	19445	20197	21692	20363	24769
901	40677	43739	41842	15007	16665	20237	8827	6404	8755	17811	19392	20155	21610	20290	24697
902	40037	43051	41307	14788	16443	19993	8701	6351	8607	17538	19115	19886	21239	20039	24350
903	39854	42824	41244	14704	16363	19842	8672	6353	8564	17455	19010	19764	21162	19927	24199
904	39451	42372	40809	14551	16189	19655	8600	6331	8489	17248	18832	19593	20948	19726	23964
905	39440	42334	40773	14548	16185	19628	8602	6322	8486	17238	18832	19579	20935	19714	23949
906	39004	42007	40420	14393	16019	19423	8520	6266	8387	17054	18650	19387	20782	19533	23701
907	38887	41898	40366	14388	15985	19372	8491	6266	8361	17009	18610	19353	20736	19510	23632
908	38604	41706	40142	14303	15845	19239	8432	6245	8323	16896	18493	19251	20648	19382	23465
909	37590	40669	39023	13867	15372	18688	8239	6220	8100	16387	17914	18802	20044	18836	22863
910	37732	40810	39148	13920	15427	18766	8254	6253	8131	16436	17972	18854	20115	18913	22935
911	37664	40758	39077	13905	15413	18743	8247	6236	8117	16401	17959	18847	20074	18896	22923
912	37593	40638	39005	13887	15348	18725	8228	6251	8071	16373	17906	18856	20016	18867	22896
913	36683	39748	38064	13587	14952	18364	8068	6096	7897	16025	17452	18415	19564	18383	22374
914	36571	39592	37929	13549	14913	18262	8032	6046	7863	15944	17381	18338	19485	18329	22319
915	37903	40824	39256	14024	15407	18829	8254	6113	8171	16377	17932	18944	20111	18956	23124
916	37816	40744	39114	14003	15356	18795	8223	6117	8130	16298	17872	18865	20049	18921	23060
917	38123	41191	39676	14129	15474	18911	8292	6163	8177	16387	18084	19048	20296	19083	23257
918	37747	40762	39171	13988	15323	18744	8212	6084	8077	16215	17849	18863	20043	18848	23030
919	35445	38367	36658	13222	14399	17662	7700	5635	7525	15347	16757	17801	18867	17647	21584
920	35016	37949	36360	13058	14219	17471	7616	5571	7453	15139	16642	17695	18752	17494	21373
921	35046	38003	36450	13080	14243	17444	7648	5576	7453	15153	16701	17715	18815	17543	21428
922	34985	37978	36415	13046	14231	17399	7641	5597	7451	15124	16707	17710	18770	17511	21346
923	34015	37002	35604	12724	13841	16847	7452	5448	7265	14691	16329	17310	18367	17063	20720
924	33710	36668	35368	12606	13713	16739	7415	5403	7235	14585	16224	17170	18231	16950	20572
925	33715	36635	35375	12583	13706	16748	7423	5402	7246	14578	16213	17170	18221	16921	20577
926	33359	36260	35050	12395	13522	16542	7380	5324	7195	14477	16074	17027	18070	16772	20352
927	33479	36369	35232	12418	13549	16596	7457	5357	7218	14506	16126	17064	18150	16801	20451
928	33177	35994	34906	12293	13420	16396	7390	5293	7153	14371	15999	16881	18012	16681	20234
929	33160	36003	34891	12288	13417	16391	7394	5294	7154	14371	15996	16879	18011	16687	20227
930	33170	35999	34880	12275	13417	16395	7394	5298	7147	14371	15991	16876	17981	16677	20244
931	33228	36037	34919	12281	13446	16409	7441	5330	7179	14374	16037	16913	18025	16719	20311
932	33376	36216	35067	12361	13506	16486	7488	5364	7215	14407	16147	17004	18096	16800	20442
933	33016	35714	34548	12209	13339	16305	7422	5305	7100	14176	15992	16831	17877	16563	20202
934	33212	35905	34697	12272	13406	16416	7494	5339	7177	14251	16004	16890	17946	16608	20299
935	33543	36366	35081	12431	13606	16582	7699	5399	7347	14384	16197	17086	18145	16813	20573
936	33950	36753	35513	12558	13803	16765	7796	5431	7463	14531	16414	17295	18368	16962	20857
937	33489	36266	34968	12345	13526	16429	7701	5308	7314	14228	16141	16967	18076	16665	20485
938	34202	37096	35736	12580	13802	16820	7922	5351	7481	14542	16470	17408	18432	16984	20978
939	33776	36598	35220	12393	13622	16603	7807	5316	7368	14357	16198	17197	18176	16743	20709
940	33942	36681	35318	12420	13651	16660	7875	5332	7454	14399	16268	17233	18240	16785	20795
941	33327	36069	34618	12114	13334	16257	7726	5287	7289	14080	15954	16831	17882	16377	20393
942	33675	36389	35047	12228	13452	16390	7911	5343	7483	14158	16144	16994	18118	16557	20627
943	33716	36411	35047	12252	13448	16370	7959	5380	7465	14138	16130	16988	18103	16569	20695
944	33706	36397	34997	12234	13447	16355	7957	5374	7461	14130	16116	16973	18111	16556	20686
945	33709	36413	35000	12230	13461	16351	7954	5385	7452	14128	16118	16982	18134	16546	20677
946	33646	36384	34967	12219	13438	16320	7930	5381	7443	14110	16098	16971	18103	16533	20665
947	33581	36303	34901	12180	13410	16281	7919	5378	7420	14087	16055	16934	18064	16491	20622
948	34325	37144	35723	12505	13699	16670	8109	5407	7539	14502	16417	17345	18584	16835	21103
949	34326	37112	35674	12472	13687	16651	8092	5419	7531	14473	16386	17326	18542	16816	21066
950	35468	38287	36776	12885	14063	17149	8280	5662	7736	14953	16921	17838	19123	17420	21684
951	35611	38421	36945	12946	14144	17194	8310	5668	7751	15036	16989	17894	19248	17506	21748
952	35714	38487	37050	12977	14162	17245	8333	5677	7758	15060	17069	17966	19312	17571	21770
953	36144	38989	37495	13163	14296	17385	8389	5719	7820	15220	17306	18189	19550	17782	22036
954	36108	39044	37690	13209	14339	17374	8418	5660	7823	15191	17381	18318	19611	17852	22069
955	35985	38906	37575	13253	14371	17297	8373	5580	7795	15196	17355	18261	19599	17873	22080
956	35981	38907	37592	13254	14364	17305	8370	5575	7790	15206	17363	18269	19622	17885	22095
957	36520	39386	38153	13442	14537	17506	8464	5602	7871	15349	17565	18501	19825	18159	22354
958	36571	39438	38209	13442	14537	17502	8471	5602	7869	15364	17555	18511	19851	18122	22367
959	36519	39431	38256	13382	14533	17481	8438	5558	7848	15300	17565	18457	19812	18166	22363
960	35384	38168	37171	13061	14113	16992	8181	5385	7613	14826	17099	18004	19279	17702	21818
961	35383	38141	37152	13102	14138	17030	8185	5414	7620	14780	17074	17989	19245	17722	21782
962	35279	38040	37014	13045	14089	16968	8189	5422	7604	14745	16970	17961	19152	17697	21776
963	35567	38315	37256	13137	14173	17083	8242	5435	7654	14832	17097	18071	19287	17827	21936
964	35825	38582	37486	13230	14300	17212	8290	5465	7691	14938	17228	18198	19424	17891	22044
965	35752	38474	37351	13219	14267	17154	8291	5445	7673	14901	17192	18173	19377	17848	21986
966	35744	38414	37304	13208	14238	17153	8283	5459	7677	14897	17146	18140	19361	17842	21967
967	35460	38008	36982	13086	14127	17024	8210	5388	7652	14778	17030	17996	19216	17756	21793
968	35405	37948	36919	13066	14096	16989	8188	5381	7634	14736	16991	17953	19163	17715	21761
969	35299	37784	36726	13029	14028	16920	8155	5355	7598	14680	16899	17882	19025	17632	21711
970	35294	37672	36675	12964	13997	16921	8131	5298	7570	14631	16874	17812	18994	17594	21719
971	34720	37130	36134	12767	13744	16685	8046	5159	7455	14432	16605	17622	18772	17351	21420
972	34075	36372	35484	12570	13482	16367	7890	5068	7307	14213	16278	17336	18419	17022	21025
973	34127	36502	35582	12598	13512	16428	7920	5077	7311	14244	16306	17382	18467	17066	21073
974	34514	36886	35942	12739	13668	16602	7990	5151	7382	14397	16501	17583	18648	17241	21270
975	35693	38363	37525	13252	14180	17271	8183	5391	7715	15032	17121	18333	19525	18039	22165
976	41655	45415	43715	15511	16719	20201	9220	5712	8752	17725	20027	21234	22678	20786	25583
977	42635	46553	45168	15843	17275	20617	9386	5561	8892	18191	20677	21838	23427	21385	26077
978	41154	44836	43825	15299	16699	19874	9028	5058	8529	17519	20067	21028	22635	20690	25183
979	41978	45857	44809	15626	17099	20260	9175	5173	8761	17945	20599	21483	23223	21172	25625
980	43072	47074	46000	16063	17606	20853	9365	5239	8940	18479	21116	21974	23760	21619	26257
981	47123	50595	50059	17515	19305	22821	9960	5489	9619	20058	22824	23790	25924	23425	28628
982	53946	57270	55553	19991	22038	26064	11102	6004	10731	23099	25299	26356	28849	26189	32372
983	54590	57886	56056	20193	22248	26322	11201	6116	10861	23419	25549	26642	29128	26455	32712
984	55902	59219	57108	20687	22798	27107	11385	6307	11056	24024	26049	27175	29745	27093	33575
985	55851	59169	57025	20707	22828	27125	11387	6306	11049	24000	26027	27135	29720	27049	33546
986	57095	60088	57948	21118	23323	27662	11531	6356	11220	24448	26365	27494	30237	27473	34315
987	57694	60701	58341	21334	23552	28023	11633	6431	11300	24698	26527	27681	30447	27721	34645
988	57950	60819	58303	21411	23586	28191	11608	6463	11257	24773	26501	27639	30424	27708	34738
989	58139	61021	58438	21471	23658	28278	11642	6501	11293	24838	26570	27712	30529	27804	34799
990	60056	62778	60281	22141	24425	29162	11943	6684	11613	25437	27355	28495	31505	28672	35913
991	60188	62863	60285	22189	24472	29228	11949	6695	11616	25495	27355	28525	31521	28705	36026
992	60239	62919	60273	22172	24483	29258	11935	6664	11620	25502	27349	28518	31521	28696	36072
993	60185	62810	60132	22174	24452	29234	11927	6652	11605	25458	27290	28455	31461	28637	36006
994	60396	62986	60339	22240	24532	29325	11957	6662	11629	25551	27353	28535	31585	28691	36162
995	60413	62992	60322	22276	24541	29333	11976	6651	11612	25525	27362	28509	31588	28692	36161
996	60299	62845	60096	22206	24459	29293	11949	6618	11544	25467	27259	28417	31463	28650	36088
997	60895	63295	60470	22358	24631	29473	12019	6608	11625	25627	27445	28637	31702	28860	36408
998	61092	63473	60699	22456	24743	29588	12053	6649	11663	25711	27542	28725	31789	28978	36548
999	60583	62889	60231	22230	24566	29276	11971	6664	11541	25495	27278	28416	31537	28676	36235
1000	61613	64064	61354	22609	24978	29751	12147	6747	11691	25957	27781	28915	32183	29168	36916
1001	62142	64771	61942	22804	25202	29993	12254	6791	11787	26215	28069	29191	32500	29459	37275
1002	62028	64608	61988	22766	25193	29868	12210	6874	11717	26255	28051	29139	32528	29354	37122
1003	62648	65151	62595	23062	25439	30216	12327	6904	11803	26568	28285	29366	32836	29654	37494
1004	61883	64278	61684	22783	25200	29843	12140	6694	11640	26213	27897	28927	32411	29256	37025
1005	61641	63817	61325	22682	25108	29720	12061	6599	11557	26046	27735	28752	32251	29094	36825
1006	61424	63426	61116	22568	24998	29594	12001	6503	11522	25890	27591	28624	32132	28963	36689
1007	61202	63061	60784	22491	24924	29518	11902	6480	11456	25743	27397	28433	31936	28806	36579
1008	61122	62998	60717	22485	24886	29468	11876	6470	11451	25717	27355	28414	31892	28740	36535
1009	61034	62890	60611	22449	24855	29418	11854	6442	11433	25673	27326	28360	31848	28676	36481
1010	60826	62646	60415	22374	24792	29286	11825	6391	11387	25601	27230	28247	31729	28530	36340
1011	61164	62935	60720	22461	24954	29434	11877	6438	11443	25781	27368	28398	31832	28707	36567
1012	60610	62356	60041	22243	24747	29144	11731	6348	11311	25572	27070	28080	31501	28394	36217
1013	60785	62541	60246	22307	24835	29235	11751	6377	11345	25665	27155	28155	31584	28488	36322
1014	61131	62849	60562	22441	24990	29366	11821	6421	11397	25820	27295	28283	31754	28653	36544
1015	61289	62989	60736	22489	25061	29453	11849	6456	11427	25890	27388	28354	31866	28744	36638
1016	61282	62989	60734	22477	25068	29443	11833	6443	11429	25900	27376	28340	31843	28728	36608
1017	61476	63105	60994	22536	25147	29533	11853	6411	11446	26020	27484	28418	32012	28819	36763
1018	61174	62828	60590	22414	24980	29377	11777	6347	11365	25855	27331	28203	31824	28665	36501
1019	61155	62798	60598	22437	24962	29376	11759	6342	11359	25841	27303	28187	31830	28649	36476
1020	61145	62763	60543	22432	24967	29352	11750	6346	11355	25815	27309	28177	31821	28652	36461
1021	61066	62678	60498	22402	24947	29335	11735	6321	11347	25805	27276	28149	31806	28645	36417
1022	60830	62472	60228	22326	24875	29262	11661	6309	11284	25765	27121	27990	31676	28507	36305
1023	60775	62402	60194	22301	24865	29241	11649	6293	11281	25749	27093	27956	31658	28476	36281
1024	61804	63461	61127	22648	25260	29717	11742	6459	11464	26194	27431	28346	32152	28933	36914
1025	60597	62189	60041	22254	24848	29252	11493	6377	11216	25755	26874	27773	31582	28328	36196
1026	60672	62254	60107	22269	24863	29287	11505	6371	11224	25770	26898	27800	31629	28359	36217
1027	60688	62233	60098	22248	24870	29270	11493	6379	11226	25816	26913	27844	31643	28366	36181
1028	60102	61548	59444	22046	24671	29082	11366	6370	11147	25672	26614	27570	31349	28057	35829
1029	60113	61563	59438	22063	24686	29111	11375	6386	11158	25688	26591	27579	31393	28064	35878
1030	60117	61466	59361	22069	24704	29120	11365	6376	11160	25659	26570	27573	31392	28046	35892
1031	60130	61496	59329	22090	24680	29150	11359	6380	11162	25700	26567	27583	31394	28052	35889
1032	60353	61767	59500	22179	24769	29302	11402	6389	11206	25822	26644	27723	31562	28199	36014
1033	60777	62184	59862	22328	24950	29505	11485	6457	11272	26045	26820	27912	31778	28424	36299
1034	60871	62296	59971	22370	25012	29577	11502	6472	11295	26099	26870	27955	31842	28467	36427
1035	60695	62135	59833	22327	24944	29488	11481	6452	11256	26048	26831	27898	31796	28395	36311
1036	60560	62014	59698	22290	24889	29435	11450	6414	11242	25981	26766	27844	31687	28315	36187
1037	61689	63164	60834	22739	25336	30120	11618	6653	11482	26567	27213	28366	32304	28873	36886
1038	61420	62858	60469	22585	25196	30042	11540	6664	11422	26541	27052	28223	32115	28739	36741
1039	61765	63099	60697	22743	25323	30201	11577	6705	11473	26712	27196	28338	32274	28905	36987
1040	61790	63090	60687	22748	25314	30194	11570	6704	11466	26729	27194	28336	32270	28908	36986
1041	61307	62560	60169	22528	25084	29946	11434	6558	11365	26525	26994	28062	32048	28632	36625
1042	60966	62162	59692	22377	24951	29741	11355	6476	11293	26347	26836	27832	31855	28448	36417
1043	60867	62054	59579	22338	24919	29684	11320	6456	11273	26320	26783	27771	31797	28410	36357
1044	61111	62177	59719	22411	24974	29747	11352	6457	11300	26375	26849	27826	31855	28487	36477
1045	61166	62068	59598	22409	24947	29773	11352	6473	11258	26376	26776	27754	31827	28463	36431
1046	61236	62132	59634	22416	25007	29807	11362	6470	11267	26409	26788	27771	31845	28483	36512
1047	61300	62196	59696	22476	25044	29841	11367	6457	11280	26454	26831	27798	31907	28519	36564
1048	61573	62444	59938	22585	25146	30009	11433	6520	11355	26586	26955	27912	32034	28654	36776
1049	62847	63582	61105	23046	25655	30519	11632	6609	11569	27066	27408	28408	32618	29164	37508
1050	62864	63627	61099	23046	25662	30530	11631	6606	11563	27098	27400	28397	32626	29174	37527
1051	64130	64940	62205	23497	26099	31107	11826	6736	11794	27674	27872	28931	33200	29717	38258
1052	64294	65042	62310	23514	26124	31129	11839	6732	11823	27706	27933	28951	33256	29730	38360
1053	64449	65263	62395	23611	26233	31223	11852	6751	11855	27827	27993	29006	33312	29814	38483
1054	64738	65562	62669	23744	26353	31392	11895	6805	11918	27960	28126	29159	33470	29988	38630
1055	64783	65671	62750	23765	26384	31449	11895	6827	11942	27981	28158	29201	33523	30033	38667
1056	64978	65877	62916	23834	26457	31545	11915	6844	11976	28051	28241	29287	33608	30098	38772
1057	65328	66338	63305	23968	26578	31767	11971	6888	12034	28243	28418	29474	33847	30279	39005
1058	65366	66367	63354	23993	26600	31790	11980	6898	12034	28274	28430	29496	33867	30304	39026
1059	65411	66393	63401	24039	26618	31800	11988	6905	12039	28286	28466	29502	33910	30315	39054
1060	65278	66268	63293	23995	26563	31739	11972	6875	12019	28247	28414	29469	33848	30237	38970
1061	65372	66368	63367	24041	26622	31784	11974	6885	12037	28285	28460	29502	33909	30278	39006
1062	65352	66321	63279	24018	26611	31759	11960	6854	12032	28272	28414	29434	33864	30223	38975
1063	65424	66413	63389	24047	26655	31782	11982	6863	12056	28305	28470	29495	33906	30271	39023
1064	65442	66439	63416	24062	26636	31800	11975	6871	12050	28306	28481	29496	33929	30268	39028
1065	64242	65331	62231	23653	26185	31278	11780	6792	11755	27924	27943	28914	33390	29669	38341
1066	64446	65552	62474	23698	26263	31362	11824	6820	11778	28003	28020	29019	33513	29794	38485
1067	64206	65086	61850	23569	26163	31281	11745	6743	11708	27928	27784	28835	33268	29581	38327
1068	64289	65159	61889	23609	26183	31323	11762	6753	11722	27941	27807	28859	33289	29603	38349
1069	64401	65249	61977	23647	26223	31394	11768	6769	11734	27986	27843	28892	33329	29625	38404
1070	64398	65215	61884	23630	26198	31370	11778	6767	11723	27977	27832	28877	33312	29591	38349
1071	64311	65107	61740	23565	26168	31357	11738	6755	11695	27945	27754	28853	33226	29490	38263
1072	64765	65412	61992	23730	26329	31624	11783	6768	11762	28059	27907	29068	33411	29721	38527
1073	65008	65732	62173	23796	26428	31734	11834	6783	11794	28179	27997	29217	33500	29845	38682
1074	65501	66334	62745	23961	26706	31983	11911	6901	11904	28431	28284	29495	33791	30094	38933
1075	65942	66913	63235	24144	26917	32219	11984	7005	11988	28672	28493	29712	34087	30354	39159
1076	66275	67233	63475	24276	27068	32389	12007	7006	12036	28770	28592	29854	34212	30477	39381
1077	67150	68107	64120	24622	27434	32772	12120	7071	12176	29135	28867	30280	34595	30881	39905
1078	67309	68350	64341	24683	27504	32875	12145	7093	12189	29235	28948	30372	34710	30975	40013
1079	67995	69052	64989	24917	27763	33228	12234	7157	12306	29510	29241	30720	35134	31291	40427
1080	69242	70438	66347	25353	28310	33794	12469	7264	12525	30042	29859	31401	35842	32001	41172
1081	71913	73135	68763	26199	29449	35160	12892	7605	12958	31180	31019	32652	37290	33314	42667
1082	71865	73094	68686	26187	29430	35149	12848	7585	12932	31167	30951	32619	37270	33283	42616
1083	72064	73262	68812	26224	29514	35203	12863	7610	12954	31238	31040	32671	37333	33393	42740
1084	72018	73174	68743	26205	29496	35145	12815	7575	12884	31222	31043	32651	37325	33380	42752
1085	72013	73094	68619	26154	29428	35147	12651	7534	12746	31250	30958	32613	37280	33307	42701
1086	71860	72881	68382	26097	29319	35084	12591	7500	12680	31200	30810	32511	37157	33220	42537
1087	73232	74091	69555	26521	29841	35791	12786	7655	12891	31765	31397	33079	37747	33850	43368
1088	73608	74421	69844	26686	29998	35973	12743	7740	12888	31985	31585	33177	38003	34013	43532
1089	73994	74737	70222	26796	30154	36188	12793	7776	12928	32186	31727	33323	38176	34185	43751
1090	73879	74669	70151	26769	30121	36153	12706	7744	12839	32132	31672	33297	38126	34146	43736
1091	74196	74926	70413	26910	30219	36272	12727	7734	12875	32275	31826	33396	38253	34308	43906
1092	73738	74435	69815	26761	30001	36036	12475	7659	12635	32097	31520	33158	37929	34030	43565
1093	73642	74345	69685	26720	29965	35996	12405	7607	12604	32062	31476	33125	37889	33996	43450
1094	73732	74420	69739	26735	30006	36031	12413	7632	12620	32102	31505	33165	37925	34028	43523
1095	74029	74690	69856	26885	30101	36157	12448	7648	12656	32213	31575	33275	37996	34110	43685
1096	74558	75200	70148	27088	30315	36449	12523	7713	12735	32419	31700	33444	38169	34321	43995
1097	75528	76136	70810	27425	30678	36884	12663	7826	12896	32781	32008	33769	38521	34645	44488
1098	75505	76006	70491	27328	30661	36860	12582	7848	12888	32692	31810	33624	38298	34580	44402
1099	75556	76067	70561	27367	30706	36893	12606	7870	12918	32738	31861	33651	38356	34624	44461
1100	74927	75367	69884	27146	30555	36618	12524	7664	12807	32479	31517	33371	38004	34264	44166
1101	74873	75353	69766	27100	30496	36613	12537	7668	12809	32443	31502	33370	37895	34226	44127
1102	75853	76529	70703	27494	30827	37154	12728	7729	13027	32945	31923	33820	38375	34723	44766
1103	75522	76119	70340	27341	30734	37043	12714	7701	12992	32836	31766	33656	38178	34564	44559
1104	74894	75538	69697	27090	30490	36805	12599	7652	12906	32648	31494	33311	37846	34257	44159
1105	74768	75417	69564	27022	30459	36821	12611	7687	12875	32539	31433	33266	37775	34122	43983
1106	74807	75469	69588	27041	30485	36852	12627	7694	12900	32576	31452	33284	37796	34133	44013
1107	75193	75951	69561	27193	30573	36986	12642	7797	12939	32829	31509	33393	37837	34112	44301
1108	76665	77413	70759	27708	31140	37667	12848	7935	13160	33427	32053	34017	38441	34744	45122
1109	76367	77077	70421	27603	31024	37555	12831	7931	13103	33305	31906	33880	38331	34548	44917
1110	75993	76800	70038	27427	30852	37355	12785	7887	13038	33172	31754	33719	38188	34340	44635
1111	76055	76956	70131	27442	30875	37387	12779	7873	13015	33229	31793	33776	38238	34324	44641
1112	79186	80403	73321	28743	32080	39082	13401	8570	13561	34764	33303	35354	39993	35773	46650
1113	79158	80439	73395	28766	32065	39136	13384	8651	13550	34841	33317	35361	39981	35803	46686
1114	80902	82538	75314	29448	32801	40057	13740	8812	13911	35747	34240	36282	40954	36702	47761
1115	81265	83114	75983	29643	33009	40316	13810	8913	14020	35968	34507	36559	41302	36986	47982
1116	81192	83101	75921	29632	32981	40252	13807	8893	13996	35926	34517	36550	41265	36939	47933
1117	81322	83236	76076	29685	33057	40292	13839	8911	14000	35967	34549	36587	41304	36980	48027
1118	81999	83956	76844	29945	33310	40573	13990	8952	14108	36229	34880	36914	41724	37290	48367
1119	82268	84220	77136	30075	33421	40669	14049	8965	14137	36297	34956	37012	41896	37431	48498
1120	82156	84164	77126	30088	33419	40634	14046	8981	14122	36256	34926	36997	41890	37425	48450
1121	82187	84202	77204	30096	33428	40633	14048	8988	14140	36275	34962	36996	41907	37420	48446
1122	82627	84729	77820	30295	33672	40931	14134	9050	14265	36515	35279	37293	42235	37754	48706
1123	82529	84558	77684	30258	33622	40871	14109	9049	14264	36462	35243	37227	42164	37696	48651
1124	82115	84205	77328	30128	33473	40699	14043	8971	14199	36297	35063	37049	41992	37514	48476
1125	80654	82469	75475	29517	32761	39852	13807	8696	13811	35556	34354	36218	40981	36610	47426
1126	75077	75721	69596	27331	30397	37045	12842	8373	12843	33005	31567	33445	37963	34015	44191
1127	73228	73723	67461	26668	29564	36236	12493	8329	12521	32182	30599	32442	36865	33070	43100
1128	72829	73271	66999	26493	29401	36029	12410	8305	12464	31995	30391	32259	36602	32878	42873
1129	72650	72799	66527	26398	29315	35941	12413	8188	12300	31810	30056	32018	36336	32641	42791
1130	71901	71942	65604	26064	28949	35538	12304	8155	12169	31435	29669	31681	35915	32296	42345
1131	68908	69536	62876	24935	27731	34127	11899	8090	11733	30273	28534	30384	34339	31095	40707
1132	62307	62980	57487	22540	25149	30968	10759	7608	10665	27363	26084	27846	31491	28395	37098
1133	62003	62780	57358	22448	25073	30872	10713	7552	10605	27227	26031	27759	31393	28291	36925
1134	60700	61406	56285	21941	24536	30095	10509	7364	10390	26628	25498	27226	30771	27659	36048
1135	60653	61314	56250	21914	24498	30073	10489	7365	10380	26590	25476	27198	30716	27656	36001
1136	59422	60387	55333	21500	24024	29543	10329	7289	10192	26157	25113	26813	30225	27248	35243
1137	58745	59709	54840	21267	23807	29180	10208	7219	10094	25882	24926	26570	29995	26992	34866
1138	58503	59538	54748	21200	23792	29021	10201	7151	10057	25817	24889	26638	29952	26936	34801
1139	58542	59595	54827	21239	23828	29082	10250	7128	10083	25904	24911	26704	29972	26937	34873
1140	56640	57829	52940	20586	23032	28183	9928	6957	9752	25290	24114	25945	28981	26032	33718
1141	56810	58214	53341	20655	23121	28286	10003	6982	9818	25413	24289	26120	29147	26158	33799
1142	56782	58225	53341	20686	23111	28309	10046	7013	9826	25434	24340	26184	29173	26155	33788
1143	56884	58295	53444	20735	23176	28348	10061	7030	9858	25473	24400	26220	29270	26235	33885
1144	56634	58074	53220	20675	23121	28271	10017	7013	9827	25381	24339	26155	29145	26135	33728
1145	56465	57948	53107	20598	23095	28171	9985	7001	9811	25291	24288	26105	29061	26068	33653
1146	56372	57849	53056	20570	23072	28108	9963	7011	9816	25267	24237	26069	29018	25981	33599
1147	55717	57315	52593	20402	22860	27905	9872	7005	9728	25056	24020	25823	28746	25765	33263
1148	55591	57211	52432	20355	22784	27834	9858	6971	9700	25004	23949	25774	28687	25658	33175
1149	55491	57190	52389	20318	22751	27828	9866	6953	9720	24968	23917	25731	28649	25664	33177
1150	54406	55990	51230	19918	22317	27315	9673	6864	9557	24482	23393	25181	27982	25135	32495
1151	53873	55329	50735	19739	22104	27068	9569	6832	9484	24248	23131	24972	27701	24888	32176
1152	53226	54592	49980	19498	21800	26806	9446	6664	9387	23889	22805	24620	27292	24578	31840
1153	52471	53931	49244	19161	21495	26403	9319	6600	9282	23530	22490	24325	26900	24228	31382
1154	52444	53883	49241	19130	21486	26381	9309	6601	9276	23517	22482	24311	26879	24212	31357
1155	52402	53895	49220	19087	21441	26354	9311	6607	9273	23494	22465	24290	26810	24207	31321
1156	52747	54447	49663	19246	21611	26537	9377	6708	9339	23672	22663	24524	27037	24362	31530
1157	52582	54306	49538	19195	21536	26430	9362	6703	9322	23627	22635	24488	26938	24298	31410
1158	53193	55158	50348	19414	21845	26705	9483	6762	9458	23944	23032	24858	27345	24714	31826
1159	53801	55883	51004	19623	22116	27032	9652	6911	9609	24210	23377	25144	27684	25037	32159
1160	55361	57752	52715	20208	22851	27915	9987	7318	10038	25016	24198	26021	28604	25859	33031
1161	56056	58680	53634	20543	23212	28373	10179	7591	10271	25365	24689	26432	29128	26348	33356
1162	57901	60677	55506	21192	24125	29206	10626	7882	10675	26201	25523	27337	29959	27191	34330
1163	62161	65102	59373	22749	26084	31322	11611	8548	11651	28135	27161	29246	32094	29103	36698
1164	62264	65231	59436	22778	26194	31376	11651	8513	11654	28158	27197	29274	32134	29131	36713
1165	62169	65189	59357	22763	26161	31332	11637	8513	11634	28124	27154	29231	32075	29067	36666
1166	63628	66685	60924	23348	26750	32046	12003	8554	11972	28822	27889	29963	32881	29799	37559
1167	64238	67326	61405	23567	27076	32337	12164	8749	12120	29093	28176	30195	33111	30099	37889
1168	64908	68064	62113	23846	27346	32715	12309	8866	12232	29443	28529	30565	33455	30468	38367
1169	65102	68245	62277	23910	27454	32788	12363	8906	12251	29490	28594	30646	33533	30564	38449
1170	70957	73588	67012	26065	29812	35758	13546	10642	13500	32151	30516	33051	36066	33093	41776
1171	71401	74030	67292	26268	29995	35955	13648	10652	13571	32336	30646	33204	36233	33212	42063
1172	71543	74239	67609	26369	30102	36070	13688	10689	13608	32342	30812	33352	36423	33330	42171
1173	71654	74348	67691	26426	30153	36135	13717	10714	13630	32392	30864	33378	36503	33398	42237
1174	70576	73245	66645	26048	29779	35633	13583	10553	13451	31922	30470	32902	35980	32907	41578
1175	70642	73270	66638	26067	29776	35621	13589	10558	13462	31916	30485	32903	36003	32912	41604
1176	71118	73597	66926	26252	29932	35829	13668	10552	13540	32038	30623	33035	36125	33079	41905
1177	70913	73414	66748	26206	29842	35753	13642	10526	13509	31923	30524	32911	36024	32980	41820
1178	71280	73724	66998	26364	29981	35938	13727	10575	13599	32077	30647	33037	36150	33113	42024
1179	71374	73794	67039	26381	30002	35966	13749	10579	13600	32114	30686	33057	36155	33151	42025
1180	71302	73745	66926	26345	29973	35910	13746	10580	13570	32070	30619	32997	36067	33102	41956
1181	71900	74400	67569	26540	30236	36179	13867	10667	13686	32282	30905	33268	36404	33422	42346
1182	71673	74161	67410	26483	30157	36080	13825	10654	13648	32204	30811	33149	36241	33303	42223
1183	71395	73860	67207	26386	30030	35941	13767	10611	13600	32075	30692	33022	36099	33131	42023
1184	71469	73912	67198	26409	30041	35923	13779	10620	13609	32100	30683	33026	36081	33146	42027
1185	71546	74036	67328	26452	30106	35960	13801	10646	13640	32118	30736	33045	36109	33179	42084
1186	71674	74204	67403	26489	30162	36009	13833	10669	13645	32174	30795	33089	36157	33248	42140
1187	70536	73073	66299	26045	29694	35314	13685	10433	13403	31588	30354	32558	35562	32667	41436
1188	70512	73034	66269	26017	29685	35277	13670	10450	13406	31559	30343	32527	35498	32669	41384
1189	70192	72827	66058	25886	29538	35128	13644	10396	13354	31395	30189	32459	35336	32482	41148
1190	71107	73808	67132	26230	29988	35608	13839	10550	13582	31832	30701	33002	35876	33008	41766
1191	71224	73952	67246	26322	30032	35643	13852	10552	13615	31882	30779	33056	35962	33100	41848
1192	71324	74040	67374	26355	30095	35692	13878	10564	13637	31927	30806	33103	35987	33123	41894
1193	71346	74048	67374	26362	30098	35706	13883	10572	13642	31943	30810	33113	36003	33116	41898
1194	71081	73880	67173	26278	30039	35618	13848	10566	13608	31871	30730	33024	35933	33036	41767
1195	70876	73784	67019	26181	29978	35503	13804	10548	13596	31800	30663	32958	35817	32988	41702
1196	70769	73676	66930	26163	29896	35447	13783	10550	13573	31747	30635	32926	35771	32955	41608
1197	70739	73645	66902	26121	29889	35392	13792	10554	13576	31723	30607	32909	35737	32947	41580
1198	70569	73441	66726	26048	29816	35246	13738	10498	13514	31621	30511	32823	35659	32842	41393
1199	69437	72395	65654	25605	29329	34775	13543	10440	13309	31184	30089	32312	35072	32364	40757
1200	69593	72589	65869	25654	29409	34858	13596	10478	13371	31217	30172	32388	35200	32455	40832
1201	68348	71343	64799	25230	28953	34283	13415	10340	13167	30626	29732	31855	34665	31947	40108
1202	68280	71368	64801	25240	28936	34251	13407	10361	13187	30607	29699	31872	34689	31936	40061
1203	68054	71079	64556	25139	28816	34120	13372	10329	13160	30458	29607	31782	34581	31818	39900
1204	68024	71031	64523	25080	28812	34056	13365	10281	13182	30410	29606	31724	34628	31779	39876
1205	68658	71673	65211	25342	29071	34349	13512	10419	13330	30684	29913	32018	35003	32097	40312
1206	68597	71629	65177	25317	29044	34332	13518	10407	13325	30663	29894	31983	34965	32087	40308
1207	68568	71498	65103	25297	29044	34238	13517	10371	13331	30607	29835	31947	34850	32030	40287
1208	69175	72009	65565	25484	29286	34465	13608	10399	13445	30837	30040	32135	35094	32246	40559
1209	69200	72086	65605	25478	29337	34488	13641	10393	13452	30892	30057	32142	35084	32270	40603
1210	69404	72266	65750	25521	29424	34543	13666	10405	13492	30967	30119	32217	35173	32343	40687
1211	69408	72287	65743	25511	29401	34547	13675	10413	13497	30988	30093	32222	35174	32330	40671
1212	69930	72772	66066	25740	29569	34811	13749	10452	13622	31145	30258	32377	35388	32521	40988
1213	70253	73161	66348	25848	29722	34999	13778	10457	13672	31288	30417	32486	35518	32636	41178
1214	70326	73243	66402	25868	29764	35020	13781	10489	13684	31333	30423	32524	35522	32655	41210
1215	70178	73104	66243	25799	29708	34950	13755	10519	13679	31271	30370	32488	35448	32611	41083
1216	70250	73197	66222	25852	29733	34998	13780	10581	13722	31352	30391	32521	35479	32618	41135
1217	70003	73020	66034	25787	29686	34879	13767	10619	13702	31259	30326	32468	35368	32563	41014
1218	69978	73011	66042	25788	29706	34859	13780	10615	13708	31279	30334	32463	35372	32564	41040
1219	69963	73030	66064	25765	29720	34838	13793	10611	13734	31261	30333	32474	35372	32574	41078
1220	69863	72963	65980	25736	29698	34796	13760	10606	13717	31230	30261	32416	35325	32545	41052
1221	69766	72845	65894	25699	29677	34758	13739	10578	13716	31203	30230	32368	35275	32485	41018
1222	69239	72484	65597	25528	29491	34502	13712	10560	13621	31079	30057	32190	35090	32242	40733
1223	69022	72225	65473	25476	29424	34414	13672	10551	13590	30998	29997	32077	35022	32140	40638
1224	69474	72574	65931	25605	29628	34631	13776	10474	13693	31152	30137	32225	35279	32386	40947
1225	69100	72045	65483	25421	29442	34434	13705	10426	13624	30947	29926	32000	35023	32136	40742
1226	68961	71932	65394	25348	29346	34392	13750	10484	13606	30960	29902	31937	34971	32088	40652
1227	67883	70894	64486	24937	28896	33896	13554	10358	13414	30496	29520	31463	34458	31616	40023
1228	67761	70715	64278	24888	28845	33826	13548	10335	13400	30412	29453	31374	34358	31530	39950
1229	67275	70207	63833	24712	28697	33591	13500	10275	13331	30226	29260	31113	34032	31285	39639
1230	66272	68996	62659	24350	28222	33144	13312	10183	13146	29801	28752	30541	33399	30654	39021
1231	63848	66377	60362	23549	27178	31911	12888	9884	12718	28770	27658	29318	32066	29427	37599
1232	63723	66247	60269	23500	27129	31835	12877	9870	12700	28731	27621	29258	32016	29386	37533
1233	64064	66651	60659	23683	27271	31994	12959	9939	12814	28894	27772	29488	32248	29544	37819
1234	64371	67023	61033	23857	27396	32120	13016	9989	12922	29018	27922	29616	32421	29671	38013
1235	65973	68708	62617	24435	28120	32808	13283	10255	13216	29593	28711	30240	33289	30402	38899
1236	68879	72355	66695	25582	29518	34385	14030	10514	13979	30939	30535	32010	35381	32296	40778
1237	67934	71675	66182	25289	29187	33932	13877	10460	13866	30596	30209	31702	35053	31956	40176
1238	67906	71719	66384	25373	29182	33835	13902	10509	13917	30566	30440	31842	35268	32053	40168
1239	68144	72125	66601	25494	29331	33956	13994	10575	13997	30688	30580	32001	35430	32150	40310
1240	72206	76250	70552	27111	30938	35722	14761	10830	14832	32351	32527	33783	37601	34036	42744
1241	72254	76346	70534	27156	30950	35783	14811	10935	14855	32374	32470	33826	37578	34018	42841
1242	72412	76509	70679	27220	31047	35892	14845	10968	14894	32480	32581	33906	37652	34087	42969
1243	72938	77210	71193	27471	31339	36188	14983	11101	15048	32759	32840	34190	37922	34379	43353
1244	73790	78107	72008	27850	31668	36543	15149	11200	15197	33154	33231	34602	38340	34796	43821
1245	78060	82735	75935	29497	33354	38768	16097	11545	16129	35156	35060	36596	40469	36646	46402
1246	82629	87364	79921	31193	35052	41308	17097	12045	17091	37313	36880	38750	42665	38646	49271
1247	82101	86869	79614	31034	34875	41185	17050	12055	17050	37238	36751	38606	42513	38507	49115
1248	81338	86092	79014	30817	34575	40829	16915	11986	16954	36929	36545	38316	42206	38234	48712
1249	81555	86385	79254	30923	34680	40977	17008	12058	17056	37043	36657	38470	42342	38318	48808
1250	81206	86007	78909	30812	34498	40816	16942	12011	16980	36861	36519	38295	42207	38151	48601
1251	81203	85960	78901	30834	34530	40843	16932	12030	16972	36875	36515	38268	42228	38135	48607
1252	80765	84990	78086	30598	34376	40468	16853	12043	16840	36526	36139	37847	41819	37713	48297
1253	80745	84944	78011	30582	34346	40462	16826	12032	16823	36511	36085	37810	41800	37681	48266
1254	81010	85164	78265	30681	34502	40600	16910	12037	16875	36612	36183	37986	41958	37828	48458
1255	80684	84861	78002	30561	34362	40452	16831	11981	16832	36487	36050	37869	41822	37748	48300
1256	80670	84870	77987	30563	34358	40446	16840	11979	16822	36478	36051	37873	41815	37745	48265
1257	79659	83837	77419	30226	34008	40102	16721	11860	16693	36074	35776	37544	41513	37464	47665
1258	78101	82285	76167	29705	33433	39429	16497	11715	16485	35421	35229	36905	40876	36834	46833
1259	78032	82279	76118	29693	33412	39361	16478	11698	16490	35414	35214	36920	40836	36844	46806
1260	78428	82627	76347	29860	33561	39542	16531	11791	16532	35558	35315	37031	40960	36974	47035
1261	78178	82368	76108	29782	33474	39419	16509	11778	16522	35499	35232	36915	40835	36880	46923
1262	74945	78783	72854	28445	32223	37686	15865	11041	15963	33917	33697	35288	39033	35359	44844
1263	74692	78517	72615	28331	32139	37537	15852	10973	15946	33748	33575	35212	38914	35219	44689
1264	72720	76227	70543	27575	31284	36519	15476	10798	15551	32766	32539	34212	37806	34276	43515
1265	72449	75823	70034	27424	31100	36342	15414	10750	15465	32610	32373	34013	37508	34057	43348
1266	72436	75797	70053	27419	31098	36362	15419	10763	15466	32606	32363	34020	37505	34062	43337
1267	72507	75948	70255	27424	31167	36421	15451	10802	15518	32676	32481	34076	37621	34169	43371
1268	72048	75569	69815	27255	31051	36256	15356	10782	15485	32555	32266	33871	37357	34034	43177
1269	71972	75503	69758	27193	30994	36279	15354	10765	15488	32569	32255	33848	37279	34019	43118
1270	71941	75462	69687	27158	30932	36256	15341	10761	15470	32548	32239	33821	37222	33979	43067
1271	71858	75377	69555	27128	30900	36211	15323	10745	15447	32509	32185	33774	37175	33969	43005
1272	71391	74814	68897	26922	30628	35897	15230	10682	15315	32261	31846	33436	36814	33622	42730
1273	71562	74996	68999	26968	30681	36012	15246	10717	15340	32331	31914	33513	36881	33698	42797
1274	71748	75153	69161	27025	30753	36132	15268	10797	15378	32444	31994	33593	36918	33767	42897
1275	71761	75178	69185	27037	30770	36153	15270	10822	15385	32428	32003	33604	36923	33795	42907
1276	71656	75159	69146	27035	30713	36181	15254	10886	15373	32448	32001	33598	36948	33766	42910
1277	71642	75158	69106	27031	30711	36173	15248	10894	15367	32456	31970	33578	36937	33756	42876
1278	72030	75543	69537	27145	30845	36376	15334	10953	15418	32612	32163	33780	37157	33973	43146
1279	71238	74840	68886	26837	30477	35966	15151	10908	15315	32332	31917	33512	36791	33651	42726
1280	71384	75038	69048	26862	30483	36041	15205	10924	15373	32378	32026	33601	36931	33805	42788
1281	70425	73938	67818	26517	30048	35522	15011	10693	15124	31948	31465	33074	36383	33215	42143
1282	70517	74016	67883	26566	30105	35577	15034	10700	15158	32013	31524	33152	36442	33278	42235
1283	70191	73603	67501	26440	29950	35428	14977	10647	15094	31859	31336	32948	36267	33109	42047
1284	70252	73719	67577	26469	29978	35458	15008	10650	15101	31889	31373	33001	36294	33135	42094
1285	70189	73709	67525	26453	29950	35418	14997	10641	15089	31886	31374	32999	36292	33130	42090
1286	70211	73696	67515	26458	29957	35420	14996	10634	15092	31873	31380	33000	36281	33122	42102
1287	70901	74305	68181	26669	30214	35761	15098	10729	15215	32139	31697	33266	36601	33450	42455
1288	70515	73944	67897	26516	29984	35575	14974	10696	15165	31935	31547	33044	36436	33292	42227
1289	71718	75326	69564	26980	30507	36186	15196	10836	15447	32480	32299	33685	37276	34125	43032
1290	71592	75229	69446	26934	30467	36117	15172	10806	15421	32448	32257	33601	37215	34098	42995
1291	71240	74718	68966	26804	30325	35911	15083	10757	15349	32253	32049	33381	37018	33924	42767
1292	71139	74612	68881	26755	30284	35799	15029	10722	15320	32188	31971	33293	36989	33875	42694
1293	71161	74651	68958	26724	30285	35787	15036	10745	15301	32205	31961	33288	36969	33847	42656
1294	71198	74684	68966	26723	30263	35776	15046	10750	15315	32213	31956	33278	36983	33835	42646
1295	71153	74615	68917	26711	30231	35751	15031	10736	15307	32204	31937	33244	36984	33793	42632
1296	71122	74589	68899	26706	30233	35747	15026	10730	15294	32189	31917	33228	36966	33788	42612
1297	71177	74650	68952	26727	30264	35770	15048	10761	15319	32220	31952	33261	36983	33807	42638
1298	71107	74568	68865	26684	30225	35731	15026	10772	15304	32185	31912	33215	36924	33766	42584
1299	71225	74625	68861	26740	30274	35777	15014	10757	15305	32212	31922	33229	36906	33760	42576
1300	71230	74632	68850	26758	30282	35790	15019	10767	15309	32214	31921	33231	36925	33762	42571
1301	71144	74513	68707	26710	30248	35750	15008	10769	15271	32184	31862	33156	36861	33678	42501
1302	71168	74566	68773	26719	30263	35770	15029	10795	15286	32214	31895	33181	36894	33707	42535
1303	71212	74631	68800	26741	30284	35793	15038	10808	15294	32230	31931	33209	36904	33737	42566
1304	71946	75412	69555	27032	30584	36176	15183	10874	15484	32537	32313	33536	37269	34116	43038
1305	71868	75309	69481	27013	30576	36137	15159	10863	15443	32492	32287	33494	37255	34089	42999
1306	71310	74556	68878	26778	30291	35821	15039	10652	15320	32204	31986	33159	36898	33786	42620
1307	73134	76570	71103	27467	31084	36636	15425	10671	15727	33083	32960	34150	38132	34755	43736
1308	72725	75994	70483	27315	30760	36466	15321	10610	15532	32861	32637	33940	37831	34422	43363
1309	72703	75993	70441	27330	30709	36493	15326	10509	15525	32904	32593	33984	37838	34409	43443
1310	71497	74442	69043	26871	30132	35743	15055	10171	15191	32255	31988	33261	37116	33748	42778
1311	70486	73245	67901	26467	29651	35176	14826	9908	14918	31757	31369	32744	36527	33134	42267
1312	68851	71473	66195	25874	28815	34423	14425	9624	14551	31062	30652	31932	35733	32378	41362
1313	64755	67128	62293	24352	26953	32365	13484	8977	13633	29194	29022	30053	33667	30508	39066
1314	64630	67010	62180	24281	26838	32312	13440	8996	13637	29180	28953	29986	33598	30475	39021
1315	65616	67884	63056	24708	27241	32800	13631	9165	13871	29597	29336	30415	34026	30948	39687
1316	64245	66487	61591	24175	26684	32135	13285	9131	13567	28925	28647	29737	33263	30272	38902
1317	63596	65759	60919	23950	26339	31830	13127	8939	13425	28599	28266	29452	32903	29931	38500
1318	63955	66160	61154	24039	26537	32003	13199	9028	13500	28748	28352	29576	33060	30048	38565
1319	63661	65887	60926	23939	26402	31897	13142	8988	13462	28665	28268	29471	32930	29924	38453
1320	58731	61481	56953	22080	24538	29499	12178	7498	12507	26542	26676	27442	30892	27940	35760
1321	58298	61060	56646	21875	24351	29303	12092	7485	12430	26348	26559	27293	30723	27823	35451
1322	58010	60742	56219	21736	24197	29140	12037	7425	12376	26274	26352	27112	30483	27650	35257
1323	57919	60663	56163	21700	24165	29104	12012	7415	12351	26246	26338	27104	30421	27597	35199
1324	57779	60516	56053	21670	24093	29047	12005	7397	12333	26197	26297	27039	30342	27531	35134
1325	57904	60681	56268	21725	24177	29151	12027	7449	12375	26313	26371	27132	30490	27640	35205
1326	57371	60312	55935	21535	24009	28943	11958	7456	12292	26167	26226	26986	30331	27438	34890
1327	57538	60481	56144	21599	24089	29025	11993	7490	12323	26236	26317	27052	30430	27524	35005
1328	57198	60217	55924	21466	23967	28866	11920	7451	12235	26096	26212	26942	30330	27404	34814
1329	57197	60216	55948	21459	23994	28848	11905	7439	12242	26086	26209	26946	30308	27424	34832
1330	57183	60181	55976	21439	23980	28836	11913	7420	12248	26119	26249	26952	30345	27451	34854
1331	56752	59698	55605	21316	23832	28629	11842	7355	12196	25975	26081	26779	30143	27228	34595
1332	56691	59633	55535	21267	23791	28554	11833	7343	12184	25922	26047	26724	30098	27167	34543
1333	56763	59688	55545	21254	23805	28552	11843	7330	12193	25934	26068	26734	30095	27216	34576
1334	56836	59713	55594	21266	23839	28606	11840	7334	12219	25979	26125	26727	30125	27230	34606
1335	56732	59583	55451	21221	23775	28542	11811	7302	12190	25943	26064	26681	30087	27170	34537
1336	56882	59645	55529	21307	23825	28632	11829	7320	12219	25957	26111	26728	30170	27227	34626
1337	57389	60116	55860	21505	24058	28827	11901	7373	12306	26177	26251	26887	30334	27408	34948
1338	57307	60015	55771	21481	24011	28774	11879	7350	12284	26124	26213	26835	30319	27352	34906
1339	57353	60018	55715	21504	24032	28794	11899	7364	12278	26162	26209	26837	30330	27378	34960
1340	56404	59053	54637	21170	23595	28324	11718	7205	12060	25715	25710	26308	29787	26885	34326
1341	59128	61901	57148	22210	24651	29710	12381	7490	12610	26871	26837	27506	30971	28186	36203
1342	59041	61827	57026	22178	24575	29660	12363	7481	12585	26823	26781	27447	30919	28157	36147
1343	59035	61845	57048	22192	24590	29654	12362	7484	12585	26814	26781	27443	30916	28174	36157
1344	59619	62447	57787	22423	24848	29907	12487	7576	12733	27068	27111	27799	31283	28486	36480
1345	59691	62530	57870	22460	24884	29965	12498	7606	12751	27118	27170	27850	31309	28490	36446
1346	61130	64178	59644	23000	25514	30709	12760	7750	13064	27712	27902	28613	32202	29295	37327
1347	61355	64376	59847	23072	25596	30838	12790	7783	13095	27813	27992	28682	32314	29364	37474
1348	62034	65082	60337	23341	25864	31202	12909	7795	13201	28111	28207	29013	32611	29643	37888
1349	62127	65208	60477	23439	25933	31269	12941	7745	13231	28153	28262	29107	32688	29689	37949
1350	61971	65005	60290	23382	25850	31185	12889	7710	13170	28094	28190	29041	32584	29631	37870
1351	62333	65325	60578	23494	25990	31356	12935	7742	13189	28253	28333	29185	32717	29768	38056
1352	62409	65386	60639	23556	26032	31407	12983	7721	13189	28274	28395	29214	32758	29802	38096
1353	62384	65371	60640	23571	26029	31402	12971	7735	13170	28277	28389	29217	32766	29802	38103
1354	62244	65259	60528	23558	25974	31331	12965	7760	13118	28264	28315	29196	32625	29696	38051
1355	61589	64563	59768	23282	25680	30981	12803	7609	12946	27989	27984	28885	32183	29331	37610
1356	61538	64486	59700	23259	25660	30932	12786	7617	12928	27982	27958	28848	32155	29307	37551
1357	61582	64475	59648	23265	25688	30997	12787	7628	12925	28008	27970	28838	32149	29278	37549
1358	60976	63920	59130	23100	25441	30743	12691	7597	12798	27740	27749	28640	31877	29026	37244
1359	61621	64502	59719	23325	25695	31059	12799	7649	12912	27974	28022	28904	32202	29290	37580
1360	61423	64342	59574	23283	25619	31005	12770	7642	12872	27900	27969	28822	32130	29238	37523
1361	61334	64223	59506	23252	25580	30981	12758	7623	12848	27839	27946	28795	32064	29217	37489
1362	60857	63767	59203	23034	25434	30742	12682	7591	12738	27697	27799	28662	31870	29035	37209
1363	60448	63316	58839	22913	25212	30542	12623	7576	12671	27521	27578	28504	31707	28848	36966
1364	60490	63311	58847	22958	25221	30560	12648	7539	12672	27523	27603	28509	31742	28880	37000
1365	62258	64941	60298	23661	25857	31334	12962	7753	13025	28213	28181	29219	32426	29550	38027
1366	62221	64929	60320	23653	25850	31360	12957	7718	13018	28212	28188	29211	32400	29552	37967
1367	63355	66046	61472	24133	26288	31858	13171	7769	13239	28673	28664	29678	33000	30079	38606
1368	63365	66060	61488	24129	26277	31877	13161	7770	13236	28662	28660	29685	33014	30077	38582
1369	63259	65951	61377	24119	26206	31832	13143	7754	13198	28637	28625	29628	32965	30033	38484
1370	63267	65935	61411	24130	26201	31835	13147	7750	13197	28628	28628	29628	32975	30036	38475
1371	63274	65940	61406	24148	26181	31828	13142	7750	13191	28608	28620	29628	32978	30043	38453
1372	63374	66057	61469	24163	26227	31883	13121	7763	13202	28630	28654	29661	33048	30067	38487
1373	63448	66111	61595	24216	26244	31928	13153	7806	13236	28693	28671	29695	33072	30114	38546
1374	66070	68575	63988	25262	27187	33219	13626	8321	13714	29826	29824	30861	34434	31432	40061
1375	65978	68511	63937	25229	27158	33166	13607	8271	13688	29766	29797	30845	34395	31414	39988
1376	66183	68642	64241	25379	27259	33305	13624	8256	13704	29829	29922	30974	34530	31575	40104
1377	66229	68676	64278	25362	27272	33310	13619	8244	13709	29840	29945	30958	34522	31545	40099
1378	66740	69092	64585	25521	27471	33506	13702	8331	13791	30041	30105	31180	34736	31797	40356
1379	66622	68992	64426	25486	27393	33460	13664	8341	13765	29996	30037	31139	34662	31755	40302
1380	66439	68867	64258	25443	27338	33354	13636	8326	13737	29921	29985	31073	34598	31698	40210
1381	66927	69458	64686	25683	27566	33593	13772	8327	13811	30148	30171	31341	34934	31890	40569
1382	67102	69676	64930	25791	27688	33712	13818	8382	13877	30265	30325	31482	35073	32017	40676
1383	66772	69295	64547	25652	27618	33584	13786	8365	13776	30136	30171	31303	34862	31843	40418
1384	66460	68898	64146	25479	27476	33470	13711	8323	13676	30014	30042	31170	34666	31675	40201
1385	64879	67414	62692	24944	26780	32725	13477	7995	13407	29426	29308	30587	33924	31029	39373
1386	61854	63675	58547	23812	25387	31090	12733	7718	12628	28053	27435	28740	31794	29169	37447
1387	61442	63165	57895	23719	25235	30907	12674	7659	12537	27870	27136	28497	31500	28889	37286
1388	60270	61847	56471	23173	24759	30362	12464	7463	12315	27383	26327	27805	30599	28236	36585
1389	59616	61095	55866	22918	24435	30014	12317	7382	12167	27053	26019	27459	30247	27922	36229
1390	55859	57248	52152	21430	22929	28360	11627	7180	11396	25509	24211	25844	28236	26160	33945
1391	55302	56734	51720	21204	22723	28090	11521	7086	11299	25293	24047	25617	28020	25958	33597
1392	55370	56752	51753	21182	22743	28105	11546	7113	11321	25277	24045	25657	28037	26001	33582
1393	54958	56234	51417	20983	22541	27916	11446	7011	11225	25089	23906	25467	27893	25786	33288
1394	54058	55310	50596	20606	22216	27568	11283	6887	11081	24688	23518	25035	27462	25379	32794
1395	49791	50695	46767	18941	20583	25416	10384	6598	10211	22672	21780	23077	25386	23584	30239
1396	44997	45994	42745	17200	18858	22824	9422	6064	9283	20477	19990	20922	23198	21517	27259
1397	44683	45722	42486	17066	18786	22615	9387	5959	9219	20267	19892	20833	23115	21405	27021
1398	44701	45742	42505	17053	18797	22622	9397	5984	9219	20268	19899	20859	23140	21401	27023
1399	44344	45292	42122	16885	18615	22403	9279	5865	9066	20069	19708	20644	22923	21243	26823
1400	44456	45375	42237	16895	18668	22446	9299	5870	9094	20145	19758	20698	22992	21355	26867
1401	44313	45259	42145	16840	18584	22352	9263	5841	9073	20076	19693	20650	22921	21305	26792
1402	43564	44814	41801	16623	18302	22055	9122	5720	8959	19837	19541	20484	22742	21125	26351
1403	43572	44875	41930	16632	18331	22066	9150	5721	8967	19852	19559	20527	22781	21175	26380
1404	43290	44601	41642	16513	18152	21899	9052	5719	8893	19708	19434	20335	22613	21009	26168
1405	43327	44647	41674	16525	18170	21921	9063	5727	8899	19732	19460	20343	22623	21026	26191
1406	43518	44901	41876	16594	18255	22027	9089	5772	8960	19821	19535	20443	22736	21166	26344
1407	44631	46122	43181	16982	18727	22607	9375	5891	9194	20271	20051	20990	23357	21746	27021
1408	44630	46121	43185	16981	18714	22605	9374	5896	9189	20261	20038	20978	23344	21751	27008
1409	44645	46143	43229	16976	18719	22620	9389	5906	9182	20260	20052	20971	23369	21750	27018
1410	44624	46351	43675	16993	18788	22708	9453	6036	9299	20331	20179	21141	23653	21910	27128
1411	44614	46310	43665	16964	18774	22680	9452	6036	9304	20296	20177	21144	23649	21908	27097
1412	46610	48476	45717	17760	19635	23775	9976	6681	9869	21298	21155	22135	24743	23023	28327
1413	46948	48857	46104	17931	19762	24018	10054	6737	9945	21481	21321	22294	24937	23225	28588
1414	46806	48713	45937	17871	19709	23917	10007	6705	9928	21411	21253	22225	24864	23163	28515
1415	46636	48499	45770	17774	19637	23822	9982	6649	9892	21322	21136	22151	24810	23080	28437
1416	46669	48520	45832	17807	19641	23826	9985	6653	9905	21351	21154	22167	24838	23110	28476
1417	46424	48190	45474	17735	19484	23719	9915	6589	9839	21211	20980	22043	24672	22930	28361
1418	46348	48038	45323	17703	19435	23695	9888	6615	9788	21150	20939	21997	24605	22863	28304
1419	46217	47945	45234	17666	19424	23619	9865	6614	9782	21087	20918	21982	24600	22800	28271
1420	46156	47865	45174	17649	19404	23589	9852	6591	9774	21051	20891	21960	24577	22766	28243
1421	46308	48009	45399	17705	19452	23649	9913	6592	9809	21104	20992	22044	24700	22868	28314
1422	46326	48037	45419	17710	19456	23655	9926	6584	9827	21097	21030	22047	24715	22909	28322
1423	46553	48239	45775	17819	19613	23767	10005	6581	9899	21178	21120	22167	24912	23031	28443
1424	46421	48082	45665	17782	19560	23679	9990	6517	9878	21070	21052	22107	24877	22985	28341
1425	46554	48206	45775	17839	19603	23738	10025	6516	9887	21108	21113	22153	24917	23037	28399
1426	47197	48851	46494	18043	19871	24027	10172	6564	10052	21318	21472	22516	25272	23426	28785
1427	47415	49125	46795	18155	19999	24141	10225	6589	10100	21421	21593	22647	25422	23574	28978
1428	47259	48945	46600	18101	19935	24049	10206	6567	10100	21363	21487	22566	25365	23453	28861
1429	47829	49665	47263	18336	20210	24317	10399	6602	10237	21626	21789	22884	25777	23775	29245
1430	48489	50501	48228	18677	20557	24647	10559	6708	10386	21863	22096	23271	26146	24159	29644
1431	49117	51164	48835	18890	20871	24903	10700	6720	10516	22076	22396	23533	26518	24394	30041
1432	52979	55105	53010	20151	22515	26633	11615	7326	11418	23635	24030	25139	28676	26329	32314
1433	53420	55587	53505	20301	22716	26794	11680	7434	11529	23813	24324	25392	28922	26571	32627
1434	54389	56404	54380	20690	23092	27239	11836	7459	11745	24282	24721	25785	29335	27004	33097
1435	54698	56823	54780	20824	23231	27392	11919	7540	11842	24404	24851	25961	29534	27146	33310
1436	54871	56997	54955	20855	23271	27485	11955	7556	11874	24459	24932	26079	29631	27235	33425
1437	54183	56466	54321	20631	23027	27109	11853	7454	11752	24212	24625	25839	29354	26927	33107
1438	54392	56601	54467	20691	23080	27158	11910	7454	11779	24272	24733	25925	29443	27014	33201
1439	52930	54941	52544	20140	22444	26419	11597	7286	11445	23573	23883	25122	28444	26066	32262
1440	54040	56090	53701	20553	22878	26955	11816	7399	11722	23990	24464	25685	29057	26629	32945
1441	54200	56281	53952	20623	22917	27040	11840	7417	11741	24056	24557	25771	29148	26722	33071
1442	55142	57469	54941	20941	23319	27545	12039	7567	11959	24471	25016	26258	29684	27165	33590
1443	55910	58247	55552	21217	23609	27892	12154	7730	12058	24812	25275	26531	29955	27475	34022
1444	56270	58624	55945	21378	23716	28034	12241	7759	12137	24963	25434	26721	30140	27671	34272
1445	56321	58672	55962	21412	23732	28059	12248	7757	12140	24987	25443	26743	30132	27696	34298
1446	56588	58912	56173	21535	23862	28171	12308	7768	12182	25079	25513	26835	30239	27782	34469
1447	57245	59599	56900	21738	24116	28507	12441	7903	12276	25354	25827	27204	30650	28113	34869
1448	57508	59835	57104	21839	24234	28627	12488	7957	12349	25469	25923	27325	30822	28235	35055
1449	57424	59773	57082	21797	24216	28569	12502	7968	12344	25429	25941	27327	30814	28237	35040
1450	57825	60158	57439	21920	24352	28746	12565	8045	12433	25581	26118	27573	30973	28440	35275
1451	57985	60266	57513	21999	24414	28796	12595	8023	12465	25601	26164	27676	31045	28533	35369
1452	58001	60237	57525	22000	24412	28789	12595	7987	12468	25598	26171	27680	31050	28534	35393
1453	58262	60511	57794	22098	24557	28961	12631	7989	12550	25713	26304	27802	31181	28676	35573
1454	57632	59877	57183	21854	24343	28649	12514	7936	12378	25480	26000	27576	30881	28335	35188
1455	57683	59914	57236	21882	24359	28667	12527	7958	12381	25498	26016	27619	30892	28351	35202
1456	58272	60624	57943	22088	24644	28943	12654	7994	12521	25750	26335	27945	31304	28784	35525
1457	56591	58728	55814	21427	23879	28162	12266	7946	12143	24902	25419	26998	30165	27859	34504
1458	56665	58868	56075	21523	24010	28243	12315	8010	12231	24957	25511	27049	30283	27994	34615
1459	56809	58840	56134	21571	24108	28246	12313	8021	12242	24992	25522	27081	30316	28061	34629
1460	56535	58604	55919	21505	24004	28177	12270	8000	12196	24877	25381	26982	30190	27955	34440
1461	56657	58772	56054	21560	24058	28251	12296	8027	12230	24934	25462	27062	30262	28037	34550
1462	56599	58705	56045	21562	24037	28280	12292	8031	12229	24898	25438	27079	30276	28051	34518
1463	56718	58866	56230	21622	24124	28380	12328	8061	12271	24971	25489	27175	30385	28144	34621
1464	56653	58766	56205	21589	24094	28382	12320	8065	12258	24948	25450	27176	30354	28127	34584
1465	56232	58293	55927	21357	23880	28141	12238	7936	12150	24743	25300	27015	30301	27912	34267
1466	56286	58279	55961	21385	23887	28210	12259	7945	12159	24760	25317	27022	30311	27930	34278
1467	56181	58248	55885	21330	23833	28154	12226	7952	12139	24705	25296	26995	30288	27901	34210
1468	55185	57147	54963	20979	23382	27616	12014	7762	11940	24201	24873	26505	29783	27430	33721
1469	55611	57537	55391	21134	23553	27778	12095	7796	12037	24340	25092	26684	30048	27621	33915
1470	56127	58127	56058	21368	23697	27972	12214	8093	12104	24535	25462	26974	30410	27842	34148
1471	56228	58196	56163	21407	23729	28008	12222	8089	12112	24564	25478	27013	30462	27888	34200
1472	58041	60031	57896	22098	24494	28843	12590	8534	12529	25232	26205	27779	31395	28678	35197
1473	58467	60477	58322	22258	24680	29033	12705	8586	12608	25368	26354	27923	31569	28837	35439
1474	58775	60737	58545	22369	24785	29195	12766	8589	12662	25499	26494	28035	31732	28944	35618
1475	58861	60811	58549	22399	24819	29201	12782	8577	12655	25479	26525	28063	31695	28963	35655
1476	59222	61175	58958	22529	24983	29393	12862	8647	12741	25653	26695	28219	31884	29137	35862
1477	59131	61056	58819	22489	24937	29340	12841	8629	12715	25615	26633	28181	31817	29060	35782
1478	59235	61224	58950	22564	25020	29386	12860	8684	12742	25666	26689	28271	31879	29134	35851
1479	59161	61143	58886	22554	24983	29392	12853	8685	12737	25643	26668	28248	31875	29084	35799
1480	60781	62712	60308	23136	25613	30079	13207	9011	13104	26255	27287	28897	32608	29796	36683
1481	60777	62686	60215	23132	25544	30090	13189	9021	13081	26241	27251	28844	32562	29782	36630
1482	60846	62750	60293	23156	25579	30137	13212	9030	13094	26268	27299	28882	32626	29811	36709
1483	60994	62930	60372	23234	25645	30201	13220	9054	13127	26286	27316	28902	32686	29867	36781
1484	61137	63195	60668	23304	25726	30248	13282	9062	13166	26319	27386	29083	32830	29954	36900
1485	61523	63565	61000	23418	25891	30407	13348	9110	13242	26423	27537	29270	32980	30113	37082
1486	64375	66841	64512	24476	27231	31799	14084	9640	14036	27655	29167	30739	34994	31826	39013
1487	69307	71942	69217	26412	29190	34344	15102	10866	15292	29778	31337	32738	37628	34105	42032
1488	69478	72073	69349	26468	29253	34401	15144	10871	15317	29824	31396	32783	37652	34153	42135
1489	69349	71947	69262	26430	29196	34350	15099	10840	15306	29761	31358	32702	37611	34116	42042
1490	71163	73696	70987	27145	29855	35143	15468	11206	15725	30494	32180	33461	38555	34961	43230
1491	70096	72422	70209	26585	29406	34619	15163	11121	15497	30018	31820	33018	38315	34471	42386
1492	70670	72833	70567	26744	29632	34905	15260	11136	15596	30201	31959	33198	38550	34626	42741
1493	70877	72983	70675	26814	29703	35009	15300	11158	15617	30304	32044	33282	38660	34694	42869
1494	70539	72588	70138	26670	29538	34860	15220	11110	15528	30148	31821	33021	38418	34490	42676
1495	71371	73312	70942	26983	29892	35263	15375	11213	15720	30485	32167	33353	38881	34880	43280
1496	70230	71912	69438	26559	29406	34625	15177	11106	15468	30039	31557	32710	38106	34215	42572
1497	71306	73000	70355	26984	29828	35114	15443	11332	15691	30499	32071	33191	38629	34700	43317
1498	71478	72985	70473	27009	29875	35161	15481	11483	15736	30548	32118	33141	38697	34679	43405
1499	71228	72643	70092	26856	29718	34998	15423	11484	15682	30381	31985	32952	38539	34515	43225
1500	71405	72770	70222	26930	29820	35048	15453	11524	15733	30461	32082	33012	38599	34556	43357
1501	71038	72417	69894	26809	29688	34865	15401	11497	15692	30286	31928	32860	38460	34395	43195
1502	70949	72316	69793	26769	29664	34811	15351	11486	15679	30265	31870	32831	38365	34341	43141
1503	71118	72454	69914	26782	29718	34871	15407	11529	15744	30331	31930	32890	38412	34387	43254
1504	71080	72418	69892	26776	29708	34857	15387	11512	15742	30309	31907	32859	38405	34405	43252
1505	71323	72662	70185	26852	29836	34995	15456	11542	15821	30433	32081	32968	38604	34556	43427
1506	71547	72945	70580	26973	29949	35123	15543	11639	15929	30529	32291	33132	38817	34745	43611
1507	71681	73172	70923	27039	29968	35157	15615	11740	16007	30620	32432	33317	38979	34903	43728
1508	71820	73384	71106	27078	30028	35201	15638	11758	16045	30678	32497	33400	39086	34983	43816
1509	71264	72817	70601	26854	29764	34936	15543	11714	15953	30452	32271	33160	38819	34759	43521
1510	72505	74060	71741	27318	30234	35339	15803	11755	16183	30805	32846	33638	39456	35249	44196
1511	72627	74127	71809	27359	30277	35379	15824	11772	16195	30840	32884	33665	39497	35279	44269
1512	76110	78332	76069	28708	31818	37159	16625	12557	17098	32443	34742	35634	41620	37022	46536
1513	77018	79376	77219	29068	32240	37643	16900	12742	17322	32914	35247	36198	42243	37510	47191
1514	77492	79863	77859	29207	32454	37914	17078	12848	17534	33136	35516	36442	42541	37682	47576
1515	76062	78569	76830	28655	31991	37356	16882	12720	17314	32597	35153	35918	42035	37220	46739
1516	76799	79159	77699	28843	32237	37590	17112	12882	17540	32768	35503	36185	42392	37541	47168
1517	76370	78817	77265	28559	32115	37421	17083	12834	17499	32640	35367	36011	42162	37398	46974
1518	76362	78834	77283	28554	32103	37403	17072	12841	17515	32647	35386	36020	42166	37413	47007
1519	80088	82536	80921	29867	33666	39447	17997	13838	18377	34308	36996	37724	44102	39300	49539
1520	80691	83030	81358	30054	33923	39731	18111	13995	18496	34586	37210	37932	44365	39520	49894
1521	80764	83104	81438	30070	33960	39794	18131	14025	18515	34638	37239	37971	44404	39562	49977
1522	80622	82938	81345	30038	33916	39744	18127	14028	18516	34587	37189	37883	44315	39507	49899
1523	81098	83481	81763	30199	34100	40016	18208	14164	18615	34805	37424	38088	44596	39753	50217
1524	78069	80502	78852	29001	32904	38495	17656	13649	18016	33441	35985	36738	42900	38124	48461
1525	78377	80816	79070	29104	33009	38625	17701	13689	18073	33606	36105	36845	43030	38237	48662
1526	78346	80769	78880	29036	32956	38545	17698	13671	18051	33546	35981	36729	42982	38117	48680
1527	78396	80851	78930	29076	32976	38596	17720	13685	18069	33569	36013	36760	43023	38186	48743
1528	77896	80401	78620	28908	32798	38388	17636	13600	17970	33367	35837	36543	42802	37937	48486
1529	78397	80967	79211	29119	33040	38659	17774	13756	18098	33574	36119	36781	43095	38187	48857
1530	78306	80884	79153	29082	32988	38628	17756	13762	18083	33508	36099	36731	43050	38144	48780
1531	77920	80440	78853	28895	32855	38413	17660	13760	18046	33298	35930	36530	42836	38048	48537
1532	77822	80256	78647	28815	32756	38337	17626	13721	17989	33207	35793	36418	42723	37930	48464
1533	77524	79959	78362	28724	32588	38154	17531	13615	17932	33062	35642	36244	42555	37793	48259
1534	77682	80075	78463	28803	32704	38243	17570	13613	17973	33118	35690	36324	42653	37889	48399
1535	77103	79370	77850	28593	32452	38006	17446	13601	17843	32874	35445	36034	42284	37603	48024
1536	77205	79437	77908	28579	32476	38043	17464	13603	17868	32922	35498	36082	42326	37625	48068
1537	77109	79339	77876	28530	32422	37997	17451	13591	17847	32882	35478	36049	42288	37598	47989
1538	77072	79226	77819	28537	32399	37948	17428	13533	17823	32830	35454	35949	42249	37575	47906
1539	77232	79398	77936	28613	32458	38022	17468	13563	17862	32933	35559	36005	42346	37665	48022
1540	77089	79298	77767	28553	32445	37990	17441	13573	17830	32912	35467	35937	42264	37572	47928
1541	77630	79795	78241	28779	32671	38221	17533	13604	17930	33114	35701	36152	42545	37762	48225
1542	77363	79500	78018	28708	32568	38096	17459	13565	17852	33002	35593	36006	42414	37632	48101
1543	77251	79320	77845	28637	32499	37982	17438	13524	17797	32917	35478	35927	42282	37543	48012
1544	77223	79265	77808	28619	32467	37942	17431	13519	17772	32881	35441	35916	42249	37512	47989
1545	77217	79224	77757	28611	32437	37890	17433	13447	17755	32885	35389	35900	42191	37497	47998
1546	78206	80124	78539	28945	32716	38371	17580	13638	17921	33320	35773	36328	42676	37917	48477
1547	78372	80352	78789	29072	32756	38480	17591	13624	17989	33414	35833	36413	42738	37995	48537
1548	78478	80489	78976	29132	32792	38534	17604	13660	18054	33461	35903	36481	42801	38037	48627
1549	78529	80546	79038	29153	32839	38588	17614	13673	18064	33478	35929	36530	42842	38071	48652
1550	79994	81780	80373	29688	33468	39366	17861	13899	18416	34020	36560	37153	43503	38709	49397
1551	80012	81805	80389	29688	33469	39385	17863	13899	18418	34028	36560	37165	43511	38720	49407
1552	80067	81840	80425	29717	33490	39404	17880	13890	18430	34037	36562	37180	43533	38732	49432
1553	80090	81824	80376	29732	33481	39393	17865	13893	18435	34032	36562	37150	43514	38728	49434
1554	80290	81983	80533	29808	33555	39507	17916	13911	18465	34098	36639	37261	43605	38804	49566
1555	80892	82613	81042	30028	33784	39801	18021	13970	18598	34364	36905	37524	43891	39022	49947
1556	81107	82794	81295	30145	33847	39913	18082	13966	18687	34458	37025	37656	43983	39138	50091
1557	81920	83421	81533	30408	34105	40129	18158	13942	18822	34768	37266	37882	44218	39283	50448
1558	81916	83442	81548	30403	34103	40109	18162	13941	18823	34794	37288	37901	44232	39278	50464
1559	81837	83331	81431	30395	34074	40049	18130	13914	18813	34743	37241	37836	44175	39210	50426
1560	81607	82944	80985	30279	33946	39851	18047	13737	18680	34595	37087	37625	43892	38997	50199
1561	81623	82952	80977	30279	33944	39855	18032	13732	18663	34587	37076	37613	43877	39000	50221
1562	79868	81060	79144	29589	33190	38892	17535	13183	18181	33727	36211	36714	42960	38032	49139
1563	79587	80712	78816	29459	33068	38706	17456	13136	18105	33570	36093	36574	42828	37855	48905
1564	80172	81267	79401	29652	33294	39016	17576	13267	18253	33866	36373	36796	43131	38131	49261
1565	81715	82656	80843	30201	33899	39703	17837	13409	18583	34441	36969	37262	43819	38755	50042
1566	81710	82682	80822	30187	33918	39714	17832	13414	18574	34441	36967	37249	43816	38752	50027
1567	82157	83080	81159	30365	34064	39864	17909	13445	18671	34600	37131	37440	44024	38961	50246
1568	82054	82971	81121	30328	34030	39832	17902	13398	18660	34564	37117	37393	43995	38886	50224
1569	81946	82811	80929	30278	33966	39762	17865	13392	18615	34513	37058	37313	43896	38820	50149
1570	82107	82942	81070	30391	34056	39835	17917	13393	18640	34587	37108	37371	43979	38892	50242
1571	82556	83406	81495	30647	34264	40109	17978	13508	18765	34781	37289	37615	44229	39188	50621
1572	82994	83908	81862	30851	34490	40361	18059	13622	18825	35001	37418	37813	44439	39337	50797
1573	82886	83780	81617	30793	34365	40278	18016	13613	18791	34957	37362	37724	44276	39235	50757
1574	83259	84176	81862	30933	34508	40490	18070	13649	18818	35093	37456	37821	44441	39341	50976
1575	84550	85219	83002	31345	35035	41091	18266	13768	19128	35663	37954	38246	45173	39900	51660
1576	83733	84386	82124	31100	34727	40649	18069	13635	18936	35341	37540	37788	44708	39403	51160
1577	83912	84530	82234	31102	34745	40737	18084	13689	18963	35411	37609	37858	44812	39443	51172
1578	83953	84563	82211	31171	34757	40777	18093	13676	18955	35438	37650	37846	44788	39479	51210
1579	83570	83982	81636	31009	34557	40618	17922	13653	18820	35200	37405	37541	44420	39174	50915
1580	82707	82931	80501	30660	34194	40192	17697	13512	18631	34887	36921	37009	43899	38668	50430
1581	82074	82289	79906	30462	33904	39961	17559	13495	18515	34699	36647	36749	43531	38440	50049
1582	78366	78471	75843	29215	32361	38322	16673	12920	17632	33203	35032	35153	41427	36613	47886
1583	78568	78548	75865	29316	32380	38514	16769	12933	17655	33308	34974	35087	41456	36655	47965
1584	77995	78072	75395	29062	32124	38332	16663	13022	17519	33030	34764	34839	41264	36350	47638
1585	78004	77973	75295	29121	32156	38338	16656	13013	17489	33034	34815	34782	41234	36373	47640
1586	78607	78571	75892	29371	32359	38614	16799	13068	17607	33311	35100	35010	41531	36583	47990
1587	78489	78385	75794	29338	32293	38556	16767	13058	17590	33224	35056	34949	41442	36544	47891
1588	78167	78087	75529	29242	32208	38452	16692	13053	17544	33120	34898	34811	41296	36420	47697
1589	78181	78080	75543	29231	32209	38452	16702	13057	17539	33117	34899	34842	41329	36425	47710
1590	77258	77080	74534	28897	31810	37984	16514	12971	17303	32765	34360	34359	40798	35940	47116
1591	77716	77549	74745	29066	32010	38221	16611	13080	17403	32969	34520	34510	41032	36115	47362
1592	76965	76594	73951	28828	31706	37902	16457	12988	17261	32680	34117	34152	40564	35800	46989
1593	76274	75827	73346	28599	31454	37576	16368	12844	17167	32351	33906	33935	40320	35523	46631
1594	77574	77385	74841	29110	32063	38328	16628	13110	17527	32901	34531	34625	41025	36246	47430
1595	77567	77409	74893	29089	32049	38330	16631	13111	17535	32909	34538	34626	41051	36234	47428
1596	77314	77236	74723	28984	31939	38224	16579	13100	17506	32832	34509	34576	40981	36161	47314
1597	76532	76455	73923	28751	31617	37822	16429	12930	17376	32496	34123	34160	40521	35777	46842
1598	76313	76265	73757	28644	31525	37722	16391	12860	17310	32404	34067	34055	40366	35684	46678
1599	76279	76222	73710	28631	31498	37745	16375	12876	17298	32419	34054	34039	40367	35675	46703
1600	76192	76161	73635	28656	31474	37736	16378	12829	17279	32404	34049	34012	40371	35626	46681
1601	76070	76112	73641	28617	31440	37726	16352	12866	17286	32406	34047	33956	40348	35585	46673
1602	75985	76039	73540	28582	31396	37701	16325	12883	17263	32365	34002	33922	40303	35560	46594
1603	75695	75731	73279	28465	31242	37533	16280	12865	17182	32231	33848	33769	40155	35401	46405
1604	76093	76157	73643	28625	31377	37734	16376	12901	17274	32364	34067	33980	40397	35605	46636
1605	76099	76211	73671	28613	31387	37734	16401	12876	17288	32381	34108	33998	40430	35616	46680
1606	75459	75471	72928	28398	31106	37432	16274	12836	17149	32125	33781	33673	40026	35195	46342
1607	75349	75384	72831	28357	31088	37386	16252	12839	17128	32098	33730	33631	39976	35161	46251
1608	74741	74716	72150	28126	30788	37075	16121	12744	16969	31834	33453	33321	39639	34854	45877
1609	74444	74503	72027	28008	30662	36921	16050	12783	16957	31694	33357	33213	39544	34718	45689
1610	74673	74914	72320	28095	30807	37033	16108	12797	17015	31834	33518	33353	39759	34866	45868
1611	74631	74820	72265	28046	30758	36985	16098	12781	16992	31800	33495	33315	39741	34807	45802
1612	74413	74613	72066	27960	30680	36847	16057	12756	16943	31694	33384	33185	39611	34670	45680
1613	74155	74354	71748	27860	30545	36702	15989	12716	16874	31561	33262	33049	39448	34532	45526
1614	74121	74337	71707	27882	30503	36696	15985	12687	16863	31530	33294	33049	39460	34466	45485
1615	73589	73940	71098	27704	30318	36441	15885	12612	16750	31328	33058	32849	39061	34227	45166
1616	73484	73888	71031	27659	30294	36360	15853	12590	16731	31291	33030	32823	39034	34175	45105
1617	73495	73882	71057	27689	30313	36398	15882	12614	16752	31308	33060	32843	39010	34186	45132
1618	73471	73863	71037	27664	30307	36389	15866	12605	16750	31309	33022	32840	38998	34177	45107
1619	73127	73568	70685	27540	30161	36236	15818	12562	16684	31232	32824	32697	38756	33998	44949
1620	72884	73342	70397	27432	30047	36094	15743	12395	16626	31054	32643	32531	38556	33922	44925
1621	72846	73359	70355	27417	30031	36090	15740	12418	16629	31051	32651	32522	38535	33897	44889
1622	71161	71621	68769	26769	29300	35329	15415	12024	16225	30442	31971	31851	37639	33141	43962
1623	71298	71778	68932	26831	29350	35454	15487	12142	16309	30558	32103	31982	37835	33266	44018
1624	71787	72551	69631	27042	29582	35758	15636	12404	16448	30872	32393	32346	38202	33638	44355
1625	71758	72504	69637	27011	29560	35782	15641	12386	16481	30874	32361	32370	38222	33594	44378
1626	71407	72166	69249	26881	29401	35598	15563	12314	16393	30688	32195	32215	38038	33434	44179
1627	71402	72195	69277	26880	29394	35606	15572	12300	16394	30709	32200	32216	38058	33441	44212
1628	71320	72051	69142	26806	29318	35552	15553	12244	16376	30667	32165	32148	38013	33372	44159
1629	71477	72222	69362	26875	29375	35660	15592	12258	16413	30725	32282	32222	38119	33454	44261
1630	69608	70394	67751	26190	28608	34829	15161	11782	15995	29956	31527	31491	37249	32622	43197
1631	69517	70335	67660	26164	28592	34768	15137	11795	15985	29898	31480	31523	37187	32586	43150
1632	69512	70324	67662	26165	28590	34750	15130	11809	15987	29888	31462	31524	37176	32607	43095
1633	69490	70312	67832	26165	28600	34804	15142	11783	16002	29924	31547	31598	37274	32628	43156
1634	69268	70105	67598	26105	28512	34690	15099	11806	15922	29884	31511	31499	37165	32556	43003
1635	69079	69952	67506	26079	28457	34645	15073	11774	15893	29865	31492	31456	37174	32516	42955
1636	66949	67446	64901	25339	27472	33705	14532	11407	15324	28984	30150	30356	35614	31255	41622
1637	62421	62745	60631	23526	25667	31385	13634	10447	14198	27042	28186	28539	33226	29270	38844
1638	62285	62660	60532	23470	25614	31348	13610	10454	14170	27008	28149	28505	33200	29219	38785
1639	63083	63507	61258	23719	25870	31687	13806	10580	14341	27333	28501	28880	33649	29601	39212
1640	61219	61773	59555	22995	25158	30836	13434	10203	13868	26578	27660	28114	32695	28744	38026
1641	59989	60577	58379	22607	24694	30159	13155	10090	13644	26030	27064	27559	31987	28054	37282
1642	59443	60149	58068	22462	24485	29875	13071	10087	13568	25870	26933	27393	31787	27908	36940
1643	59228	59968	57931	22372	24388	29770	13030	10055	13544	25771	26839	27303	31671	27825	36806
1644	59281	60088	58043	22395	24418	29808	13066	10039	13572	25805	26913	27325	31754	27895	36897
1645	58246	59172	57049	22036	23971	29292	12870	9898	13346	25368	26468	26871	31212	27439	36175
1646	58125	59077	56917	21967	23923	29266	12842	9875	13334	25333	26429	26850	31165	27384	36125
1647	56865	57843	55823	21488	23413	28663	12543	9651	13086	24765	25843	26313	30565	26826	35248
1648	56022	57155	55201	21178	23079	28267	12381	9497	12935	24414	25589	26028	30186	26557	34767
1649	55890	57082	55161	21159	23049	28244	12373	9487	12918	24395	25564	26005	30153	26519	34711
1650	55659	56892	54957	21068	22917	28162	12321	9439	12859	24281	25436	25915	30045	26417	34540
1651	55701	56946	55066	21095	22927	28173	12312	9420	12859	24311	25464	25950	30082	26462	34579
1652	55799	57057	55209	21109	22965	28217	12350	9460	12851	24335	25531	25994	30141	26525	34661
1653	55584	56914	55046	21057	22891	28152	12292	9395	12783	24250	25454	25913	30062	26484	34526
1654	56209	57539	55866	21246	23146	28517	12432	9427	12883	24464	25765	26232	30440	26845	34918
1655	56135	57489	55861	21240	23116	28477	12431	9393	12850	24438	25742	26207	30379	26829	34866
1656	55829	57121	55408	21115	22968	28315	12328	9275	12711	24300	25514	26042	30143	26617	34650
1657	55324	56542	54779	20906	22765	28080	12180	9139	12566	24050	25227	25689	29836	26319	34309
1658	55109	56280	54561	20843	22675	28005	12134	9121	12510	23979	25134	25584	29713	26246	34200
1659	54972	56206	54432	20837	22611	27961	12105	9105	12473	23935	25035	25532	29621	26160	34132
1660	53855	55109	53433	20394	22217	27612	11885	9055	12285	23631	24525	25121	29056	25751	33527
1661	53813	55111	53414	20360	22182	27592	11860	9050	12295	23624	24514	25109	29055	25744	33485
1662	51436	51995	50361	19399	21069	26321	11311	8548	11637	22543	23258	23635	27627	24525	31812
1663	50845	51183	49477	19104	20780	26014	11110	8436	11434	22172	22867	23172	27155	24187	31306
1664	51105	51743	49926	19205	20840	26111	11093	8548	11383	22262	23024	23328	27287	24448	31394
1665	50711	51340	49502	19025	20632	25892	10958	8413	11220	22096	22793	23129	27088	24226	31185
1666	49695	50457	48412	18728	20264	25501	10667	8159	10916	21748	22323	22721	26598	23785	30606
1667	48927	49550	47608	18499	19893	25131	10464	8109	10707	21362	21935	22355	26181	23345	30097
1668	51703	52453	51588	19516	21166	26555	11187	8603	11426	22563	23832	24069	28473	25532	31849
1669	48434	49220	48455	18290	19850	24762	10387	7775	10717	21136	22407	22607	26766	23896	29631
1670	49874	50952	50647	18810	20568	25644	10749	7856	11135	21862	23435	23524	27876	25057	30501
1671	51250	52548	52026	19247	21122	26299	11002	7955	11426	22395	24024	24153	28600	25742	31309
1672	52509	53993	53146	19718	21615	26838	11262	8192	11678	22882	24557	24772	29180	26265	32099
1673	53386	54593	53721	19974	21900	27185	11389	8318	11831	23150	24828	25114	29445	26578	32573
1674	53019	54279	53342	19839	21719	27015	11297	8292	11786	23031	24708	24912	29297	26462	32337
1675	53777	55096	54182	20061	22004	27462	11493	8413	11968	23393	25002	25250	29711	26851	32804
1676	53399	54820	53861	19946	21867	27281	11389	8378	11927	23283	24898	25147	29535	26735	32516
1677	54658	55925	54889	20392	22359	27837	11591	8434	12121	23793	25364	25743	30184	27268	33321
1678	54942	56248	55100	20467	22496	27937	11641	8476	12161	23890	25489	25845	30312	27384	33500
1679	55144	56342	54996	20494	22476	27935	11648	8418	12118	23927	25446	25868	30304	27363	33547
1680	55860	57036	55611	20779	22753	28260	11755	8481	12260	24202	25690	26163	30553	27730	33994
1681	57141	58191	56593	21275	23277	28838	11986	8668	12453	24721	26242	26625	31157	28214	34664
1682	58780	59785	58156	21853	24027	29642	12294	8967	12813	25366	26971	27279	32124	28982	35692
1683	58722	59748	58098	21819	24011	29635	12290	8954	12806	25359	26953	27263	32090	28944	35664
1684	63476	64482	62948	23547	25988	31646	13200	9043	13726	27033	29266	29235	34809	31050	38377
1685	63443	64468	62943	23542	25991	31653	13198	9047	13721	27015	29261	29229	34799	31032	38349
1686	63271	64359	62825	23498	25946	31590	13168	9043	13676	26948	29209	29171	34714	30961	38279
1687	63223	64271	62718	23463	25907	31551	13149	9041	13662	26916	29163	29131	34667	30915	38254
1688	63094	64204	62600	23401	25843	31489	13125	9028	13631	26859	29111	29097	34593	30855	38188
1689	62919	64006	62441	23316	25790	31385	13066	8981	13585	26754	28991	29029	34486	30756	38068
1690	62936	63948	62447	23310	25739	31342	13050	8944	13589	26735	28997	29033	34489	30771	38078
1691	62646	63772	62290	23197	25667	31236	13025	8940	13548	26648	28888	28963	34352	30715	37986
1692	62766	63939	62433	23251	25697	31311	13043	8952	13572	26696	28970	29070	34411	30759	38049
1693	62765	63962	62459	23270	25704	31317	13035	8964	13578	26705	28976	29072	34417	30763	38072
1694	63085	64322	62809	23392	25866	31498	13129	9062	13648	26845	29130	29224	34558	30934	38295
1695	63429	64708	63232	23476	25993	31604	13184	9099	13727	26927	29304	29402	34829	31108	38488
1696	62264	63537	62305	23067	25576	31019	12971	8915	13499	26386	28830	28892	34284	30598	37893
1697	61905	63043	61908	22870	25386	30776	12878	8858	13370	26182	28673	28670	34073	30420	37694
1698	61813	62943	61735	22845	25348	30717	12863	8783	13307	26122	28605	28589	34025	30403	37611
1699	61832	62946	61735	22844	25333	30701	12868	8778	13313	26137	28599	28554	33989	30401	37647
1700	60122	61551	60239	22229	24623	29825	12563	8528	12926	25451	27847	27821	33193	29625	36776
1701	60301	61756	60396	22278	24712	29920	12606	8555	12950	25551	27927	27876	33264	29691	36872
1702	60680	62169	60788	22404	24880	30125	12652	8574	13038	25706	28105	28078	33484	29891	37085
1703	61861	63515	62207	22862	25357	30621	12871	8609	13269	26135	28733	28720	34203	30558	37743
1704	61657	63355	62051	22792	25268	30503	12822	8589	13235	26081	28650	28619	34100	30487	37618
1705	61018	62678	61518	22546	25004	30184	12712	8516	13111	25790	28375	28350	33787	30256	37233
1706	60721	62315	61135	22383	24862	29987	12630	8492	12970	25620	28227	28146	33651	30023	36983
1707	58551	60235	59320	21638	24016	29024	12247	8340	12528	24723	27366	27264	32587	29096	35770
1708	58675	60352	59388	21702	24040	29095	12257	8332	12545	24751	27412	27299	32611	29158	35805
1709	58820	60498	59509	21763	24108	29145	12298	8354	12576	24834	27454	27375	32659	29214	35871
1710	59016	60673	59635	21835	24177	29202	12326	8362	12615	24956	27573	27460	32763	29327	36051
1711	59045	60704	59655	21839	24179	29223	12349	8350	12621	24949	27596	27461	32804	29342	36087
1712	58980	60612	59592	21823	24162	29217	12331	8329	12604	24912	27571	27431	32761	29311	36065
1713	58885	60495	59469	21786	24112	29135	12332	8313	12586	24867	27487	27372	32688	29226	36002
1714	58492	60097	58981	21644	23948	28883	12243	8219	12481	24634	27267	27212	32498	28978	35761
1715	57165	58924	57676	21186	23458	28335	12024	8128	12210	24127	26772	26842	31877	28502	35115
1716	57310	59105	57806	21248	23559	28428	12063	8135	12246	24200	26856	26916	31943	28584	35189
1717	56882	58707	57440	21060	23419	28296	12001	8113	12151	24068	26701	26732	31732	28382	34972
1718	56907	58696	57399	21093	23440	28287	12010	8126	12164	24071	26685	26726	31742	28418	34966
1719	56912	58713	57417	21109	23445	28309	12025	8133	12173	24070	26690	26742	31773	28432	34971
1720	56801	58617	57327	21013	23381	28265	11979	8148	12158	24028	26657	26718	31726	28386	34906
1721	56574	58410	57098	20921	23340	28227	11988	8126	12113	24011	26638	26650	31617	28215	34715
1722	56209	57954	56803	20777	23173	28042	11935	8061	12048	23837	26542	26539	31469	28095	34610
1723	56168	57992	56845	20813	23262	28078	11966	8063	12087	23864	26604	26619	31548	28177	34621
1724	55738	57561	56538	20653	23091	27832	11917	8019	12050	23715	26504	26486	31370	28038	34383
1725	54470	56583	55456	20278	22641	27363	11770	7948	11808	23237	26054	26182	30759	27561	33760
1726	54496	56579	55489	20302	22657	27380	11789	7972	11827	23280	26077	26229	30767	27597	33783
1727	54131	56224	55164	20220	22537	27203	11731	7898	11768	23133	25928	26066	30534	27436	33616
1728	53909	56001	55030	20102	22488	27095	11671	7892	11731	23048	25834	26001	30447	27354	33492
1729	53721	55866	54919	20038	22421	26983	11651	7896	11721	23032	25780	25981	30409	27313	33386
1730	53479	55653	54706	19969	22334	26868	11636	7899	11674	22922	25715	25961	30352	27218	33255
1731	53478	55654	54712	19971	22340	26855	11638	7899	11673	22913	25719	25968	30370	27211	33266
1732	53425	55636	54690	19962	22323	26839	11625	7896	11672	22893	25719	25956	30341	27203	33239
1733	52812	55135	54291	19734	22116	26521	11479	7813	11565	22638	25553	25794	30166	26947	32906
1734	52255	54623	53756	19536	21918	26186	11384	7690	11462	22363	25295	25559	29881	26754	32629
1735	51944	54304	53522	19345	21741	26019	11337	7635	11393	22222	25110	25448	29729	26605	32421
1736	51141	53490	52729	19049	21481	25633	11157	7552	11244	21875	24718	25081	29315	26282	31927
1737	51306	53734	53081	19083	21536	25687	11206	7605	11296	21943	24885	25185	29442	26388	32105
1738	51304	53733	53082	19081	21534	25687	11207	7605	11299	21951	24884	25178	29447	26384	32111
1739	51203	53661	52997	19041	21495	25648	11178	7601	11279	21912	24845	25113	29398	26347	32038
1740	51199	53698	53117	19043	21544	25674	11197	7606	11285	21920	24874	25143	29428	26353	32067
1741	50588	53038	52668	18799	21295	25353	11064	7486	11162	21640	24629	24904	29099	26076	31727
1742	50436	52860	52526	18730	21233	25260	11036	7435	11137	21558	24576	24805	29041	25981	31634
1743	50295	52782	52440	18658	21188	25200	10999	7389	11111	21504	24511	24720	28972	25960	31541
1744	48503	50740	50454	17925	20407	24226	10613	7048	10638	20731	23653	23791	27971	24998	30398
1745	48483	50690	50411	17933	20412	24216	10607	7043	10629	20711	23649	23776	27988	24994	30402
1746	48488	50623	50362	17914	20397	24208	10593	7055	10617	20696	23616	23746	27951	24975	30361
1747	48563	50706	50473	17932	20442	24265	10600	7078	10636	20727	23675	23787	27998	25020	30433
1748	48926	51040	50843	18041	20563	24398	10671	7098	10710	20849	23779	23960	28166	25195	30608
1749	48823	50904	50743	17999	20504	24306	10642	7057	10691	20774	23708	23900	28105	25134	30511
1750	48468	50512	50434	17835	20351	24088	10555	6991	10598	20604	23510	23677	27898	24946	30271
1751	48357	50430	50282	17782	20293	24015	10534	6956	10540	20544	23447	23611	27829	24872	30164
1752	48485	50563	50474	17835	20348	24033	10567	6958	10555	20590	23511	23682	27863	24930	30233
1753	48823	50930	50892	17984	20482	24198	10650	7022	10642	20740	23678	23877	28048	25120	30449
1754	48282	50347	50370	17752	20242	23923	10516	6970	10510	20519	23378	23576	27732	24874	30110
1755	48281	50288	50322	17740	20217	23911	10485	6961	10504	20480	23334	23527	27697	24862	30072
1756	48278	50276	50306	17733	20201	23899	10481	6961	10500	20466	23333	23519	27692	24851	30060
1757	48241	50227	50284	17725	20177	23871	10480	6950	10489	20451	23319	23494	27665	24840	30037
1758	48271	50307	50343	17734	20196	23894	10494	6955	10492	20473	23332	23535	27692	24867	30059
1759	48066	50061	50075	17638	20138	23827	10424	6929	10421	20397	23257	23399	27567	24796	29959
1760	47899	49812	49877	17580	20027	23765	10395	6941	10388	20315	23127	23316	27398	24692	29840
1761	47882	49823	49915	17600	20052	23788	10389	6925	10389	20296	23106	23324	27388	24694	29835
1762	47881	49845	49912	17605	20073	23791	10391	6930	10387	20301	23117	23350	27401	24725	29847
1763	47935	49946	49958	17628	20115	23820	10423	6958	10422	20327	23164	23393	27458	24760	29895
1764	47792	49789	49813	17554	20057	23718	10377	6954	10391	20247	23072	23324	27329	24707	29816
1765	47701	49703	49715	17503	20007	23684	10351	6938	10352	20217	23013	23249	27274	24687	29741
1766	47711	49730	49734	17503	20009	23699	10364	6939	10362	20218	23025	23255	27271	24691	29745
1767	47687	49715	49772	17499	19991	23660	10349	6911	10332	20216	23007	23246	27291	24684	29719
1768	47715	49748	49799	17494	19990	23668	10363	6911	10334	20213	23020	23240	27321	24698	29745
1769	47593	49633	49698	17426	19930	23623	10322	6907	10293	20141	22973	23200	27262	24655	29643
1770	46666	48574	48747	17112	19576	23182	10124	6656	10079	19757	22527	22768	26742	24104	28980
1771	46670	48541	48757	17120	19587	23177	10128	6647	10079	19740	22520	22770	26747	24110	29019
1772	46555	48440	48644	17091	19536	23118	10100	6617	10047	19675	22480	22699	26688	24080	28968
1773	47218	49345	49650	17313	19792	23339	10244	6548	10135	19916	22836	23073	27012	24486	29532
1774	46417	48291	48684	16972	19448	22856	10023	6259	9923	19444	22406	22593	26490	23997	28993
1775	46340	48324	48752	16937	19449	22805	10012	6260	9891	19411	22428	22546	26483	24057	28961
1776	46291	48283	48705	16919	19432	22777	9997	6248	9883	19386	22401	22529	26451	24047	28942
1777	46225	48202	48603	16887	19404	22733	9971	6248	9868	19344	22366	22505	26399	24029	28867
1778	46227	48216	48689	16895	19432	22749	9982	6236	9880	19355	22374	22514	26429	24061	28876
1779	46054	48045	48482	16827	19368	22625	9927	6235	9835	19269	22268	22434	26304	23966	28779
1780	46107	48119	48527	16849	19377	22668	9946	6245	9843	19265	22302	22438	26338	23978	28827
1781	46122	48163	48525	16851	19433	22710	9973	6228	9846	19308	22329	22439	26400	24009	28902
1782	46141	48187	48592	16867	19424	22746	9977	6226	9856	19330	22351	22448	26403	24012	28951
1783	46155	48211	48565	16842	19378	22711	10004	6274	9863	19303	22375	22515	26356	24051	28983
1784	45718	47742	48128	16693	19153	22539	9905	6194	9779	19074	22133	22265	26087	23884	28735
1785	45535	47543	47895	16601	19041	22420	9867	6181	9733	18987	22014	22156	25943	23779	28629
1786	44788	46888	47267	16313	18767	22008	9698	6070	9524	18682	21737	21817	25580	23389	28077
1787	44075	46189	46602	16052	18506	21681	9521	5835	9378	18376	21481	21534	25237	23002	27607
1788	44428	46538	47188	16177	18638	21848	9592	5912	9483	18494	21705	21759	25466	23296	27852
1789	43922	46249	46947	16023	18546	21743	9480	5901	9397	18347	21583	21659	25278	23162	27714
1790	43794	46108	46815	15987	18512	21687	9455	5860	9382	18299	21539	21618	25192	23137	27616
1791	43178	45533	46136	15774	18255	21463	9357	5787	9252	18065	21265	21330	24846	22874	27209
1792	43106	45473	46067	15744	18238	21427	9335	5769	9230	18033	21241	21294	24806	22836	27169
1793	43182	45578	46180	15781	18281	21467	9357	5781	9253	18088	21297	21341	24842	22892	27233
1794	42905	45286	45924	15679	18178	21334	9288	5753	9189	17953	21125	21218	24663	22746	27045
1795	42916	45304	45944	15681	18182	21344	9292	5764	9189	17956	21132	21238	24667	22761	27048
1796	42923	45320	45979	15690	18169	21339	9297	5790	9179	17954	21151	21245	24687	22800	27047
1797	42851	45255	45927	15652	18143	21314	9278	5779	9170	17936	21129	21213	24634	22766	27018
1798	42793	45200	45870	15637	18115	21290	9271	5768	9159	17912	21084	21194	24610	22732	26993
1799	42799	45202	45872	15634	18108	21284	9262	5768	9162	17921	21088	21186	24614	22743	27003
1800	42908	45353	46000	15687	18149	21327	9296	5768	9178	17967	21130	21247	24690	22840	27097
1801	42799	45254	45845	15636	18100	21295	9281	5758	9152	17909	21073	21181	24605	22772	27007
1802	42696	45215	45820	15589	18058	21237	9260	5721	9161	17874	21061	21146	24618	22764	27008
1803	42732	45250	45854	15619	18074	21249	9266	5740	9159	17882	21076	21173	24628	22766	27012
1804	42030	44521	44946	15373	17764	20857	9104	5693	9020	17611	20742	20807	24213	22361	26566
1805	41819	44266	44646	15280	17611	20721	9036	5677	8968	17494	20603	20711	24065	22245	26406
1806	41878	44337	44715	15283	17640	20771	9058	5678	8974	17518	20641	20739	24097	22304	26438
1807	42276	44761	45153	15416	17816	20944	9131	5713	9057	17670	20843	20988	24306	22476	26679
1808	43839	46674	46901	16073	18574	21858	9569	6127	9554	18460	21590	21841	25402	23403	27712
1809	48481	52171	51809	17933	20720	24509	10741	6949	10853	20998	23794	24161	28110	25826	30706
1810	49885	53762	53420	18547	21326	25232	11073	7426	11226	21670	24586	24909	28938	26644	31696
1811	52287	56418	55804	19618	22455	26471	11716	7633	11868	22769	25782	26038	30301	27869	33384
1812	53132	57321	56254	19992	22870	26996	11896	7771	12111	23036	26024	26322	30687	28181	34154
1813	53227	57474	56328	20063	22932	27061	11938	7750	12196	23101	26120	26389	30728	28240	34256
1814	52797	56813	55589	19910	22703	26780	11839	7536	12051	22853	25826	26122	30440	27953	33971
1815	53087	57097	55806	20007	22817	26868	11915	7605	12102	22982	25945	26227	30542	28077	34156
1816	53957	57824	56539	20289	23182	27252	12097	7624	12259	23272	26347	26572	30976	28464	34664
1817	54132	57978	56702	20342	23251	27309	12129	7645	12296	23344	26401	26646	31058	28536	34759
1818	52562	56268	53965	19793	22568	26419	11632	7350	11839	22738	25017	25511	29396	26955	33678
1819	54194	57807	55212	20463	23360	27316	12000	7566	12232	23371	25629	26145	30060	27624	34776
1820	53074	56604	53317	20125	22799	26635	11751	7510	11896	22769	24760	25485	29177	26696	34151
1821	51884	55207	52122	19742	22323	26086	11549	7484	11655	22308	24246	24934	28527	26101	33393
1822	53989	56654	53574	20512	23080	27033	12006	7830	12008	23034	24824	25477	29445	26911	34679
1823	53855	56379	53200	20438	23060	26945	12029	7645	11932	22888	24634	25308	29368	26732	34638
1824	53654	56189	53037	20366	22994	26849	12010	7630	11881	22784	24582	25234	29261	26620	34524
1825	52681	55153	52068	20093	22656	26334	11794	7477	11656	22333	24200	24819	28737	26200	33935
1826	52650	55082	52057	20086	22656	26319	11788	7471	11649	22329	24187	24787	28714	26182	33928
1827	51768	54367	51425	19789	22298	25908	11671	7445	11530	21938	23872	24397	28259	25795	33347
1828	51581	54164	51399	19758	22213	25872	11662	7415	11531	21898	23841	24380	28268	25807	33263
1829	50889	53470	50885	19534	22006	25603	11502	7315	11444	21640	23586	24083	27964	25560	32838
1830	50187	52767	50279	19247	21766	25267	11399	7256	11299	21378	23323	23801	27729	25201	32394
1831	48791	51588	49237	18769	21231	24715	11152	7087	11101	20853	22783	23368	27083	24681	31649
1832	47458	50364	48010	18306	20681	24107	10940	6930	10841	20387	22233	22924	26315	24109	30831
1833	47601	50571	48204	18387	20745	24216	10982	6953	10894	20452	22320	23031	26440	24220	30959
1834	42517	45596	43107	16536	18604	22083	9999	6857	9923	18626	19884	20910	23581	21985	28012
1835	42512	45606	43132	16545	18610	22084	10003	6855	9929	18625	19892	20923	23590	22004	28053
1836	42580	45643	43185	16571	18614	22120	10006	6853	9930	18659	19904	20930	23616	21998	28073
1837	42651	45726	43274	16589	18637	22155	10023	6876	9946	18692	19935	20965	23650	22040	28107
1838	42645	45714	43271	16588	18633	22151	10028	6878	9942	18688	19928	20963	23648	22035	28108
1839	42680	45754	43303	16594	18637	22155	10044	6878	9946	18704	19937	20992	23668	22065	28111
1840	42604	45771	43257	16591	18652	22161	10046	6883	9938	18701	19939	20978	23664	22073	28119
1841	42727	45855	43353	16633	18682	22228	10081	6906	9961	18749	19969	21001	23720	22112	28144
1842	42772	45934	43450	16642	18700	22212	10129	6941	9978	18788	19967	20987	23712	22136	28183
1843	42694	45842	43375	16607	18670	22176	10107	6915	9964	18743	19942	20952	23685	22105	28133
1844	42526	45595	43182	16519	18549	22039	10045	6825	9915	18687	19875	20868	23654	22018	28010
1845	41941	44975	42611	16346	18312	21805	9941	6761	9790	18495	19618	20593	23299	21747	27648
1846	41884	44908	42570	16308	18280	21760	9927	6733	9784	18463	19589	20552	23228	21699	27585
1847	41904	44935	42601	16307	18298	21783	9934	6753	9795	18482	19606	20562	23243	21718	27605
1848	41973	44999	42702	16347	18352	21853	9972	6788	9833	18562	19673	20620	23277	21786	27703
1849	41968	45027	42738	16346	18360	21848	9977	6811	9831	18562	19677	20631	23314	21785	27683
1850	42257	45347	43084	16448	18474	21984	10042	6918	9884	18679	19838	20773	23473	21919	27804
1851	42058	45124	42918	16392	18382	21881	9999	6891	9858	18580	19753	20710	23388	21846	27694
1852	41601	44660	42475	16246	18193	21664	9943	6881	9762	18420	19567	20501	23146	21635	27455
1853	40319	43260	41037	15761	17679	21138	9718	6832	9527	17970	18922	19841	22401	20913	26751
1854	40316	43298	41040	15756	17691	21152	9723	6832	9526	17968	18926	19845	22405	20910	26743
1855	40477	43456	41208	15804	17758	21286	9771	6883	9539	18023	19001	19937	22511	20990	26863
1856	40656	43697	41505	15867	17824	21409	9813	6951	9600	18184	19122	20041	22614	21118	26994
1857	40679	43725	41558	15877	17792	21429	9819	6970	9624	18206	19144	20052	22625	21151	27053
1858	40533	43594	41451	15803	17754	21356	9808	6994	9613	18154	19085	20005	22579	21095	26981
1859	40392	43460	41327	15737	17695	21307	9766	6963	9584	18084	19046	19940	22523	21042	26916
1860	40105	43209	41091	15634	17584	21246	9703	6972	9544	17923	18890	19843	22395	20937	26703
1861	40280	43472	41421	15736	17685	21343	9746	6957	9607	18000	19052	19980	22541	21084	26802
1862	40288	43494	41426	15731	17672	21332	9751	6962	9600	18012	19052	19970	22544	21093	26804
1863	40205	43444	41359	15703	17652	21323	9718	6958	9583	17983	19044	19937	22527	21079	26771
1864	40325	43501	41588	15746	17674	21384	9764	6928	9614	18010	19107	19990	22614	21230	26814
1865	40160	43345	41464	15673	17578	21280	9724	6919	9562	17944	19005	19915	22521	21132	26680
1866	40053	43206	41403	15603	17515	21186	9705	6914	9537	17894	18955	19865	22500	21106	26627
1867	40051	43211	41422	15613	17508	21172	9702	6914	9538	17886	18953	19861	22481	21119	26601
1868	40054	43210	41426	15596	17495	21180	9694	6917	9521	17888	18987	19881	22491	21141	26591
1869	40273	43474	41699	15658	17579	21235	9723	6962	9590	17965	19107	20005	22635	21280	26723
1870	40239	43473	41667	15642	17574	21209	9720	6955	9582	17940	19090	19984	22608	21260	26700
1871	40024	43245	41433	15492	17433	21048	9630	6897	9504	17774	18915	19824	22429	21103	26526
1872	39922	43179	41345	15417	17370	20981	9589	6854	9482	17702	18840	19723	22345	21054	26426
1873	39727	42982	41148	15321	17206	20830	9518	6832	9400	17581	18675	19563	22195	20900	26281
1874	39684	42957	41092	15302	17184	20809	9496	6825	9384	17554	18646	19548	22169	20884	26259
1875	39536	42747	40944	15201	17041	20616	9415	6763	9304	17396	18514	19373	21991	20708	26137
1876	39656	42811	41035	15245	17061	20636	9434	6782	9327	17416	18559	19383	22032	20741	26182
1877	39609	42720	40942	15203	17042	20593	9419	6767	9301	17375	18527	19335	21999	20722	26146
1878	39696	42809	41054	15244	17062	20611	9436	6751	9340	17386	18578	19372	22039	20741	26207
1879	40065	43129	41390	15354	17182	20755	9531	6839	9448	17515	18743	19480	22197	20857	26432
1880	39996	43072	41347	15328	17136	20705	9502	6821	9414	17497	18727	19407	22126	20811	26385
1881	39985	43097	41365	15318	17141	20694	9500	6833	9417	17495	18726	19413	22106	20810	26365
1882	40076	43145	41422	15358	17168	20715	9539	6831	9436	17536	18749	19440	22139	20854	26410
1883	40256	43295	41528	15412	17265	20798	9581	6858	9471	17597	18793	19479	22159	20940	26497
1884	40304	43329	41555	15418	17286	20808	9585	6860	9478	17610	18804	19506	22179	20962	26513
1885	40292	43319	41530	15428	17284	20806	9579	6846	9487	17605	18814	19515	22172	20948	26493
1886	41534	44643	42947	15941	17764	21504	9886	6995	9810	18147	19532	20165	22982	21629	27277
1887	41501	44543	42728	15924	17763	21527	9870	6995	9771	18186	19421	20160	22933	21535	27186
1888	41842	44937	43102	16047	17895	21729	9947	7064	9850	18332	19633	20316	23121	21690	27395
1889	42422	45547	43751	16250	18118	22041	10075	7187	9986	18552	19896	20616	23488	22046	27757
1890	42458	45640	43724	16238	18150	22023	10084	7223	10001	18568	19892	20580	23484	22060	27794
1891	42971	46303	44399	16502	18416	22310	10204	7256	10141	18799	20247	20930	23840	22419	28128
1892	43687	47008	45201	16738	18655	22601	10326	7444	10287	19060	20659	21335	24328	22821	28559
1893	44072	47383	45634	16856	18820	22799	10399	7530	10375	19249	20870	21594	24561	23001	28788
1894	45121	48378	46656	17313	19215	23365	10657	7767	10611	19693	21366	22100	25095	23561	29397
1895	45841	49024	47372	17532	19482	23781	10817	7872	10803	20013	21664	22408	25323	23874	29721
1896	46311	49585	47786	17752	19721	24066	10944	7930	10904	20242	21843	22639	25554	24115	30038
1897	46419	49647	47853	17795	19789	24082	10960	7932	10909	20292	21867	22668	25608	24153	30052
1898	46149	49335	47496	17718	19688	23981	10902	7938	10842	20200	21755	22510	25472	23989	29933
1899	46362	49546	47742	17796	19788	24081	10959	7942	10902	20270	21860	22591	25615	24087	30066
1900	46569	49770	47946	17863	19871	24213	11009	8002	10961	20375	21959	22660	25757	24196	30193
1901	46614	49750	47961	17859	19881	24221	11010	7998	10963	20387	21950	22649	25762	24201	30210
1902	46698	49821	47909	17887	19954	24272	11036	8013	10995	20435	21979	22634	25809	24190	30253
1903	46333	49415	47466	17736	19811	24084	10951	7955	10906	20289	21801	22438	25630	23997	30050
1904	46557	49616	47705	17812	19888	24167	11004	8013	10941	20395	21927	22540	25750	24083	30153
1905	46696	49735	47830	17849	19940	24251	11043	8061	10964	20473	21969	22640	25811	24101	30248
1906	47772	50825	48793	18275	20396	24745	11293	8391	11191	20984	22394	23124	26279	24561	30828
1907	47893	50961	48878	18295	20465	24773	11323	8412	11211	21045	22442	23180	26344	24586	30909
1908	47819	50849	48770	18264	20452	24735	11311	8400	11198	20997	22407	23145	26291	24532	30858
1909	47642	50658	48537	18212	20354	24639	11270	8346	11139	20907	22306	23059	26171	24397	30735
1910	47898	50956	48854	18310	20484	24751	11339	8387	11211	21017	22468	23192	26361	24547	30915
1911	48094	51231	49028	18376	20560	24814	11382	8483	11268	21167	22589	23275	26469	24619	31036
1912	49246	52566	50276	18822	21017	25455	11664	8647	11535	21647	23197	23896	27077	25163	31729
1913	49329	52630	50365	18826	21037	25471	11651	8652	11534	21672	23216	23938	27065	25185	31740
1914	49401	52732	50436	18864	21087	25533	11667	8652	11555	21723	23249	23978	27091	25207	31793
1915	49394	52728	50453	18886	21103	25540	11670	8655	11551	21716	23245	23966	27098	25190	31799
1916	49503	52846	50585	18939	21146	25579	11667	8670	11594	21760	23303	24019	27173	25253	31888
1917	49842	53252	50955	19046	21303	25749	11744	8767	11689	21926	23483	24187	27322	25435	32103
1918	50076	53435	51195	19134	21400	25868	11801	8784	11730	22064	23611	24286	27424	25525	32246
1919	50310	53683	51497	19251	21505	25976	11855	8828	11787	22186	23739	24375	27599	25651	32378
1920	50821	54197	52065	19410	21754	26199	11974	8868	11906	22405	24028	24668	27900	25904	32646
1921	52392	55891	53875	19976	22433	27022	12306	9121	12301	23122	24789	25481	28781	26653	33445
1922	52775	56237	54312	20104	22581	27245	12376	9153	12392	23288	24948	25682	28991	26837	33677
1923	51545	54737	52740	19665	22063	26697	12050	9078	12124	22777	24299	25015	28283	26123	32775
1924	51929	55244	53327	19816	22249	26911	12155	9169	12255	23010	24531	25274	28531	26346	33005
1925	52200	55484	53507	19907	22329	27030	12204	9210	12311	23145	24636	25428	28628	26379	33162
1926	54925	58281	56263	20952	23443	28432	12782	9591	13005	24258	25942	26732	30095	27710	34889
1927	56156	59735	57494	21421	23949	29136	13049	9954	13302	24858	26589	27371	30778	28356	35617
1928	57316	60803	58631	21817	24369	29719	13280	10196	13562	25350	27132	28003	31289	28812	36280
1929	57392	60924	58727	21854	24450	29771	13304	10209	13588	25408	27183	28054	31356	28908	36331
1930	57400	60917	58750	21853	24468	29760	13309	10222	13594	25425	27183	28045	31338	28898	36303
1931	57519	60973	58871	21927	24473	29777	13317	10208	13617	25464	27233	28081	31330	28903	36329
1932	58073	61398	59287	22077	24681	29999	13415	10222	13735	25693	27499	28317	31567	29148	36580
1933	57771	61077	58962	21992	24593	29860	13343	10158	13687	25563	27314	28115	31410	28971	36362
1934	59855	63341	61202	22744	25400	30968	13849	10561	14171	26580	28454	29277	32641	30007	37556
1935	60418	63946	61797	22969	25674	31306	14017	10653	14290	26848	28736	29568	32940	30262	37892
1936	61050	64523	62307	23138	25907	31625	14176	10649	14452	27132	29020	29829	33225	30509	38280
1937	62502	66058	63984	23669	26433	32350	14501	10812	14836	27891	29793	30583	34067	31222	39005
1938	62377	65954	63664	23680	26408	32299	14459	10708	14773	27914	29651	30524	33978	31060	38890
1939	62349	65655	63377	23675	26352	32239	14430	10566	14743	27779	29541	30333	33853	30875	38727
1940	62505	65836	63577	23715	26403	32345	14483	10586	14778	27863	29659	30411	33961	30959	38817
1941	62681	65965	63679	23785	26447	32400	14506	10654	14822	27932	29716	30452	33979	31006	38894
1942	65336	68899	66118	24726	27500	33772	15096	11267	15521	29133	30843	31713	35297	32155	40531
1943	66136	69782	66849	25029	27804	34206	15291	11544	15762	29615	31177	32128	35632	32440	40895
1944	66481	70032	67154	25149	27947	34376	15371	11660	15808	29775	31314	32301	35763	32599	41090
1945	68324	71540	68375	25785	28462	35251	15665	11861	16093	30389	31791	32905	36289	33113	42085
1946	68373	71524	68335	25784	28450	35246	15662	11844	16099	30374	31763	32902	36264	33069	42057
1947	68471	71623	68413	25817	28490	35277	15681	11852	16104	30421	31805	32948	36309	33116	42108
1948	68513	71664	68440	25840	28512	35294	15702	11866	16106	30441	31825	32962	36319	33124	42124
1949	68996	72199	68942	26024	28711	35603	15803	12023	16218	30691	32047	33187	36606	33384	42419
1950	69022	72177	68911	26012	28668	35606	15792	12048	16238	30695	32052	33183	36580	33332	42388
1951	69429	72555	69256	26166	28787	35787	15863	12060	16300	30819	32185	33327	36717	33483	42597
1952	69490	72501	69159	26188	28764	35848	15854	12064	16284	30835	32089	33316	36653	33419	42546
1953	69572	72456	69121	26206	28779	35840	15849	12032	16294	30831	32064	33296	36661	33400	42542
1954	69769	72641	69287	26265	28877	35908	15877	12029	16317	30936	32103	33360	36721	33424	42656
1955	69778	72652	69235	26254	28868	35916	15877	12023	16309	30934	32082	33354	36703	33390	42647
1956	69710	72601	69201	26241	28832	35890	15868	12011	16306	30906	32063	33337	36652	33350	42645
1957	70268	73156	69643	26432	29025	36224	16003	12144	16425	31114	32191	33491	36884	33631	42938
1958	68879	71440	68040	25865	28368	35377	15624	11758	15977	30429	31515	32722	35904	32777	42016
1959	65662	67530	64705	24457	26944	33443	14811	11147	15119	28661	30051	31147	34028	31231	39953
1960	64203	65902	63033	23850	26348	32718	14467	10693	14760	28024	29253	30395	33172	30362	38954
1961	61913	63414	60745	22834	25301	31571	13865	10477	14146	26998	28121	29317	31937	29238	37400
1962	60164	61696	59285	22184	24594	30608	13504	10116	13750	26300	27419	28689	30968	28469	36167
1963	59844	61358	58987	22042	24417	30380	13403	10049	13644	26138	27232	28517	30807	28276	35971
1964	59305	60802	58511	21870	24227	30182	13328	10011	13600	25978	27040	28329	30583	28022	35638
1965	59026	60519	58295	21783	24108	30086	13251	9942	13546	25855	26907	28218	30464	27907	35472
1966	58355	59907	57688	21569	23806	29788	13105	9943	13447	25685	26605	27943	30108	27631	35088
1967	58176	59743	57536	21510	23744	29732	13076	9922	13411	25607	26547	27875	29998	27568	34990
1968	57192	58713	56597	21114	23348	29309	12910	9781	13181	25177	26142	27423	29554	27141	34438
1969	55287	56850	55032	20383	22509	28282	12478	9509	12749	24439	25413	26624	28722	26300	33185
1970	54720	56295	54662	20179	22323	28001	12332	9445	12648	24277	25230	26358	28520	26049	32848
1971	54470	56014	54395	20094	22211	27864	12270	9350	12577	24181	25134	26251	28416	25910	32721
1972	51244	53207	51880	18886	20982	26402	11574	8830	11973	22999	24066	25097	26975	24633	30742
1973	49896	52174	51089	18465	20500	25804	11302	8683	11758	22561	23683	24640	26431	24169	29843
1974	49822	52127	51040	18446	20491	25788	11293	8684	11750	22538	23661	24622	26418	24152	29799
1975	49741	52032	50933	18404	20439	25728	11266	8673	11735	22472	23621	24564	26379	24059	29725
1976	49735	52037	50910	18406	20428	25734	11274	8696	11738	22463	23618	24565	26376	24044	29724
1977	49487	51731	50595	18299	20380	25633	11216	8689	11680	22360	23506	24440	26237	23937	29589
1978	49741	51981	50751	18417	20484	25751	11245	8726	11735	22479	23568	24499	26290	23972	29678
1979	49674	51947	50750	18396	20449	25696	11245	8713	11726	22480	23570	24498	26279	23958	29656
1980	49655	51934	50755	18416	20412	25684	11237	8704	11726	22478	23559	24487	26280	23953	29652
1981	49485	51725	50521	18315	20298	25522	11192	8649	11665	22393	23436	24340	26160	23825	29563
1982	49185	51384	50210	18207	20109	25328	11107	8499	11582	22221	23243	24111	25948	23633	29321
1983	49106	51294	50062	18167	20074	25234	11075	8518	11539	22164	23185	24035	25850	23564	29217
1984	49167	51354	50148	18189	20101	25232	11077	8528	11538	22187	23209	24036	25858	23593	29234
1985	49230	51410	50180	18192	20126	25267	11089	8538	11545	22227	23212	24077	25865	23589	29223
1986	49131	51328	50097	18160	20109	25204	11082	8540	11538	22179	23186	24058	25831	23578	29174
1987	49102	51336	50063	18169	20116	25195	11083	8520	11534	22191	23185	24070	25842	23566	29167
1988	49415	51667	50318	18258	20251	25315	11149	8530	11586	22303	23301	24186	25980	23686	29385
1989	49400	51676	50317	18262	20262	25350	11148	8535	11585	22297	23309	24168	25975	23677	29388
1990	49371	51605	50280	18250	20215	25327	11141	8542	11576	22281	23281	24138	25941	23643	29340
1991	49026	51237	49896	18106	20041	25128	11042	8495	11494	22133	23141	23982	25743	23494	29115
1992	49761	51942	50428	18361	20271	25467	11176	8505	11625	22410	23418	24234	26068	23888	29592
1993	50017	52209	50686	18435	20339	25578	11241	8544	11669	22533	23539	24398	26193	23988	29748
1994	49874	52122	50574	18402	20296	25551	11212	8552	11666	22472	23469	24336	26105	23920	29648
1995	49889	52151	50571	18402	20300	25555	11212	8556	11675	22471	23479	24332	26114	23912	29640
1996	49865	52145	50567	18400	20298	25543	11206	8559	11670	22462	23474	24314	26125	23924	29629
1997	49923	52215	50622	18445	20337	25540	11218	8555	11665	22478	23499	24339	26152	23936	29635
1998	49783	52077	50474	18367	20264	25459	11180	8533	11619	22379	23429	24252	26104	23847	29519
1999	49700	51957	50370	18344	20227	25435	11158	8500	11602	22335	23386	24217	26043	23812	29468
[truncated: 281 more rows]

## Sheet: Stats for Fig 4E
Tukey's multiple comparisons test	Summary	Adjusted P Value
PB2
Cal04/09 vs. dCas13 + PB2_g1	****	<0.0001
Cal04/09 vs. GFP + PB2_g1	****	<0.0001
Cal04/09 vs. NTCR	****	<0.0001
Cal04/09 vs. Cas13 + PB2_g1	****	<0.0001
dCas13 + PB2_g1 vs. GFP + PB2_g1	ns	0.0958
dCas13 + PB2_g1 vs. NTCR	ns	0.7516
dCas13 + PB2_g1 vs. Cas13 + PB2_g1	****	<0.0001
GFP + PB2_g1 vs. NTCR	ns	0.6778
GFP + PB2_g1 vs. Cas13 + PB2_g1	****	<0.0001
NTCR vs. Cas13 + PB2_g1	****	<0.0001
PB1
Cal04/09 vs. dCas13 + PB2_g1	****	<0.0001
Cal04/09 vs. GFP + PB2_g1	****	<0.0001
Cal04/09 vs. NTCR	****	<0.0001
Cal04/09 vs. Cas13 + PB2_g1	****	<0.0001
dCas13 + PB2_g1 vs. GFP + PB2_g1	*	0.0383
dCas13 + PB2_g1 vs. NTCR	ns	0.9751
dCas13 + PB2_g1 vs. Cas13 + PB2_g1	****	<0.0001
GFP + PB2_g1 vs. NTCR	ns	0.1568
GFP + PB2_g1 vs. Cas13 + PB2_g1	****	<0.0001
NTCR vs. Cas13 + PB2_g1	****	<0.0001
PA
Cal04/09 vs. dCas13 + PB2_g1	****	<0.0001
Cal04/09 vs. GFP + PB2_g1	****	<0.0001
Cal04/09 vs. NTCR	****	<0.0001
Cal04/09 vs. Cas13 + PB2_g1	****	<0.0001
dCas13 + PB2_g1 vs. GFP + PB2_g1	ns	0.1792
dCas13 + PB2_g1 vs. NTCR	ns	0.9797
dCas13 + PB2_g1 vs. Cas13 + PB2_g1	****	<0.0001
GFP + PB2_g1 vs. NTCR	ns	0.4609
GFP + PB2_g1 vs. Cas13 + PB2_g1	****	<0.0001
NTCR vs. Cas13 + PB2_g1	****	<0.0001
HA
Cal04/09 vs. dCas13 + PB2_g1	****	<0.0001
Cal04/09 vs. GFP + PB2_g1	****	<0.0001
Cal04/09 vs. NTCR	****	<0.0001
Cal04/09 vs. Cas13 + PB2_g1	****	<0.0001
dCas13 + PB2_g1 vs. GFP + PB2_g1	*	0.0244
dCas13 + PB2_g1 vs. NTCR	ns	0.8916
dCas13 + PB2_g1 vs. Cas13 + PB2_g1	****	<0.0001
GFP + PB2_g1 vs. NTCR	ns	0.2102
GFP + PB2_g1 vs. Cas13 + PB2_g1	****	<0.0001
NTCR vs. Cas13 + PB2_g1	****	<0.0001
NP
Cal04/09 vs. dCas13 + PB2_g1	****	<0.0001
Cal04/09 vs. GFP + PB2_g1	****	<0.0001
Cal04/09 vs. NTCR	****	<0.0001
Cal04/09 vs. Cas13 + PB2_g1	****	<0.0001
dCas13 + PB2_g1 vs. GFP + PB2_g1	ns	0.0822
dCas13 + PB2_g1 vs. NTCR	ns	0.999
dCas13 + PB2_g1 vs. Cas13 + PB2_g1	****	<0.0001
GFP + PB2_g1 vs. NTCR	ns	0.1458
GFP + PB2_g1 vs. Cas13 + PB2_g1	****	<0.0001
NTCR vs. Cas13 + PB2_g1	****	<0.0001
NA
Cal04/09 vs. dCas13 + PB2_g1	****	<0.0001
Cal04/09 vs. GFP + PB2_g1	****	<0.0001
Cal04/09 vs. NTCR	****	<0.0001
Cal04/09 vs. Cas13 + PB2_g1	****	<0.0001
dCas13 + PB2_g1 vs. GFP + PB2_g1	*	0.0261
dCas13 + PB2_g1 vs. NTCR	ns	0.9633
dCas13 + PB2_g1 vs. Cas13 + PB2_g1	****	<0.0001
GFP + PB2_g1 vs. NTCR	ns	0.1339
GFP + PB2_g1 vs. Cas13 + PB2_g1	****	<0.0001
NTCR vs. Cas13 + PB2_g1	****	<0.0001
M
Cal04/09 vs. dCas13 + PB2_g1	****	<0.0001
Cal04/09 vs. GFP + PB2_g1	****	<0.0001
Cal04/09 vs. NTCR	****	<0.0001
Cal04/09 vs. Cas13 + PB2_g1	****	<0.0001
dCas13 + PB2_g1 vs. GFP + PB2_g1	*	0.0448
dCas13 + PB2_g1 vs. NTCR	ns	0.5019
dCas13 + PB2_g1 vs. Cas13 + PB2_g1	**	0.0029
GFP + PB2_g1 vs. NTCR	ns	0.7318
GFP + PB2_g1 vs. Cas13 + PB2_g1	****	<0.0001
NTCR vs. Cas13 + PB2_g1	****	<0.0001
NS
Cal04/09 vs. dCas13 + PB2_g1	****	<0.0001
Cal04/09 vs. GFP + PB2_g1	****	<0.0001
Cal04/09 vs. NTCR	****	<0.0001
Cal04/09 vs. Cas13 + PB2_g1	****	<0.0001
dCas13 + PB2_g1 vs. GFP + PB2_g1	ns	0.1179
dCas13 + PB2_g1 vs. NTCR	ns	0.9999
dCas13 + PB2_g1 vs. Cas13 + PB2_g1	****	<0.0001
GFP + PB2_g1 vs. NTCR	ns	0.1617
GFP + PB2_g1 vs. Cas13 + PB2_g1	****	<0.0001
NTCR vs. Cas13 + PB2_g1	****	<0.0001

## Sheet: Stats for Fig 4F
Tukey's multiple comparisons test	Summary	Adjusted P Value
PB2
Cal04/09 vs. dCas13 + PB2_g1	****	<0.0001
Cal04/09 vs. GFP + PB2_g1	****	<0.0001
Cal04/09 vs. NTCR	****	<0.0001
Cal04/09 vs. Cas13 + PB2_g1	****	<0.0001
dCas13 + PB2_g1 vs. GFP + PB2_g1	ns	0.2078
dCas13 + PB2_g1 vs. NTCR	ns	0.8433
dCas13 + PB2_g1 vs. Cas13 + PB2_g1	****	<0.0001
GFP + PB2_g1 vs. NTCR	ns	0.7902
GFP + PB2_g1 vs. Cas13 + PB2_g1	****	<0.0001
NTCR vs. Cas13 + PB2_g1	****	<0.0001
PB1
Cal04/09 vs. dCas13 + PB2_g1	****	<0.0001
Cal04/09 vs. GFP + PB2_g1	****	<0.0001
Cal04/09 vs. NTCR	****	<0.0001
Cal04/09 vs. Cas13 + PB2_g1	****	<0.0001
dCas13 + PB2_g1 vs. GFP + PB2_g1	***	0.0006
dCas13 + PB2_g1 vs. NTCR	ns	0.9082
dCas13 + PB2_g1 vs. Cas13 + PB2_g1	****	<0.0001
GFP + PB2_g1 vs. NTCR	*	0.0111
GFP + PB2_g1 vs. Cas13 + PB2_g1	****	<0.0001
NTCR vs. Cas13 + PB2_g1	****	<0.0001
PA
Cal04/09 vs. dCas13 + PB2_g1	****	<0.0001
Cal04/09 vs. GFP + PB2_g1	****	<0.0001
Cal04/09 vs. NTCR	****	<0.0001
Cal04/09 vs. Cas13 + PB2_g1	****	<0.0001
dCas13 + PB2_g1 vs. GFP + PB2_g1	ns	0.1007
dCas13 + PB2_g1 vs. NTCR	ns	0.9692
dCas13 + PB2_g1 vs. Cas13 + PB2_g1	****	<0.0001
GFP + PB2_g1 vs. NTCR	ns	0.3433
GFP + PB2_g1 vs. Cas13 + PB2_g1	****	<0.0001
NTCR vs. Cas13 + PB2_g1	****	<0.0001
HA
Cal04/09 vs. dCas13 + PB2_g1	****	<0.0001
Cal04/09 vs. GFP + PB2_g1	****	<0.0001
Cal04/09 vs. NTCR	****	<0.0001
Cal04/09 vs. Cas13 + PB2_g1	****	<0.0001
dCas13 + PB2_g1 vs. GFP + PB2_g1	****	<0.0001
dCas13 + PB2_g1 vs. NTCR	ns	0.527
dCas13 + PB2_g1 vs. Cas13 + PB2_g1	****	<0.0001
GFP + PB2_g1 vs. NTCR	**	0.0038
GFP + PB2_g1 vs. Cas13 + PB2_g1	****	<0.0001
NTCR vs. Cas13 + PB2_g1	****	<0.0001
NP
Cal04/09 vs. dCas13 + PB2_g1	****	<0.0001
Cal04/09 vs. GFP + PB2_g1	****	<0.0001
Cal04/09 vs. NTCR	****	<0.0001
Cal04/09 vs. Cas13 + PB2_g1	****	<0.0001
dCas13 + PB2_g1 vs. GFP + PB2_g1	ns	0.1052
dCas13 + PB2_g1 vs. NTCR	ns	0.9992
dCas13 + PB2_g1 vs. Cas13 + PB2_g1	****	<0.0001
GFP + PB2_g1 vs. NTCR	ns	0.1775
GFP + PB2_g1 vs. Cas13 + PB2_g1	****	<0.0001
NTCR vs. Cas13 + PB2_g1	****	<0.0001
NA
Cal04/09 vs. dCas13 + PB2_g1	****	<0.0001
Cal04/09 vs. GFP + PB2_g1	****	<0.0001
Cal04/09 vs. NTCR	****	<0.0001
Cal04/09 vs. Cas13 + PB2_g1	****	<0.0001
dCas13 + PB2_g1 vs. GFP + PB2_g1	ns	0.5726
dCas13 + PB2_g1 vs. NTCR	ns	0.9975
dCas13 + PB2_g1 vs. Cas13 + PB2_g1	ns	0.09
GFP + PB2_g1 vs. NTCR	ns	0.7722
GFP + PB2_g1 vs. Cas13 + PB2_g1	**	0.0011
NTCR vs. Cas13 + PB2_g1	*	0.0402
M
Cal04/09 vs. dCas13 + PB2_g1	***	0.0009
Cal04/09 vs. GFP + PB2_g1	*	0.0107
Cal04/09 vs. NTCR	**	0.0038
Cal04/09 vs. Cas13 + PB2_g1	****	<0.0001
dCas13 + PB2_g1 vs. GFP + PB2_g1	ns	0.9407
dCas13 + PB2_g1 vs. NTCR	ns	0.9927
dCas13 + PB2_g1 vs. Cas13 + PB2_g1	ns	0.8493
GFP + PB2_g1 vs. NTCR	ns	0.9973
GFP + PB2_g1 vs. Cas13 + PB2_g1	ns	0.3961
NTCR vs. Cas13 + PB2_g1	ns	0.6029
NS
Cal04/09 vs. dCas13 + PB2_g1	***	0.0005
Cal04/09 vs. GFP + PB2_g1	**	0.0074
Cal04/09 vs. NTCR	***	0.0006
Cal04/09 vs. Cas13 + PB2_g1	****	<0.0001
dCas13 + PB2_g1 vs. GFP + PB2_g1	ns	0.9308
dCas13 + PB2_g1 vs. NTCR	ns	>0.9999
dCas13 + PB2_g1 vs. Cas13 + PB2_g1	ns	0.4411
GFP + PB2_g1 vs. NTCR	ns	0.9444
GFP + PB2_g1 vs. Cas13 + PB2_g1	ns	0.1021
NTCR vs. Cas13 + PB2_g1	ns	0.4119
