# Supplementary material for: mRNA-encoded Cas13 treatment of Influenza via site-specific degradation of genomic RNA
Source: PLoS Pathog. 2024 Jul 5;20(7):e1012345. doi: 10.1371/journal.ppat.1012345 (PMC11253931; doi:10.1371/journal.ppat.1012345)
Supplement: S11 Table — (XLSX) [file ppat.1012345.s023.xlsx]

## Sheet: Fig 5
Strain	Accession number	Identities	Gaps
A/California/04/09	FJ966079	28/28 (100%)	0/28 (0%)
A/California/07/09	NC_026438	28/28 (100%)	0/28 (0%)
A/H3N2/Hong Kong/26/2019	EPI_ISL_391201|2019-06-17 (GISAID)	28/28 (100%)	0/28 (0%)
A/WSN/33	CY034139	28/28 (100%)	0/28 (0%)
A/Puerto Rico/8/1934	CY083957 - NC_002023	28/28 (100%)	0/28 (0%)
A/Solomon Islands/3/2006	N/A	N/A	N/A
A/Michigan/45/2015	KU509700.1	28/28 (100%)	0/28 (0%)
A/Hawaii/70/2019	MN819685	28/28 (100%)	0/28 (0%)
A/Singapore/0019/2016	N/A	N/A	N/A
A/Kansas/14/2017	MG974447.1	28/28 (100%)	0/28 (0%)
