# Supplementary material for: mRNA-encoded Cas13 treatment of Influenza via site-specific degradation of genomic RNA
Source: PLoS Pathog. 2024 Jul 5;20(7):e1012345. doi: 10.1371/journal.ppat.1012345 (PMC11253931; doi:10.1371/journal.ppat.1012345)
Supplement: S12 Table — (XLSX) [file ppat.1012345.s024.xlsx]

## Sheet: Stats for Figure 6B
Tukey's multiple comparisons test	Summary	Adjusted P Value
NTCR vs. Endmod	****	<0.0001	A-B
NTCR vs. PTB	****	<0.0001	A-C
NTCR vs. Mod_D	****	<0.0001	A-D
NTCR vs. Mod_E	****	<0.0001	A-E
NTCR vs. Mod_F	****	<0.0001	A-F
NTCR vs. Unmod	****	<0.0001	A-G
Endmod vs. PTB	****	<0.0001	B-C
Endmod vs. Mod_D	ns	0.2931	B-D
Endmod vs. Mod_E	ns	0.5385	B-E
Endmod vs. Mod_F	*	0.0122	B-F
Endmod vs. Unmod	ns	>0.9999	B-G
PTB vs. Mod_D	*	0.0209	C-D
PTB vs. Mod_E	****	<0.0001	C-E
PTB vs. Mod_F	****	<0.0001	C-F
PTB vs. Unmod	****	<0.0001	C-G
Mod_D vs. Mod_E	**	0.0037	D-E
Mod_D vs. Mod_F	****	<0.0001	D-F
Mod_D vs. Unmod	ns	0.2899	D-G
Mod_E vs. Mod_F	ns	0.5401	E-F
Mod_E vs. Unmod	ns	0.5428	E-G
Mod_F vs. Unmod	*	0.0124	F-G

## Sheet: Stats for Figure 6C
Tukey's multiple comparisons test	Summary	Adjusted P Value
NTCR vs. Endmod	****	<0.0001	A-B
NTCR vs. PTB	****	<0.0001	A-C
NTCR vs. Mod_D	****	<0.0001	A-D
NTCR vs. Mod_E	****	<0.0001	A-E
NTCR vs. Mod_F	****	<0.0001	A-F
NTCR vs. Unmod	****	<0.0001	A-G
Endmod vs. PTB	***	0.0004	B-C
Endmod vs. Mod_D	ns	0.1914	B-D
Endmod vs. Mod_E	ns	0.9999	B-E
Endmod vs. Mod_F	ns	0.9816	B-F
Endmod vs. Unmod	ns	>0.9999	B-G
PTB vs. Mod_D	ns	0.2378	C-D
PTB vs. Mod_E	***	0.0002	C-E
PTB vs. Mod_F	****	<0.0001	C-F
PTB vs. Unmod	***	0.0007	C-G
Mod_D vs. Mod_E	ns	0.0965	D-E
Mod_D vs. Mod_F	*	0.0318	D-F
Mod_D vs. Unmod	ns	0.2511	D-G
Mod_E vs. Mod_F	ns	0.999	E-F
Mod_E vs. Unmod	ns	0.9989	E-G
Mod_F vs. Unmod	ns	0.9579	F-G

## Sheet: Stats for Figure 6D
Tukey's multiple comparisons test	Summary	Adjusted P Value
24 hpt
NTCR vs. PTB	*	0.0195
NTCR vs. F	****	<0.0001
NTCR vs. Unmod.	****	<0.0001
PTB vs. F	*	0.0326
PTB vs. Unmod.	ns	0.1846
F vs. Unmod.	ns	0.8727
48 hpt
NTCR vs. PTB	***	0.0008
NTCR vs. F	****	<0.0001
NTCR vs. Unmod.	****	<0.0001
PTB vs. F	***	0.0001
PTB vs. Unmod.	ns	0.2126
F vs. Unmod.	ns	0.0544
72 hpt
NTCR vs. PTB	**	0.0033
NTCR vs. F	****	<0.0001
NTCR vs. Unmod.	****	<0.0001
PTB vs. F	*	0.0278
PTB vs. Unmod.	ns	0.0857
F vs. Unmod.	ns	0.9688
96 hpt
NTCR vs. PTB	**	0.0064
NTCR vs. F	****	<0.0001
NTCR vs. Unmod.	****	<0.0001
PTB vs. F	**	0.005
PTB vs. Unmod.	*	0.0463
F vs. Unmod.	ns	0.8591

## Sheet: Stats for Figure 6E
Tukey's multiple comparisons test	Summary	Adjusted P Value
24 hpt
NTCR vs. PTB	****	<0.0001
NTCR vs. F	****	<0.0001
NTCR vs. Unmod.	****	<0.0001
PTB vs. F	ns	0.0651
PTB vs. Unmod.	ns	0.0673
F vs. Unmod.	ns	>0.9999
48 hpt
NTCR vs. PTB	****	<0.0001
NTCR vs. F	****	<0.0001
NTCR vs. Unmod.	****	<0.0001
PTB vs. F	ns	0.1929
PTB vs. Unmod.	ns	0.4909
F vs. Unmod.	ns	0.9346
72 hpt
NTCR vs. PTB	***	0.0009
NTCR vs. F	****	<0.0001
NTCR vs. Unmod.	****	<0.0001
PTB vs. F	ns	0.0775
PTB vs. Unmod.	ns	0.0635
F vs. Unmod.	ns	0.9998
96 hpt
NTCR vs. PTB	****	<0.0001
NTCR vs. F	****	<0.0001
NTCR vs. Unmod.	****	<0.0001
PTB vs. F	*	0.0221
PTB vs. Unmod.	*	0.0499
F vs. Unmod.	ns	0.9895
