# Supplementary material for: mRNA-encoded Cas13 treatment of Influenza via site-specific degradation of genomic RNA
Source: PLoS Pathog. 2024 Jul 5;20(7):e1012345. doi: 10.1371/journal.ppat.1012345 (PMC11253931; doi:10.1371/journal.ppat.1012345)
Supplement: S13 Table — (XLSX) [file ppat.1012345.s025.xlsx]

## Sheet: Weights S10A-C Figure
Weights
uninfected	uninfected	uninfected	uninfected	uninfected	uninfected	infected, 2dpi	infected, 2dpi	infected, 2dpi	infected, 2dpi	infected, 2dpi	infected, 2dpi	infected, 3dpi	infected, 3dpi	infected, 3dpi	infected, 3dpi	infected, 3dpi	infected, 3dpi	infected, 4dpi	infected, 4dpi	infected, 4dpi	infected, 4dpi	infected, 4dpi	infected, 4dpi	infected, 5dpi	infected, 5dpi	infected, 5dpi	infected, 5dpi	infected, 5dpi	infected, 5dpi	infected, 7dpi	infected, 7dpi	infected, 7dpi	infected, 7dpi	infected, 7dpi	infected, 7dpi
97.8	106.5	115.6	106.5	105.5	108.2	99.4	90.2	107.7	111.6	100.8	110.3	109.6	92.2	103	107.4	88.9	112.8	108.3	110.3	111.4	104.4	105.7	108.1	114.1	102.8	113.9	125.4	118.8	118.1	120.2	125.8	108.1	117.8	121.5	121.2
104.3	111.5	122.8	112.2	109.2	114.7	106	94	114.7	116.8	107.3	114.8	117.4	95.5	109.7	111.6	96.6	119.1	114.1	114.8	114.1	109.7	111.8	115	117.6	102.1	116.2	128.7	119.1	119.7	123.1	129.7	110.3	121.5	125.2	123.5
107	113.6	124.3	115	109.3	116.7	108.3	94.5	115.5	118.5	109.1	117.8	119.8	97.4	110.2	114.3	99.2	122.9	116	118.2	117.9	111.1	112.9	117.9	118.9	103.8	117	131.2	122	123.9	125.2	131	108.6	123.3	126.2	126.8
105.5	110.9	124.5	116	108.9	112.3	108.3	94	113.7	119	105.3	115.6	116.9	96.2	109.7	113.2	98.1	122.8	116.3	117	113.9	110.3	109.5	114.1	119.9	102	116.3	130	120.9	121.9	124.9	130.2	109.1	122.5	122.1	126.3
109.6	114.9	127.6	118	111.9	116.8	110.2	96.6	116.8	120.7	106.4	117.9	119.8	97	113.2	115.8	103.9	127.4	120.4	119.4	116.5	111.2	114.1	117	118	103.2	117.2	132.5	122.3	125.7	127.5	134.4	110.5	125.2	126.1	129.2
112.3	117.3	130	119.3	116.5	118.5							121.3	98.7	114	119.7	106.4	129.4	122	121.3	119	113.3	115.9	118.3	119.5	103.5	117.9	133.8	124.1	127.7	128.6	136	112	126.7	129.5	130
113.6	118.6	132.8	123.1	117.8	121.2													124.6	124.1	121.4	115.4	117.6	118.6	121.1	106.6	121.2	136	125.4	130.6	130.1	138.1	113.7	128.5	131.9	130.7
116.1	122.3	135.6	125.2	120.2	124.5																			122.3	108.6	124.7	137.7	128.5	132.8	131.8	141.9	115.4	129.2	132.9	131.6
118.5	123.6	136.9	127.7	123.5	125.9																									132.7	142.5	117.4	132.4	135.2	133.2
119.2	126.2	140	129.3	126.7	127.4																									134.5	145.3	120.4	133.9	137.3	134.9
% of infection day weight
uninfected	uninfected	uninfected	uninfected	uninfected	uninfected	infected, 2dpi	infected, 2dpi	infected, 2dpi	infected, 2dpi	infected, 2dpi	infected, 2dpi	infected, 3dpi	infected, 3dpi	infected, 3dpi	infected, 3dpi	infected, 3dpi	infected, 3dpi	infected, 4dpi	infected, 4dpi	infected, 4dpi	infected, 4dpi	infected, 4dpi	infected, 4dpi	infected, 5dpi	infected, 5dpi	infected, 5dpi	infected, 5dpi	infected, 5dpi	infected, 5dpi	infected, 7dpi	infected, 7dpi	infected, 7dpi	infected, 7dpi	infected, 7dpi	infected, 7dpi
91.4019	93.75	93.0008	92.6087	96.5233	92.7164	91.7821	95.4497	93.2468	94.1772	92.3923	93.6333	91.4858	94.6612	93.4664	93.9633	89.6169	91.7819	93.3621	93.3164	94.4869	93.9694	93.6227	91.6879	95.963	99.0366	97.3504	95.5793	97.377	95.3188	96.0064	96.0305	99.5396	95.5393	96.2758	95.5836
97.4766	98.1514	98.7932	97.5652	99.9085	98.2862	97.8763	99.4709	99.3074	98.5654	98.3501	97.4533	97.9967	98.0493	99.5463	97.6378	97.379	96.9081	98.3621	97.1235	96.7769	98.7399	99.0257	97.5403	98.9066	98.3622	99.3162	98.0945	97.623	96.6102	98.3227	99.0076	101.565	98.5401	99.2076	97.3975
100	100	100	100	100	100	100	100	100	100	100	100	100	100	100	100	100	100	100	100	100	100	100	100	100	100	100	100	100	100	100	100	100	100	100	100
98.5981	97.6232	100.161	100.87	99.634	96.2296	100	99.4709	98.4416	100.422	96.517	98.1324	97.5793	98.768	99.5463	99.0376	98.8911	99.9186	100.259	98.9848	96.6073	99.2799	96.9885	96.7769	100.841	98.2659	99.4017	99.0854	99.0984	98.3858	99.7604	99.3893	100.46	99.3512	96.7512	99.6057
102.43	101.144	102.655	102.609	102.379	100.086	101.754	102.222	101.126	101.857	97.5252	100.085	100	99.5893	102.722	101.312	104.738	103.662	103.793	101.015	98.8126	100.09	101.063	99.2366	99.2431	99.422	100.171	100.991	100.246	101.453	101.837	102.595	101.75	101.541	99.9208	101.893
104.953	103.257	104.586	103.739	106.587	101.542	0	0	0	0	0	0	101.252	101.335	103.448	104.724	107.258	105.289	105.172	102.623	100.933	101.98	102.657	100.339	100.505	99.711	100.769	101.982	101.721	103.067	102.716	103.817	103.131	102.758	102.615	102.524
106.168	104.401	106.838	107.043	107.777	103.856	0	0	0	0	0	0	0	0	0	0	0	0	107.414	104.992	102.969	103.87	104.163	100.594	101.85	102.697	103.59	103.659	102.787	105.408	103.914	105.42	104.696	104.217	104.517	103.076
108.505	107.658	109.091	108.87	109.973	106.684	0	0	0	0	0	0	0	0	0	0	0	0	0	0	0	0	0	0	102.86	104.624	106.581	104.954	105.328	107.183	105.272	108.321	106.262	104.785	105.309	103.785
110.748	108.803	110.137	111.043	112.992	107.883	0	0	0	0	0	0	0	0	0	0	0	0	0	0	0	0	0	0	0	0	0	0	0	0	105.99	108.779	108.103	107.38	107.132	105.047
111.402	111.092	112.631	112.435	115.919	109.169	0	0	0	0	0	0	0	0	0	0	0	0	0	0	0	0	0	0	0	0	0	0	0	0	107.428	110.916	110.866	108.597	108.796	106.388
			:infection
