# Supplementary material for: mRNA-encoded Cas13 treatment of Influenza via site-specific degradation of genomic RNA
Source: PLoS Pathog. 2024 Jul 5;20(7):e1012345. doi: 10.1371/journal.ppat.1012345 (PMC11253931; doi:10.1371/journal.ppat.1012345)
Supplement: S14 Table — (XLSX) [file ppat.1012345.s026.xlsx]

## Sheet: Weights Figure 7A
Weights
infection control	infection control	infection control	infection control	infection control	infection control	infection control	infection control	CAS13+PB2_G1 treatment	CAS13+PB2_G1 treatment	CAS13+PB2_G1 treatment	CAS13+PB2_G1 treatment	CAS13+PB2_G1 treatment	CAS13+PB2_G1 treatment	CAS13+PB2_G1 treatment	CAS13+PB2_G1 treatment	CAS13+PB2_G1 treatment
112.6	101.7	118.4	98.5	115.7	96.8	109.3	112	123	115.4	105.8	107.4	106.7	96.9	110.9	109.9	116.9
115	104.2	120.7	101	120.6	98.4	111.4	115.1	122.5	116.7	108.4	109	108.7	98.6	113.8	112.2	119
113.7	104	123.1	101.3	120.7	99	112.6	114.5	121.8	116.2	109.4	109.8	110.1	100.4	112.5	108.9	115.6
118.4	109.6	128	103.5	125.6	99.3	115.6	119.5	127	121.2	112.5	111.4	111.8	102.9	116.5	113.5	122.3
122.9	114.7	132	106.8	128.6	101.2	117.8	123.3	130.3	125.5	116.2	115.4	116.8	105.2	119.5	118.2	126.1
% infection day weight
infection control	infection control	infection control	infection control	infection control	infection control	infection control	infection control	CAS13+PB2_G1 treatment	CAS13+PB2_G1 treatment	CAS13+PB2_G1 treatment	CAS13+PB2_G1 treatment	CAS13+PB2_G1 treatment	CAS13+PB2_G1 treatment	CAS13+PB2_G1 treatment	CAS13+PB2_G1 treatment	CAS13+PB2_G1 treatment
99.0325	97.7885	96.182	97.2359	95.8575	97.7778	97.0693	97.8166	100.985	99.3115	96.7093	97.8142	96.9119	96.5139	98.5778	100.918	101.125
101.143	100.192	98.0504	99.7038	99.9171	99.3939	98.9343	100.524	100.575	100.43	99.0859	99.2714	98.7284	98.2072	101.156	103.03	102.941
100	100	100	100	100	100	100	100	100	100	100	100	100	100	100	100	100
104.134	105.385	103.981	102.172	104.06	100.303	102.664	104.367	104.269	104.303	102.834	101.457	101.544	102.49	103.556	104.224	105.796
108.091	110.288	107.23	105.429	106.545	102.222	104.618	107.686	106.979	108.003	106.216	105.1	106.085	104.781	106.222	108.54	109.083

## Sheet: Weights Figure 7B
Weights
infection control	infection control	infection control	infection control	infection control	infection control	infection control	infection control	1X post infection	1X post infection	1X post infection	1X post infection	1X post infection	1X post infection	1X post infection
108.6	104.7	103.1	88.4	97.6	97.5	98.8	95	99	96.4	98.2	102.7	90.1	93.9	97.3
110.9	108.2	106.8	91.8	101.2	100.2	101.1	97.5	102.9	99	101.4	107.4	92.7	96.1	99.9
113	110.6	110.3	95.2	104.2	104.6	102.1	101.6	104.4	102	104.6	109.2	94.3	98.4	101.3
115.4	110.3	110	97.7	104.8	105.5	102.8	103.4	104.4	98.7	104.4	109.1	93.5	97.5	102.2
118.4	116	114	100.7	107.2	108	104.2	103.3	107.5	104.2	107.6	111.7	95.6	100.8	104.7
% infection day weight
infection control	infection control	infection control	infection control	infection control	infection control	infection control	infection control	1X post infection	1X post infection	1X post infection	1X post infection	1X post infection	1X post infection	1X post infection
96.1062	94.6655	93.4723	92.8571	93.666	93.2122	96.7679	93.5039	94.8276	94.5098	93.8815	94.0476	95.5461	95.4268	96.0513
98.1416	97.83	96.8268	96.4286	97.1209	95.7935	99.0206	95.9646	98.5632	97.0588	96.9407	98.3516	98.3033	97.6626	98.618
100	100	100	100	100	100	100	100	100	100	100	100	100	100	100
102.124	99.7288	99.728	102.626	100.576	100.86	100.686	101.772	100	96.7647	99.8088	99.9084	99.1516	99.0854	100.888
104.779	104.882	103.354	105.777	102.879	103.25	102.057	101.673	102.969	102.157	102.868	102.289	101.379	102.439	103.356

## Sheet: Weights Figure 7C
Weights
infection CTRL	infection CTRL	infection CTRL	infection CTRL	infection CTRL	infection CTRL	infection CTRL	1x pre, 1X post treatment	1x pre, 1X post treatment	1x pre, 1X post treatment	1x pre, 1X post treatment	1x pre, 1X post treatment	1x pre, 1X post treatment	1x pre, 1X post treatment
109.8	112.7	108.5	105.6	106.8	107.3	103.8	106.8	111.9	114.8	117.8	114	97.6	103.1
111.8	115.4	111	107.5	109	108.2	105	107.6	112.5	115.8	120	115.3	99.1	105.9
116.3	116.5	111	110.5	113.4	112.6	106.9	109.9	116.3	119.1	121.4	115	101.7	108
116.3	117.2	112.3	110.8	114.5	114.4	107.7	110.8	117.7	119.8	124.5	117.8	101.8	107.6
119.9	119.1	115.5	113	118.6	117.1	111.3	112.4	118.7	122	125.7	116	103.2	109.2
% infection day weight
infection CTRL	infection CTRL	infection CTRL	infection CTRL	infection CTRL	infection CTRL	infection CTRL	1x pre, 1X post treatment	1x pre, 1X post treatment	1x pre, 1X post treatment	1x pre, 1X post treatment	1x pre, 1X post treatment	1x pre, 1X post treatment	1x pre, 1X post treatment
94.411	96.7382	97.7477	95.5656	94.1799	95.2931	97.1001	97.1793	96.2167	96.3896	97.0346	99.1304	95.9685	95.463
96.1307	99.0558	100	97.2851	96.1199	96.0924	98.2226	97.9072	96.7326	97.2292	98.8468	100.261	97.4435	98.0556
100	100	100	100	100	100	100	100	100	100	100	100	100	100
100	100.601	101.171	100.271	100.97	101.599	100.748	100.819	101.204	100.588	102.554	102.435	100.098	99.6296
103.095	102.232	104.054	102.262	104.586	103.996	104.116	102.275	102.064	102.435	103.542	100.87	101.475	101.111
