# Supplementary material for: mRNA-encoded Cas13 treatment of Influenza via site-specific degradation of genomic RNA
Source: PLoS Pathog. 2024 Jul 5;20(7):e1012345. doi: 10.1371/journal.ppat.1012345 (PMC11253931; doi:10.1371/journal.ppat.1012345)
Supplement: S15 Table — (XLSX) [file ppat.1012345.s027.xlsx]

## Sheet: 18S CT in vivo
Figure 7A
Mean CT IAV	Mean CT PB2_g1	Mean Delta CT	Fold change
8.668	9.019	0.351	0.78404
Figure 7D
Mean CT IAV	Mean CT PB2_g1	Mean Delta CT	Fold change
6.303	6.007	-0.296	1.22774
Figure 7G
Mean CT IAV	Mean CT PB2_g1	Mean Delta CT	Fold change
9.038	7.818	-1.22	2.32947
